# Supplementary material for: β-LacFamPred: An online tool for prediction and classification of β-lactamase class, subclass, and family
Source: Front Microbiol. 2023 Jan 12;13:1039687. doi: 10.3389/fmicb.2022.1039687 (PMC9878453; doi:10.3389/fmicb.2022.1039687)
Supplement: Supplementary file 3 [file Table_2.xlsx]

## Sheet: Table S2 Proteome-wide-screenin
Table S2: Proteome-wide screening using DeepBL, UniProtKB and β-LacFamPred tools
DeepBL Prediction			UniProtKB Prediction			β-LacFamPred Prediction
Protein ID	Predict Results		Uniprot Id	Protein Families		ID	Prediction
A0A009IHW8	Not Beta-Lactamase		A0A009IHW8	NA		A0A009IHW8	Non Beta-Lactamase
A0A023GPJ0	Not Beta-Lactamase		A0A023GPJ0	NA		A0A023GPJ0	Non Beta-Lactamase
A0A023W421	Not Beta-Lactamase		A0A023W421	DTD family		A0A023W421	Non Beta-Lactamase
A0A031WDE4	Not Beta-Lactamase		A0A031WDE4	Glycyl radical enzyme (GRE) family, HYPD subfamily		A0A031WDE4	Non Beta-Lactamase
A0A059WLZ7	Not Beta-Lactamase		A0A059WLZ7	NA		A0A059WLZ7	Non Beta-Lactamase
A0A059WYP6	Not Beta-Lactamase		A0A059WYP6	Aromatic-ring hydroxylase family		A0A059WYP6	Non Beta-Lactamase
A0A059ZV61	Not Beta-Lactamase		A0A059ZV61	Glycosyltransferase 1 family		A0A059ZV61	Non Beta-Lactamase
A0A069AMK2	Not Beta-Lactamase		A0A069AMK2	Organic radical-activating enzymes family		A0A069AMK2	Non Beta-Lactamase
A0A069CUU9	Not Beta-Lactamase		A0A069CUU9	Peptidase M27 family		A0A069CUU9	Non Beta-Lactamase
A0A073CEA3	Not Beta-Lactamase		A0A073CEA3	Prephenate decarboxylase family		A0A073CEA3	Non Beta-Lactamase
A0A084JZA8	Not Beta-Lactamase		A0A084JZA8	Polysaccharide lyase 25 family		A0A084JZA8	Non Beta-Lactamase
A0A084JZF2	Not Beta-Lactamase		A0A084JZF2	Polysaccharide lyase 28 family		A0A084JZF2	Non Beta-Lactamase
A0A086F3E3	Not Beta-Lactamase		A0A086F3E3	TMEM175 family		A0A086F3E3	Non Beta-Lactamase
A0A087WNH6	Not Beta-Lactamase		A0A087WNH6	Adenosylhomocysteinase family		A0A087WNH6	Non Beta-Lactamase
A0A089QKZ7	Not Beta-Lactamase		A0A089QKZ7	NA		A0A089QKZ7	Non Beta-Lactamase
A0A089QRB9	Not Beta-Lactamase		A0A089QRB9	NA		A0A089QRB9	Non Beta-Lactamase
A0A095AMW7	Not Beta-Lactamase		A0A095AMW7	Malic enzymes family		A0A095AMW7	Non Beta-Lactamase
A0A096ZED0	Not Beta-Lactamase		A0A096ZED0	Metallo-beta-lactamase superfamily		A0A096ZED0	Non Beta-Lactamase
A0A0A1H8I4	Not Beta-Lactamase		A0A0A1H8I4	NA		A0A0A1H8I4	Non Beta-Lactamase
A0A0A7HF73	Not Beta-Lactamase		A0A0A7HF73	CRISPR-associated endoribonuclease Cas6 family		A0A0A7HF73	Non Beta-Lactamase
A0A0A7HF79	Not Beta-Lactamase		A0A0A7HF79	CRISPR-associated Csm5 family		A0A0A7HF79	Non Beta-Lactamase
A0A0A7HFE1	Not Beta-Lactamase		A0A0A7HFE1	CRISPR-associated Cas10/Csm1 family		A0A0A7HFE1	Non Beta-Lactamase
A0A0A7HFE6	Not Beta-Lactamase		A0A0A7HFE6	CRISPR-associated Csm6 family		A0A0A7HFE6	Non Beta-Lactamase
A0A0A7HGA1	Not Beta-Lactamase		A0A0A7HGA1	CRISPR-associated Csm4 family		A0A0A7HGA1	Non Beta-Lactamase
A0A0A7HIF0	Not Beta-Lactamase		A0A0A7HIF0	CRISPR-associated Csm3 family		A0A0A7HIF0	Non Beta-Lactamase
A0A0A7HIX1	Not Beta-Lactamase		A0A0A7HIX1	CRISPR-associated Csm2 family		A0A0A7HIX1	Non Beta-Lactamase
A0A0A7HIX6	Not Beta-Lactamase		A0A0A7HIX6	CRISPR-associated Csm6 family		A0A0A7HIX6	Non Beta-Lactamase
A0A0A7XNA3	Not Beta-Lactamase		A0A0A7XNA3	Autoinducer synthase family		A0A0A7XNA3	Non Beta-Lactamase
A0A0C5CJR8	Not Beta-Lactamase		A0A0C5CJR8	Peptidase M10B family		A0A0C5CJR8	Non Beta-Lactamase
A0A0C5URS1	Not Beta-Lactamase		A0A0C5URS1	PPi-type phosphoenolpyruvate carboxykinase family		A0A0C5URS1	Non Beta-Lactamase
A0A0C5XKJ0	Not Beta-Lactamase		A0A0C5XKJ0	MbcA/ParS/Xre antitoxin family		A0A0C5XKJ0	Non Beta-Lactamase
A0A0C5XL88	Not Beta-Lactamase		A0A0C5XL88	MbcT/ParT/Res family		A0A0C5XL88	Non Beta-Lactamase
A0A0D3MJQ5	Not Beta-Lactamase		A0A0D3MJQ5	Methyltransferase superfamily, Arsenite methyltransferase family		A0A0D3MJQ5	Non Beta-Lactamase
A0A0D4BS77	Not Beta-Lactamase		A0A0D4BS77	Methyltransferase superfamily		A0A0D4BS77	Non Beta-Lactamase
A0A0D4BSN8	Not Beta-Lactamase		A0A0D4BSN8	LDH/MDH superfamily		A0A0D4BSN8	Non Beta-Lactamase
A0A0D4BSP3	Not Beta-Lactamase		A0A0D4BSP3	Methyltransferase superfamily		A0A0D4BSP3	Non Beta-Lactamase
A0A0D8BWP6	Not Beta-Lactamase		A0A0D8BWP6	MetA family		A0A0D8BWP6	Non Beta-Lactamase
A0A0E3URH8	Not Beta-Lactamase		A0A0E3URH8	Beta sliding clamp family		A0A0E3URH8	Non Beta-Lactamase
A0A0E4AE72	Not Beta-Lactamase		A0A0E4AE72	AB hydrolase superfamily		A0A0E4AE72	Non Beta-Lactamase
A0A0E4AE82	Not Beta-Lactamase		A0A0E4AE82	AB hydrolase superfamily		A0A0E4AE82	Non Beta-Lactamase
A0A0E4AET8	Not Beta-Lactamase		A0A0E4AET8	Type-B carboxylesterase/lipase family		A0A0E4AET8	Non Beta-Lactamase
A0A0E4AFE3	Not Beta-Lactamase		A0A0E4AFE3	NA		A0A0E4AFE3	Non Beta-Lactamase
A0A0E4AFG7	Not Beta-Lactamase		A0A0E4AFG7	3-hydroxybenzoate 6-hydroxylase family		A0A0E4AFG7	Non Beta-Lactamase
A0A0E4AFH6	Not Beta-Lactamase		A0A0E4AFH6	3-hydroxybenzoate 6-hydroxylase family		A0A0E4AFH6	Non Beta-Lactamase
A0A0F6B244	Not Beta-Lactamase		A0A0F6B244	Histone-like protein H-NS family		A0A0F6B244	Non Beta-Lactamase
A0A0F6B506	Not Beta-Lactamase		A0A0F6B506	NA		A0A0F6B506	Non Beta-Lactamase
A0A0F6B8A2	Not Beta-Lactamase		A0A0F6B8A2	BcsE family		A0A0F6B8A2	Non Beta-Lactamase
A0A0F6P9C0	Not Beta-Lactamase		A0A0F6P9C0	Nurim family		A0A0F6P9C0	Non Beta-Lactamase
A0A0G0MF47	Not Beta-Lactamase		A0A0G0MF47	Ubiquitin-like protein UBact family		A0A0G0MF47	Non Beta-Lactamase
A0A0G2Q9D6	Not Beta-Lactamase		A0A0G2Q9D6	Type II topoisomerase GyrB family		A0A0G2Q9D6	Non Beta-Lactamase
A0A0G2Q9F8	Not Beta-Lactamase		A0A0G2Q9F8	Type II topoisomerase GyrA/ParC subunit family		A0A0G2Q9F8	Non Beta-Lactamase
A0A0G3FWY4	Not Beta-Lactamase		A0A0G3FWY4	AB hydrolase superfamily		A0A0G3FWY4	Non Beta-Lactamase
A0A0H2UR90	Not Beta-Lactamase		A0A0H2UR90	GtfB family		A0A0H2UR90	Non Beta-Lactamase
A0A0H2UR96	Not Beta-Lactamase		A0A0H2UR96	Glycosyltransferase 2 family		A0A0H2UR96	Non Beta-Lactamase
A0A0H2URA3	Not Beta-Lactamase		A0A0H2URA3	Glycosyltransferase 8 family		A0A0H2URA3	Non Beta-Lactamase
A0A0H2URB1	Not Beta-Lactamase		A0A0H2URB1	Glycosyltransferase 8 family; GT-D family		A0A0H2URB1	Non Beta-Lactamase
A0A0H2URG7	Not Beta-Lactamase		A0A0H2URG7	Glycosyltransferase group 1 family, Glycosyltransferase 4 subfamily		A0A0H2URG7	Non Beta-Lactamase
A0A0H2URH2	Not Beta-Lactamase		A0A0H2URH2	Glycosyltransferase 8 family		A0A0H2URH2	Non Beta-Lactamase
A0A0H2URH7	Not Beta-Lactamase		A0A0H2URH7	Glycosyltransferase 2 family; Glycosyltransferase 8 family		A0A0H2URH7	Non Beta-Lactamase
A0A0H2URJ6	Not Beta-Lactamase		A0A0H2URJ6	Glycosyltransferase 8 family		A0A0H2URJ6	Non Beta-Lactamase
A0A0H2URK1	Not Beta-Lactamase		A0A0H2URK1	Serine-rich repeat protein (SRRP) family		A0A0H2URK1	Non Beta-Lactamase
A0A0H2V8B5	Not Beta-Lactamase		A0A0H2V8B5	NA		A0A0H2V8B5	Non Beta-Lactamase
A0A0H2VA12	Not Beta-Lactamase		A0A0H2VA12	Aldolase class II family, AraD/FucA subfamily		A0A0H2VA12	Non Beta-Lactamase
A0A0H2VA68	Not Beta-Lactamase		A0A0H2VA68	HIBADH-related family, L-threonate dehydrogenase subfamily		A0A0H2VA68	Non Beta-Lactamase
A0A0H2VAP9	Not Beta-Lactamase		A0A0H2VAP9	GntP permease family		A0A0H2VAP9	Non Beta-Lactamase
A0A0H2VBH0	Not Beta-Lactamase		A0A0H2VBH0	ABC transporter superfamily, ABCF family, YheS subfamily		A0A0H2VBH0	Non Beta-Lactamase
A0A0H2VCA1	Not Beta-Lactamase		A0A0H2VCA1	Autotransporter-2 (AT-2) (TC 1.B.40) family		A0A0H2VCA1	Non Beta-Lactamase
A0A0H2VDI7	Not Beta-Lactamase		A0A0H2VDI7	Amino acid-polyamine-organocation (APC) superfamily, Amino acid transporter (AAT) (TC 2.A.3.1) family		A0A0H2VDI7	Non Beta-Lactamase
A0A0H2VDN9	Not Beta-Lactamase		A0A0H2VDN9	NA		A0A0H2VDN9	Non Beta-Lactamase
A0A0H2VFI8	Not Beta-Lactamase		A0A0H2VFI8	ABC transporter superfamily, ABCF family, Translational throttle EttA subfamily		A0A0H2VFI8	Non Beta-Lactamase
A0A0H2VG78	Not Beta-Lactamase		A0A0H2VG78	Major facilitator superfamily, Sugar transporter (TC 2.A.1.1) family		A0A0H2VG78	Non Beta-Lactamase
A0A0H2VKG8	Not Beta-Lactamase		A0A0H2VKG8	QueH family		A0A0H2VKG8	Non Beta-Lactamase
A0A0H2WHF1	Not Beta-Lactamase		A0A0H2WHF1	Autotransporter-2 (AT-2) (TC 1.B.40) family		A0A0H2WHF1	Non Beta-Lactamase
A0A0H2WWV6	Not Beta-Lactamase		A0A0H2WWV6	Glycosyltransferase group 1 family		A0A0H2WWV6	Non Beta-Lactamase
A0A0H2WZ38	Not Beta-Lactamase		A0A0H2WZ38	CobB/CobQ family, GatD subfamily		A0A0H2WZ38	Non Beta-Lactamase
A0A0H2WZQ7	Not Beta-Lactamase		A0A0H2WZQ7	MurCDEF family, MurT subfamily		A0A0H2WZQ7	Non Beta-Lactamase
A0A0H2WZY4	Not Beta-Lactamase		A0A0H2WZY4	Carbohydrate kinase PfkB family, Ribokinase subfamily		A0A0H2WZY4	Non Beta-Lactamase
A0A0H2XCS3	Not Beta-Lactamase		A0A0H2XCS3	Phytochrome family		A0A0H2XCS3	Non Beta-Lactamase
A0A0H2XDF9	Not Beta-Lactamase		A0A0H2XDF9	NA		A0A0H2XDF9	Non Beta-Lactamase
A0A0H2XEA6	Not Beta-Lactamase		A0A0H2XEA6	Heme oxygenase family		A0A0H2XEA6	Non Beta-Lactamase
A0A0H2XEK8	Not Beta-Lactamase		A0A0H2XEK8	Peptidase U48 family		A0A0H2XEK8	Non Beta-Lactamase
A0A0H2XFI6	Not Beta-Lactamase		A0A0H2XFI6	NA		A0A0H2XFI6	Non Beta-Lactamase
A0A0H2XFP1	Not Beta-Lactamase		A0A0H2XFP1	EsaA family		A0A0H2XFP1	Non Beta-Lactamase
A0A0H2XG66	Not Beta-Lactamase		A0A0H2XG66	EssB family		A0A0H2XG66	Non Beta-Lactamase
A0A0H2XI17	Not Beta-Lactamase		A0A0H2XI17	MIP18 family		A0A0H2XI17	Non Beta-Lactamase
A0A0H2XI99	Not Beta-Lactamase		A0A0H2XI99	WXG100 family, sagEsxA-like subfamily		A0A0H2XI99	Non Beta-Lactamase
A0A0H2XIE9	Not Beta-Lactamase		A0A0H2XIE9	WXG100 family		A0A0H2XIE9	Non Beta-Lactamase
A0A0H2XIK2	Not Beta-Lactamase		A0A0H2XIK2	EsxC family		A0A0H2XIK2	Non Beta-Lactamase
A0A0H2XIV9	Not Beta-Lactamase		A0A0H2XIV9	EssD family		A0A0H2XIV9	Non Beta-Lactamase
A0A0H2XKG3	Not Beta-Lactamase		A0A0H2XKG3	NA		A0A0H2XKG3	Non Beta-Lactamase
A0A0H2ZDG9	Not Beta-Lactamase		A0A0H2ZDG9	LysR transcriptional regulatory family		A0A0H2ZDG9	Non Beta-Lactamase
A0A0H2ZDT7	Not Beta-Lactamase		A0A0H2ZDT7	FldP flavodoxin family		A0A0H2ZDT7	Non Beta-Lactamase
A0A0H2ZF87	Not Beta-Lactamase		A0A0H2ZF87	Class IV-like SAM-binding methyltransferase superfamily, RNA methyltransferase TrmH family		A0A0H2ZF87	Non Beta-Lactamase
A0A0H2ZFV1	Not Beta-Lactamase		A0A0H2ZFV1	RlpA family		A0A0H2ZFV1	Non Beta-Lactamase
A0A0H2ZH12	Not Beta-Lactamase		A0A0H2ZH12	Staphylopine dehydrogenase family		A0A0H2ZH12	Non Beta-Lactamase
A0A0H2ZHV3	Not Beta-Lactamase		A0A0H2ZHV3	Methyltransferase superfamily, CntL family		A0A0H2ZHV3	Non Beta-Lactamase
A0A0H2ZHZ4	Not Beta-Lactamase		A0A0H2ZHZ4	EamA transporter family		A0A0H2ZHZ4	Non Beta-Lactamase
A0A0H2ZI93	Not Beta-Lactamase		A0A0H2ZI93	TonB-dependent receptor family		A0A0H2ZI93	Non Beta-Lactamase
A0A0H2ZJC1	Not Beta-Lactamase		A0A0H2ZJC1	NA		A0A0H2ZJC1	Non Beta-Lactamase
A0A0H2ZJS4	Not Beta-Lactamase		A0A0H2ZJS4	NA		A0A0H2ZJS4	Non Beta-Lactamase
A0A0H2ZKA1	Not Beta-Lactamase		A0A0H2ZKA1	NA		A0A0H2ZKA1	Non Beta-Lactamase
A0A0H2ZLQ1	Not Beta-Lactamase		A0A0H2ZLQ1	Transglycosylase MltG family		A0A0H2ZLQ1	Non Beta-Lactamase
A0A0H2ZNL3	Not Beta-Lactamase		A0A0H2ZNL3	EPSP synthase family, MurA subfamily		A0A0H2ZNL3	Non Beta-Lactamase
A0A0H2ZPC8	Not Beta-Lactamase		A0A0H2ZPC8	NEMF family		A0A0H2ZPC8	Non Beta-Lactamase
A0A0H3AFM6	Not Beta-Lactamase		A0A0H3AFM6	NA		A0A0H3AFM6	Non Beta-Lactamase
A0A0H3AIG7	Not Beta-Lactamase		A0A0H3AIG7	VgrG protein family		A0A0H3AIG7	Non Beta-Lactamase
A0A0H3AJC2	Not Beta-Lactamase		A0A0H3AJC2	4Fe4S bacterial-type ferredoxin family, RnfC subfamily		A0A0H3AJC2	Non Beta-Lactamase
A0A0H3AJF5	Not Beta-Lactamase		A0A0H3AJF5	GDT1 family		A0A0H3AJF5	Non Beta-Lactamase
A0A0H3AKU6	Not Beta-Lactamase		A0A0H3AKU6	NqrDE/RnfAE family		A0A0H3AKU6	Non Beta-Lactamase
A0A0H3B0B8	Not Beta-Lactamase		A0A0H3B0B8	NA		A0A0H3B0B8	Non Beta-Lactamase
A0A0H3C3S1	Not Beta-Lactamase		A0A0H3C3S1	NA		A0A0H3C3S1	Non Beta-Lactamase
A0A0H3C7V4	Not Beta-Lactamase		A0A0H3C7V4	FtsA/MreB family		A0A0H3C7V4	Non Beta-Lactamase
A0A0H3C9Q9	Not Beta-Lactamase		A0A0H3C9Q9	NA		A0A0H3C9Q9	Non Beta-Lactamase
A0A0H3CC29	Not Beta-Lactamase		A0A0H3CC29	UPF0276 family		A0A0H3CC29	Non Beta-Lactamase
A0A0H3CC30	Not Beta-Lactamase		A0A0H3CC30	NA		A0A0H3CC30	Non Beta-Lactamase
A0A0H3CC47	Not Beta-Lactamase		A0A0H3CC47	NrsF anti-sigma-F factor family		A0A0H3CC47	Non Beta-Lactamase
A0A0H3CCP8	Not Beta-Lactamase		A0A0H3CCP8	NA		A0A0H3CCP8	Non Beta-Lactamase
A0A0H3CCX2	Not Beta-Lactamase		A0A0H3CCX2	Sigma-70 factor family, ECF subfamily		A0A0H3CCX2	Non Beta-Lactamase
A0A0H3CDY2	Not Beta-Lactamase		A0A0H3CDY2	GST superfamily		A0A0H3CDY2	Non Beta-Lactamase
A0A0H3CEP9	Not Beta-Lactamase		A0A0H3CEP9	UPF0276 family		A0A0H3CEP9	Non Beta-Lactamase
A0A0H3CMG2	Not Beta-Lactamase		A0A0H3CMG2	Gram-negative porin family		A0A0H3CMG2	Non Beta-Lactamase
A0A0H3G4K1	Not Beta-Lactamase		A0A0H3G4K1	Autotransporter-2 (AT-2) (TC 1.B.40) family		A0A0H3G4K1	Non Beta-Lactamase
A0A0H3G586	Not Beta-Lactamase		A0A0H3G586	Autotransporter-2 (AT-2) (TC 1.B.40) family		A0A0H3G586	Non Beta-Lactamase
A0A0H3GCG4	Not Beta-Lactamase		A0A0H3GCG4	GdpP/PdeA phosphodiesterase family		A0A0H3GCG4	Non Beta-Lactamase
A0A0H3GEZ8	Not Beta-Lactamase		A0A0H3GEZ8	HPF/YfiA ribosome-associated protein family, Long HPF subfamily		A0A0H3GEZ8	Non Beta-Lactamase
A0A0H3GGE2	Not Beta-Lactamase		A0A0H3GGE2	NA		A0A0H3GGE2	Non Beta-Lactamase
A0A0H3GGY3	Not Beta-Lactamase		A0A0H3GGY3	PgpH phosphodiesterase family		A0A0H3GGY3	Non Beta-Lactamase
A0A0H3GM48	Not Beta-Lactamase		A0A0H3GM48	Adenylate cyclase family, DacA/CdaA subfamily		A0A0H3GM48	Non Beta-Lactamase
A0A0H3H456	Not Beta-Lactamase		A0A0H3H456	PEP-utilizing enzyme family		A0A0H3H456	Non Beta-Lactamase
A0A0H3H546	Not Beta-Lactamase		A0A0H3H546	NA		A0A0H3H546	Non Beta-Lactamase
A0A0H3H7Y9	Not Beta-Lactamase		A0A0H3H7Y9	GSP J family		A0A0H3H7Y9	Non Beta-Lactamase
A0A0H3HA88	Not Beta-Lactamase		A0A0H3HA88	GSP I family		A0A0H3HA88	Non Beta-Lactamase
A0A0H3HDD6	Not Beta-Lactamase		A0A0H3HDD6	GSP G family		A0A0H3HDD6	Non Beta-Lactamase
A0A0H3HIJ5	Not Beta-Lactamase		A0A0H3HIJ5	Autotransporter-2 (AT-2) (TC 1.B.40) family		A0A0H3HIJ5	Non Beta-Lactamase
A0A0H3JGH6	Not Beta-Lactamase		A0A0H3JGH6	Aspartate/glutamate racemases family		A0A0H3JGH6	Non Beta-Lactamase
A0A0H3JML2	Not Beta-Lactamase		A0A0H3JML2	Phosphoethanolamine transferase family, EptA subfamily		A0A0H3JML2	Non Beta-Lactamase
A0A0H3JN63	Not Beta-Lactamase		A0A0H3JN63	CobB/CobQ family, GatD subfamily		A0A0H3JN63	Non Beta-Lactamase
A0A0H3JNB0	Not Beta-Lactamase		A0A0H3JNB0	Glycosyltransferase 2 family		A0A0H3JNB0	Non Beta-Lactamase
A0A0H3JPC6	Not Beta-Lactamase		A0A0H3JPC6	Glycosyltransferase 2 family		A0A0H3JPC6	Non Beta-Lactamase
A0A0H3JQ59	Not Beta-Lactamase		A0A0H3JQ59	Sirtuin family, Class M subfamily		A0A0H3JQ59	Non Beta-Lactamase
A0A0H3JR16	Not Beta-Lactamase		A0A0H3JR16	NA		A0A0H3JR16	Non Beta-Lactamase
A0A0H3JRU9	Not Beta-Lactamase		A0A0H3JRU9	NA		A0A0H3JRU9	Non Beta-Lactamase
A0A0H3JT43	Not Beta-Lactamase		A0A0H3JT43	NA		A0A0H3JT43	Non Beta-Lactamase
A0A0H3JT74	Not Beta-Lactamase		A0A0H3JT74	ABC transporter superfamily		A0A0H3JT74	Non Beta-Lactamase
A0A0H3JT80	Not Beta-Lactamase		A0A0H3JT80	Staphylopine dehydrogenase family		A0A0H3JT80	Non Beta-Lactamase
A0A0H3JTK0	Not Beta-Lactamase		A0A0H3JTK0	Major facilitator superfamily		A0A0H3JTK0	Non Beta-Lactamase
A0A0H3JTL0	Not Beta-Lactamase		A0A0H3JTL0	Bacterial solute-binding protein 5 family		A0A0H3JTL0	Non Beta-Lactamase
A0A0H3JU73	Not Beta-Lactamase		A0A0H3JU73	Binding-protein-dependent transport system permease family		A0A0H3JU73	Non Beta-Lactamase
A0A0H3JU78	Not Beta-Lactamase		A0A0H3JU78	Histidine racemase family		A0A0H3JU78	Non Beta-Lactamase
A0A0H3JUG6	Not Beta-Lactamase		A0A0H3JUG6	QueH family		A0A0H3JUG6	Non Beta-Lactamase
A0A0H3JUU7	Not Beta-Lactamase		A0A0H3JUU7	MurCDEF family, MurT subfamily		A0A0H3JUU7	Non Beta-Lactamase
A0A0H3JVA1	Not Beta-Lactamase		A0A0H3JVA1	Glycosyltransferase 2 family		A0A0H3JVA1	Non Beta-Lactamase
A0A0H3JX98	Not Beta-Lactamase		A0A0H3JX98	LplA family		A0A0H3JX98	Non Beta-Lactamase
A0A0H3JXA8	Not Beta-Lactamase		A0A0H3JXA8	Methyltransferase superfamily, CntL family		A0A0H3JXA8	Non Beta-Lactamase
A0A0H3K104	Not Beta-Lactamase		A0A0H3K104	Binding-protein-dependent transport system permease family		A0A0H3K104	Non Beta-Lactamase
A0A0H3K686	Not Beta-Lactamase		A0A0H3K686	Immunoglobulin-binding protein SpA family		A0A0H3K686	Non Beta-Lactamase
A0A0H3K6A3	Not Beta-Lactamase		A0A0H3K6A3	Staphylococcal/streptococcal toxin family		A0A0H3K6A3	Non Beta-Lactamase
A0A0H3K6J4	Not Beta-Lactamase		A0A0H3K6J4	Peptidase M23B family		A0A0H3K6J4	Non Beta-Lactamase
A0A0H3K6X4	Not Beta-Lactamase		A0A0H3K6X4	Staphylococcal/streptococcal toxin family		A0A0H3K6X4	Non Beta-Lactamase
A0A0H3K6Z6	Not Beta-Lactamase		A0A0H3K6Z6	Staphylococcal/streptococcal toxin family		A0A0H3K6Z6	Non Beta-Lactamase
A0A0H3K6Z8	Not Beta-Lactamase		A0A0H3K6Z8	Staphylococcal/streptococcal toxin family		A0A0H3K6Z8	Non Beta-Lactamase
A0A0H3K6Z9	Not Beta-Lactamase		A0A0H3K6Z9	Staphylococcal/streptococcal toxin family		A0A0H3K6Z9	Non Beta-Lactamase
A0A0H3K7M3	Not Beta-Lactamase		A0A0H3K7M3	Staphylococcal/streptococcal toxin family		A0A0H3K7M3	Non Beta-Lactamase
A0A0H3K9F2	Not Beta-Lactamase		A0A0H3K9F2	Low molecular weight phosphotyrosine protein phosphatase family		A0A0H3K9F2	Non Beta-Lactamase
A0A0H3KAV3	Not Beta-Lactamase		A0A0H3KAV3	Staphylococcal/streptococcal toxin family		A0A0H3KAV3	Non Beta-Lactamase
A0A0H3KB22	Not Beta-Lactamase		A0A0H3KB22	Radical SAM superfamily, 7-carboxy-7-deazaguanine synthase family		A0A0H3KB22	Non Beta-Lactamase
A0A0H3KB98	Not Beta-Lactamase		A0A0H3KB98	Polypeptide deformylase family		A0A0H3KB98	Non Beta-Lactamase
A0A0H3KDT7	Not Beta-Lactamase		A0A0H3KDT7	EssD family		A0A0H3KDT7	Non Beta-Lactamase
A0A0H3KEE1	Not Beta-Lactamase		A0A0H3KEE1	Staphylococcal/streptococcal toxin family		A0A0H3KEE1	Non Beta-Lactamase
A0A0H3KEE7	Not Beta-Lactamase		A0A0H3KEE7	Staphylococcal/streptococcal toxin family		A0A0H3KEE7	Non Beta-Lactamase
A0A0H3KHN8	Not Beta-Lactamase		A0A0H3KHN8	Staphylococcal/streptococcal toxin family		A0A0H3KHN8	Non Beta-Lactamase
A0A0H3KP73	Not Beta-Lactamase		A0A0H3KP73	Four-carbon acid sugar kinase family		A0A0H3KP73	Non Beta-Lactamase
A0A0H3L952	Not Beta-Lactamase		A0A0H3L952	Stf0 sulfotransferase family		A0A0H3L952	Non Beta-Lactamase
A0A0H3LKL4	Not Beta-Lactamase		A0A0H3LKL4	6-hydroxynicotinate 3-monooxygenase family		A0A0H3LKL4	Non Beta-Lactamase
A0A0H3LQK8	Not Beta-Lactamase		A0A0H3LQK8	PdxA family, PdxA2 subfamily		A0A0H3LQK8	Non Beta-Lactamase
A0A0H3LX82	Not Beta-Lactamase		A0A0H3LX82	Four-carbon acid sugar kinase family		A0A0H3LX82	Non Beta-Lactamase
A0A0H3M1P5	Not Beta-Lactamase		A0A0H3M1P5	Glycosyl hydrolase 3 family		A0A0H3M1P5	Non Beta-Lactamase
A0A0H3M3S8	Not Beta-Lactamase		A0A0H3M3S8	LppX/LprAFG lipoprotein family		A0A0H3M3S8	Non Beta-Lactamase
A0A0H3M5A8	Not Beta-Lactamase		A0A0H3M5A8	CN hydrolase family, Apolipoprotein N-acyltransferase subfamily; Glycosyltransferase 2 family		A0A0H3M5A8	Non Beta-Lactamase
A0A0H3M5L9	Not Beta-Lactamase		A0A0H3M5L9	Major facilitator superfamily, Drug:H(+) antiporter-3 (DHA3) (TC 2.A.1.21) family		A0A0H3M5L9	Non Beta-Lactamase
A0A0H3M950	Not Beta-Lactamase		A0A0H3M950	PstS family		A0A0H3M950	Non Beta-Lactamase
A0A0H3M9Z0	Not Beta-Lactamase		A0A0H3M9Z0	Mycobacterial 19 kDa antigen family		A0A0H3M9Z0	Non Beta-Lactamase
A0A0H3MAA9	Not Beta-Lactamase		A0A0H3MAA9	NA		A0A0H3MAA9	Non Beta-Lactamase
A0A0H3MAB5	Not Beta-Lactamase		A0A0H3MAB5	Glyceraldehyde-3-phosphate dehydrogenase family		A0A0H3MAB5	Non Beta-Lactamase
A0A0H3MAZ5	Not Beta-Lactamase		A0A0H3MAZ5	NA		A0A0H3MAZ5	Non Beta-Lactamase
A0A0H3MBJ2	Not Beta-Lactamase		A0A0H3MBJ2	Protein kinase superfamily, Ser/Thr protein kinase family		A0A0H3MBJ2	Non Beta-Lactamase
A0A0H3MBK5	Not Beta-Lactamase		A0A0H3MBK5	PstS family		A0A0H3MBK5	Non Beta-Lactamase
A0A0H3MBL5	Not Beta-Lactamase		A0A0H3MBL5	PstS family		A0A0H3MBL5	Non Beta-Lactamase
A0A0H3MD02	Not Beta-Lactamase		A0A0H3MD02	IncA family		A0A0H3MD02	Non Beta-Lactamase
A0A0H3MDW1	Not Beta-Lactamase		A0A0H3MDW1	NA		A0A0H3MDW1	Non Beta-Lactamase
A0A0H3MFZ3	Not Beta-Lactamase		A0A0H3MFZ3	CDP-alcohol phosphatidyltransferase class-I family		A0A0H3MFZ3	Non Beta-Lactamase
A0A0H3MGR4	Not Beta-Lactamase		A0A0H3MGR4	NA		A0A0H3MGR4	Non Beta-Lactamase
A0A0H3MGR5	Not Beta-Lactamase		A0A0H3MGR5	LppX/LprAFG lipoprotein family		A0A0H3MGR5	Non Beta-Lactamase
A0A0H3N8G7	Not Beta-Lactamase		A0A0H3N8G7	Hha/YmoA/Cnu family		A0A0H3N8G7	Non Beta-Lactamase
A0A0H3N9T8	Not Beta-Lactamase		A0A0H3N9T8	Gram-negative porin family		A0A0H3N9T8	Non Beta-Lactamase
A0A0H3NBQ0	Not Beta-Lactamase		A0A0H3NBQ0	Gram-negative porin family		A0A0H3NBQ0	Non Beta-Lactamase
A0A0H3NBY9	Not Beta-Lactamase		A0A0H3NBY9	Histone-like protein H-NS family		A0A0H3NBY9	Non Beta-Lactamase
A0A0H3NGF1	Not Beta-Lactamase		A0A0H3NGF1	Hha/YmoA/Cnu family		A0A0H3NGF1	Non Beta-Lactamase
A0A0H3NGK0	Not Beta-Lactamase		A0A0H3NGK0	RNase E/G family, RNase G subfamily		A0A0H3NGK0	Non Beta-Lactamase
A0A0H3NGY1	Not Beta-Lactamase		A0A0H3NGY1	NA		A0A0H3NGY1	Non Beta-Lactamase
A0A0H3NIL4	Not Beta-Lactamase		A0A0H3NIL4	NA		A0A0H3NIL4	Non Beta-Lactamase
A0A0H3NJI9	Not Beta-Lactamase		A0A0H3NJI9	Gram-negative porin family		A0A0H3NJI9	Non Beta-Lactamase
A0A0H3NM73	Not Beta-Lactamase		A0A0H3NM73	Polyribonucleotide nucleotidyltransferase family		A0A0H3NM73	Non Beta-Lactamase
A0A0H3PIP6	Not Beta-Lactamase		A0A0H3PIP6	NA		A0A0H3PIP6	Non Beta-Lactamase
A0A0H4TXY1	Not Beta-Lactamase		A0A0H4TXY1	Aromatic-ring hydroxylase family		A0A0H4TXY1	Non Beta-Lactamase
A0A0H5BB10	Not Beta-Lactamase		A0A0H5BB10	Terpene synthase family		A0A0H5BB10	Non Beta-Lactamase
A0A0H5BB17	Not Beta-Lactamase		A0A0H5BB17	Terpene synthase family		A0A0H5BB17	Non Beta-Lactamase
A0A0H5BN57	Not Beta-Lactamase		A0A0H5BN57	Terpene synthase family		A0A0H5BN57	Non Beta-Lactamase
A0A0H5BN61	Not Beta-Lactamase		A0A0H5BN61	Terpene synthase family		A0A0H5BN61	Non Beta-Lactamase
A0A0H5SJ89	Not Beta-Lactamase		A0A0H5SJ89	CRISPR-associated endoribonuclease Cas13a family		A0A0H5SJ89	Non Beta-Lactamase
A0A0I9QGZ2	Not Beta-Lactamase		A0A0I9QGZ2	Transketolase family		A0A0I9QGZ2	Non Beta-Lactamase
A0A0I9QGZ7	Not Beta-Lactamase		A0A0I9QGZ7	AB hydrolase superfamily, MetX family		A0A0I9QGZ7	Non Beta-Lactamase
A0A0I9RJ56	Not Beta-Lactamase		A0A0I9RJ56	AB hydrolase superfamily, MetX family		A0A0I9RJ56	Non Beta-Lactamase
A0A0J1BDH3	Not Beta-Lactamase		A0A0J1BDH3	Ubiquitin-like protein UBact family		A0A0J1BDH3	Non Beta-Lactamase
A0A0J6G7P5	Not Beta-Lactamase		A0A0J6G7P5	Trans-sulfuration enzymes family, L-methionine gamma-lyase subfamily		A0A0J6G7P5	Non Beta-Lactamase
A0A0J9WZF0	Not Beta-Lactamase		A0A0J9WZF0	Type II topoisomerase family, ParE type 1 subfamily		A0A0J9WZF0	Non Beta-Lactamase
A0A0J9X1Q5	Not Beta-Lactamase		A0A0J9X1Q5	Class-III pyridoxal-phosphate-dependent aminotransferase family		A0A0J9X1Q5	Non Beta-Lactamase
A0A0K0XCY8	Not Beta-Lactamase		A0A0K0XCY8	Chaperonin (HSP60) family		A0A0K0XCY8	Non Beta-Lactamase
A0A0K1TPY7	Not Beta-Lactamase		A0A0K1TPY7	ThiC family, 5-hydroxybenzimidazole synthase subfamily		A0A0K1TPY7	Non Beta-Lactamase
A0A0K1TQ05	Not Beta-Lactamase		A0A0K1TQ05	ThiC family, 5-hydroxybenzimidazole synthase subfamily		A0A0K1TQ05	Non Beta-Lactamase
A0A0K2G9F6	Not Beta-Lactamase		A0A0K2G9F6	Ubiquitin-like protein UBact family		A0A0K2G9F6	Non Beta-Lactamase
A0A0K2H9D8	Not Beta-Lactamase		A0A0K2H9D8	ChdC family, Type 1 subfamily		A0A0K2H9D8	Non Beta-Lactamase
A0A0K2VM55	Not Beta-Lactamase		A0A0K2VM55	Carbohydrate esterase 15 (CE15) family		A0A0K2VM55	Non Beta-Lactamase
A0A0K8P6T7	Not Beta-Lactamase		A0A0K8P6T7	AB hydrolase superfamily		A0A0K8P6T7	Non Beta-Lactamase
A0A0M9ADP1	Not Beta-Lactamase		A0A0M9ADP1	Universal ribosomal protein uL6 family		A0A0M9ADP1	Non Beta-Lactamase
A0A0M9AFS9	Not Beta-Lactamase		A0A0M9AFS9	Universal ribosomal protein uS8 family		A0A0M9AFS9	Non Beta-Lactamase
A0A0N0BLP2	Not Beta-Lactamase		A0A0N0BLP2	Universal ribosomal protein uS14 family, Zinc-binding uS14 subfamily		A0A0N0BLP2	Non Beta-Lactamase
A0A0N0BLS5	Not Beta-Lactamase		A0A0N0BLS5	Universal ribosomal protein uS17 family		A0A0N0BLS5	Non Beta-Lactamase
A0A0N8YGA2	Not Beta-Lactamase		A0A0N8YGA2	Autoinducer-regulated transcriptional regulatory protein family		A0A0N8YGA2	Non Beta-Lactamase
A0A0P0C3P7	Not Beta-Lactamase		A0A0P0C3P7	NA		A0A0P0C3P7	Non Beta-Lactamase
A0A0R4I987	Not Beta-Lactamase		A0A0R4I987	NA		A0A0R4I987	Non Beta-Lactamase
A0A0R6L508	Not Beta-Lactamase		A0A0R6L508	Phosphoethanolamine transferase family		A0A0R6L508	Non Beta-Lactamase
A0A0S2UQQ5	Not Beta-Lactamase		A0A0S2UQQ5	Glycosyl hydrolase 8 (cellulase D) family		A0A0S2UQQ5	Non Beta-Lactamase
A0A0S3QTC6	Not Beta-Lactamase		A0A0S3QTC6	LDH/MDH superfamily, MDH type 3 family		A0A0S3QTC6	Non Beta-Lactamase
A0A0S3QTD0	Not Beta-Lactamase		A0A0S3QTD0	Citrate synthase family		A0A0S3QTD0	Non Beta-Lactamase
A0A0S4NM89	Not Beta-Lactamase		A0A0S4NM89	Glycosyltransferase group 1 family, Glycosyltransferase 4 subfamily		A0A0S4NM89	Non Beta-Lactamase
A0A0S4NND9	Not Beta-Lactamase		A0A0S4NND9	GtfB family		A0A0S4NND9	Non Beta-Lactamase
A0A0U1RGY0	Not Beta-Lactamase		A0A0U1RGY0	UDP-N-acetylglucosamine 2-epimerase family		A0A0U1RGY0	Non Beta-Lactamase
A0A0U4EBH5	Not Beta-Lactamase		A0A0U4EBH5	Glycosyl hydrolase 5 (cellulase A) family		A0A0U4EBH5	Non Beta-Lactamase
A0A0X9SHN5	Not Beta-Lactamase		A0A0X9SHN5	Polysaccharide lyase 24 family		A0A0X9SHN5	Non Beta-Lactamase
A0A109PTH9	Not Beta-Lactamase		A0A109PTH9	Polysaccharide lyase 24 family		A0A109PTH9	Non Beta-Lactamase
A0A120HUS7	Not Beta-Lactamase		A0A120HUS7	MetA family		A0A120HUS7	Non Beta-Lactamase
A0A140N5J7	Not Beta-Lactamase		A0A140N5J7	KdsC family		A0A140N5J7	Non Beta-Lactamase
A0A140N890	Not Beta-Lactamase		A0A140N890	Aspartate/glutamate racemases family		A0A140N890	Non Beta-Lactamase
A0A140NAP5	Not Beta-Lactamase		A0A140NAP5	RelE toxin family, YafQ subfamily		A0A140NAP5	Non Beta-Lactamase
A0A140NCB4	Not Beta-Lactamase		A0A140NCB4	Carbon-nitrogen hydrolase superfamily, NIT1/NIT2 family		A0A140NCB4	Non Beta-Lactamase
A0A140ND86	Not Beta-Lactamase		A0A140ND86	RelB/DinJ antitoxin family		A0A140ND86	Non Beta-Lactamase
A0A140NDS5	Not Beta-Lactamase		A0A140NDS5	Carbon-nitrogen hydrolase superfamily, NIT1/NIT2 family		A0A140NDS5	Non Beta-Lactamase
A0A140NFA3	Not Beta-Lactamase		A0A140NFA3	Binding-protein-dependent transport system permease family		A0A140NFA3	Non Beta-Lactamase
A0A168WVR6	Not Beta-Lactamase		A0A168WVR6	ADP-ribosylglycohydrolase family		A0A168WVR6	Non Beta-Lactamase
A0A1C7D1B7	Not Beta-Lactamase		A0A1C7D1B7	ELP3 family		A0A1C7D1B7	Non Beta-Lactamase
A0A1C7E424	Not Beta-Lactamase		A0A1C7E424	Major facilitator superfamily		A0A1C7E424	Non Beta-Lactamase
A0A1D3PCI9	Not Beta-Lactamase		A0A1D3PCI9	MetA family		A0A1D3PCI9	Non Beta-Lactamase
A0A1D3PCJ5	Not Beta-Lactamase		A0A1D3PCJ5	MetA family		A0A1D3PCJ5	Non Beta-Lactamase
A0A1D3PCK2	Not Beta-Lactamase		A0A1D3PCK2	MetA family		A0A1D3PCK2	Non Beta-Lactamase
A0A1D3PDD4	Not Beta-Lactamase		A0A1D3PDD4	MetA family		A0A1D3PDD4	Non Beta-Lactamase
A0A1E7MYN1	Not Beta-Lactamase		A0A1E7MYN1	Flavin-dependent halogenase family, Bacterial tryptophan halogenase subfamily		A0A1E7MYN1	Non Beta-Lactamase
A0A1F5UTC9	Not Beta-Lactamase		A0A1F5UTC9	Ubiquitin-like protein UBact family		A0A1F5UTC9	Non Beta-Lactamase
A0A1F6CTG8	Not Beta-Lactamase		A0A1F6CTG8	Ubiquitin-like protein UBact family		A0A1F6CTG8	Non Beta-Lactamase
A0A1G2PK14	Not Beta-Lactamase		A0A1G2PK14	Ubiquitin-like protein UBact family		A0A1G2PK14	Non Beta-Lactamase
A0A1H7TQR5	Not Beta-Lactamase		A0A1H7TQR5	Actinobacterial glucosamine kinase family		A0A1H7TQR5	Non Beta-Lactamase
A0A1L5BTC1	Not Beta-Lactamase		A0A1L5BTC1	Haloalkane dehalogenase family, Type 2 subfamily		A0A1L5BTC1	Non Beta-Lactamase
A0A1L5BU05	Not Beta-Lactamase		A0A1L5BU05	Short-chain dehydrogenases/reductases (SDR) family		A0A1L5BU05	Non Beta-Lactamase
A0A1L5BUG8	Not Beta-Lactamase		A0A1L5BUG8	Short-chain dehydrogenases/reductases (SDR) family		A0A1L5BUG8	Non Beta-Lactamase
A0A1L5BUX8	Not Beta-Lactamase		A0A1L5BUX8	GST superfamily		A0A1L5BUX8	Non Beta-Lactamase
A0A1L7NQ96	Not Beta-Lactamase		A0A1L7NQ96	Hyi family		A0A1L7NQ96	Non Beta-Lactamase
A0A1S4NYE3	Not Beta-Lactamase		A0A1S4NYE3	CdiA toxin family; Bacterial EndoU family		A0A1S4NYE3	Non Beta-Lactamase
A0A1S4NYE4	Not Beta-Lactamase		A0A1S4NYE4	NA		A0A1S4NYE4	Non Beta-Lactamase
A0A1S7LCW6	Not Beta-Lactamase		A0A1S7LCW6	Magnetosome MamP family		A0A1S7LCW6	Non Beta-Lactamase
A0A1W2VMZ5	Not Beta-Lactamase		A0A1W2VMZ5	Polysaccharide lyase 25 family		A0A1W2VMZ5	Non Beta-Lactamase
A0A1W5X0D5	Not Beta-Lactamase		A0A1W5X0D5	Autoinducer-2 exporter (AI-2E) (TC 2.A.86) family		A0A1W5X0D5	Non Beta-Lactamase
A0A1X9QDU4	Not Beta-Lactamase		A0A1X9QDU4	UmpA/UmpB family		A0A1X9QDU4	Non Beta-Lactamase
A0A1X9QDU5	Not Beta-Lactamase		A0A1X9QDU5	UmpA/UmpB family		A0A1X9QDU5	Non Beta-Lactamase
A0A1Z4F647	Not Beta-Lactamase		A0A1Z4F647	Polysaccharide lyase 24 family		A0A1Z4F647	Non Beta-Lactamase
A0A242DI27	Not Beta-Lactamase		A0A242DI27	Peptidase M27 family		A0A242DI27	Non Beta-Lactamase
A0A291P0C1	Not Beta-Lactamase		A0A291P0C1	Selenium-binding protein family		A0A291P0C1	Non Beta-Lactamase
A0A2A5JY22	Not Beta-Lactamase		A0A2A5JY22	Nucleobase:cation symporter-2 (NCS2) (TC 2.A.40) family		A0A2A5JY22	Non Beta-Lactamase
A0A2A5K1W4	Not Beta-Lactamase		A0A2A5K1W4	Nucleobase:cation symporter-2 (NCS2) (TC 2.A.40) family		A0A2A5K1W4	Non Beta-Lactamase
A0A2A5K485	Not Beta-Lactamase		A0A2A5K485	Nucleobase:cation symporter-2 (NCS2) (TC 2.A.40) family, Azg-like subfamily		A0A2A5K485	Non Beta-Lactamase
A0A2A5K5H4	Not Beta-Lactamase		A0A2A5K5H4	Nucleobase:cation symporter-2 (NCS2) (TC 2.A.40) family, Azg-like subfamily		A0A2A5K5H4	Non Beta-Lactamase
A0A2I9	Not Beta-Lactamase		A0A2I9	HFCD (homo-oligomeric flavin containing Cys decarboxylase) superfamily; PPC synthetase family		A0A2I9	Non Beta-Lactamase
A0A2K4Z9G8	Not Beta-Lactamase		A0A2K4Z9G8	NA		A0A2K4Z9G8	Non Beta-Lactamase
A0A2K4Z9J5	Not Beta-Lactamase		A0A2K4Z9J5	NA		A0A2K4Z9J5	Non Beta-Lactamase
A0A2K4Z9K4	Not Beta-Lactamase		A0A2K4Z9K4	NA		A0A2K4Z9K4	Non Beta-Lactamase
A0A2P1BT06	Not Beta-Lactamase		A0A2P1BT06	Acetate CoA ligase alpha subunit family; Acetate CoA ligase beta subunit family		A0A2P1BT06	Non Beta-Lactamase
A0A2R9TD79	Not Beta-Lactamase		A0A2R9TD79	Major facilitator superfamily, Proton-dependent oligopeptide transporter (POT/PTR) (TC 2.A.17) family		A0A2R9TD79	Non Beta-Lactamase
A0A2S4MYF8	Not Beta-Lactamase		A0A2S4MYF8	Gram-negative porin family		A0A2S4MYF8	Non Beta-Lactamase
A0A2S4N3N0	Not Beta-Lactamase		A0A2S4N3N0	Outer membrane OOP (TC 1.B.6) superfamily, OmpA family		A0A2S4N3N0	Non Beta-Lactamase
A0A2Z6UD27	Not Beta-Lactamase		A0A2Z6UD27	Polysaccharide lyase 24 family		A0A2Z6UD27	Non Beta-Lactamase
A0A369NIV7	Not Beta-Lactamase		A0A369NIV7	Prokaryotic molybdopterin-containing oxidoreductase family		A0A369NIV7	Non Beta-Lactamase
A0A384E126	Not Beta-Lactamase		A0A384E126	NA		A0A384E126	Non Beta-Lactamase
A0A384KG77	Not Beta-Lactamase		A0A384KG77	Purine nucleoside phosphorylase YfiH/LACC1 family		A0A384KG77	Non Beta-Lactamase
A0A384LP51	Not Beta-Lactamase		A0A384LP51	Anaerobic coproporphyrinogen-III oxidase family, ChuW/HutW subfamily		A0A384LP51	Non Beta-Lactamase
A0A385XJ53	Not Beta-Lactamase		A0A385XJ53	IS1 elements InsA family		A0A385XJ53	Non Beta-Lactamase
A0A385XJE6	Not Beta-Lactamase		A0A385XJE6	Transposase 11 family		A0A385XJE6	Non Beta-Lactamase
A0A385XJK5	Not Beta-Lactamase		A0A385XJK5	NA		A0A385XJK5	Non Beta-Lactamase
A0A385XJL2	Not Beta-Lactamase		A0A385XJL2	NA		A0A385XJL2	Non Beta-Lactamase
A0A385XJL4	Not Beta-Lactamase		A0A385XJL4	Transposase 27 family		A0A385XJL4	Non Beta-Lactamase
A0A481NV25	Not Beta-Lactamase		A0A481NV25	Group II decarboxylase family, Tyrosine decarboxylase subfamily		A0A481NV25	Non Beta-Lactamase
A0A4C3GMC1	Not Beta-Lactamase		A0A4C3GMC1	GSP J family		A0A4C3GMC1	Non Beta-Lactamase
A0A4P7TKC8	Not Beta-Lactamase		A0A4P7TKC8	Gram-negative porin family		A0A4P7TKC8	Non Beta-Lactamase
A0A4P7TME1	Not Beta-Lactamase		A0A4P7TME1	Gram-negative porin family		A0A4P7TME1	Non Beta-Lactamase
A0A4P7TN82	Not Beta-Lactamase		A0A4P7TN82	Gram-negative porin family		A0A4P7TN82	Non Beta-Lactamase
A0A4P7TS68	Not Beta-Lactamase		A0A4P7TS68	NA		A0A4P7TS68	Non Beta-Lactamase
A0A4P7TSF2	Not Beta-Lactamase		A0A4P7TSF2	NA		A0A4P7TSF2	Non Beta-Lactamase
A0A4W3	Not Beta-Lactamase		A0A4W3	Orn/Lys/Arg decarboxylase class-II family, SpeA subfamily		A0A4W3	Non Beta-Lactamase
A0ACX8	Not Beta-Lactamase		A0ACX8	Peroxidase family, Peroxidase/catalase subfamily		A0ACX8	Non Beta-Lactamase
A0AEI7	Not Beta-Lactamase		A0AEI7	DnaA family		A0AEI7	Non Beta-Lactamase
A0AEJ1	Not Beta-Lactamase		A0AEJ1	RecF family		A0AEJ1	Non Beta-Lactamase
A0AEM0	Not Beta-Lactamase		A0AEM0	Arginine deiminase family		A0AEM0	Non Beta-Lactamase
A0AEM1	Not Beta-Lactamase		A0AEM1	Bacterial ribosomal protein bS6 family		A0AEM1	Non Beta-Lactamase
A0AEM3	Not Beta-Lactamase		A0AEM3	Bacterial ribosomal protein bS18 family		A0AEM3	Non Beta-Lactamase
A0AEM5	Not Beta-Lactamase		A0AEM5	AgrB family		A0AEM5	Non Beta-Lactamase
A0AEN0	Not Beta-Lactamase		A0AEN0	Bacterial ribosomal protein bL9 family		A0AEN0	Non Beta-Lactamase
A0AEN2	Not Beta-Lactamase		A0AEN2	Adenylosuccinate synthetase family		A0AEN2	Non Beta-Lactamase
A0AEY1	Not Beta-Lactamase		A0AEY1	YabA family		A0AEY1	Non Beta-Lactamase
A0AEY3	Not Beta-Lactamase		A0AEY3	UPF0213 family		A0AEY3	Non Beta-Lactamase
A0AEZ3	Not Beta-Lactamase		A0AEZ3	Class I-like SAM-binding methyltransferase superfamily, rRNA adenine N(6)-methyltransferase family, RsmA subfamily		A0AEZ3	Non Beta-Lactamase
A0AEZ5	Not Beta-Lactamase		A0AEZ5	GHMP kinase family, IspE subfamily		A0AEZ5	Non Beta-Lactamase
A0AEZ6	Not Beta-Lactamase		A0AEZ6	YdjC deacetylase family		A0AEZ6	Non Beta-Lactamase
A0AF03	Not Beta-Lactamase		A0AF03	N-acetylglucosamine-1-phosphate uridyltransferase family; Transferase hexapeptide repeat family		A0AF03	Non Beta-Lactamase
A0AF06	Not Beta-Lactamase		A0AF06	UPF0145 family		A0AF06	Non Beta-Lactamase
A0AF11	Not Beta-Lactamase		A0AF11	PTH family		A0AF11	Non Beta-Lactamase
A0AF20	Not Beta-Lactamase		A0AF20	Type III pantothenate kinase family		A0AF20	Non Beta-Lactamase
A0AF21	Not Beta-Lactamase		A0AF21	HSP33 family		A0AF21	Non Beta-Lactamase
A0AF28	Not Beta-Lactamase		A0AF28	Class-II aminoacyl-tRNA synthetase family		A0AF28	Non Beta-Lactamase
A0AF31	Not Beta-Lactamase		A0AF31	ATP:guanido phosphotransferase family		A0AF31	Non Beta-Lactamase
A0AF36	Not Beta-Lactamase		A0AF36	Class-I aminoacyl-tRNA synthetase family, Glutamate--tRNA ligase type 1 subfamily		A0AF36	Non Beta-Lactamase
A0AF38	Not Beta-Lactamase		A0AF38	Class-I aminoacyl-tRNA synthetase family		A0AF38	Non Beta-Lactamase
A0AF43	Not Beta-Lactamase		A0AF43	Bacterial ribosomal protein bL33 family		A0AF43	Non Beta-Lactamase
A0AF47	Not Beta-Lactamase		A0AF47	Universal ribosomal protein uL11 family		A0AF47	Non Beta-Lactamase
A0AF48	Not Beta-Lactamase		A0AF48	Universal ribosomal protein uL1 family		A0AF48	Non Beta-Lactamase
A0AF49	Not Beta-Lactamase		A0AF49	Universal ribosomal protein uL10 family		A0AF49	Non Beta-Lactamase
A0AF50	Not Beta-Lactamase		A0AF50	Bacterial ribosomal protein bL12 family		A0AF50	Non Beta-Lactamase
A0AF63	Not Beta-Lactamase		A0AF63	RNA polymerase beta chain family		A0AF63	Non Beta-Lactamase
A0AF64	Not Beta-Lactamase		A0AF64	RNA polymerase beta' chain family		A0AF64	Non Beta-Lactamase
A0AFA6	Not Beta-Lactamase		A0AFA6	RNA methyltransferase RlmH family		A0AFA6	Non Beta-Lactamase
A0AFC3	Not Beta-Lactamase		A0AFC3	Thz kinase family		A0AFC3	Non Beta-Lactamase
A0AFC5	Not Beta-Lactamase		A0AFC5	Thiamine-phosphate synthase family		A0AFC5	Non Beta-Lactamase
A0AFI3	Not Beta-Lactamase		A0AFI3	Aldolase class II family, RhaD subfamily		A0AFI3	Non Beta-Lactamase
A0AFQ9	Not Beta-Lactamase		A0AFQ9	ATPase alpha/beta chains family		A0AFQ9	Non Beta-Lactamase
A0AFR1	Not Beta-Lactamase		A0AFR1	ATPase alpha/beta chains family		A0AFR1	Non Beta-Lactamase
A0AFT6	Not Beta-Lactamase		A0AFT6	Radical SAM superfamily, RlmN family		A0AFT6	Non Beta-Lactamase
A0AFT8	Not Beta-Lactamase		A0AFT8	Antibiotic biosynthesis monooxygenase family, Heme-degrading monooxygenase IsdG subfamily		A0AFT8	Non Beta-Lactamase
A0AFU3	Not Beta-Lactamase		A0AFU3	Bacterial ribosomal protein bL32 family		A0AFU3	Non Beta-Lactamase
A0AFU8	Not Beta-Lactamase		A0AFU8	Type-I 3-dehydroquinase family		A0AFU8	Non Beta-Lactamase
A0AFY0	Not Beta-Lactamase		A0AFY0	UPF0210 family		A0AFY0	Non Beta-Lactamase
A0AG13	Not Beta-Lactamase		A0AG13	PRA-PH family		A0AG13	Non Beta-Lactamase
A0AG14	Not Beta-Lactamase		A0AG14	PRA-CH family		A0AG14	Non Beta-Lactamase
A0AG15	Not Beta-Lactamase		A0AG15	HisA/HisF family		A0AG15	Non Beta-Lactamase
A0AG16	Not Beta-Lactamase		A0AG16	HisA/HisF family		A0AG16	Non Beta-Lactamase
A0AG17	Not Beta-Lactamase		A0AG17	NA		A0AG17	Non Beta-Lactamase
A0AG18	Not Beta-Lactamase		A0AG18	Imidazoleglycerol-phosphate dehydratase family		A0AG18	Non Beta-Lactamase
A0AG20	Not Beta-Lactamase		A0AG20	ATP phosphoribosyltransferase family, Short subfamily		A0AG20	Non Beta-Lactamase
A0AG21	Not Beta-Lactamase		A0AG21	Class-II aminoacyl-tRNA synthetase family, HisZ subfamily		A0AG21	Non Beta-Lactamase
A0AG36	Not Beta-Lactamase		A0AG36	SecA family		A0AG36	Non Beta-Lactamase
A0AGM5	Not Beta-Lactamase		A0AGM5	UPF0266 family		A0AGM5	Non Beta-Lactamase
A0AGP9	Not Beta-Lactamase		A0AGP9	ABC transporter superfamily, Spermidine/putrescine importer (TC 3.A.1.11.1) family		A0AGP9	Non Beta-Lactamase
A0AGV7	Not Beta-Lactamase		A0AGV7	FBPase class 3 family		A0AGV7	Non Beta-Lactamase
A0AGW6	Not Beta-Lactamase		A0AGW6	PsiE family		A0AGW6	Non Beta-Lactamase
A0AGY4	Not Beta-Lactamase		A0AGY4	D-alanine--D-alanine ligase family		A0AGY4	Non Beta-Lactamase
A0AH03	Not Beta-Lactamase		A0AH03	P-Pant transferase superfamily, AcpS family		A0AH03	Non Beta-Lactamase
A0AH04	Not Beta-Lactamase		A0AH04	Alanine racemase family		A0AH04	Non Beta-Lactamase
A0AH12	Not Beta-Lactamase		A0AH12	Anti-sigma-factor family		A0AH12	Non Beta-Lactamase
A0AH18	Not Beta-Lactamase		A0AH18	SprT family		A0AH18	Non Beta-Lactamase
A0AH37	Not Beta-Lactamase		A0AH37	Prokaryotic pantothenate kinase family		A0AH37	Non Beta-Lactamase
A0AH42	Not Beta-Lactamase		A0AH42	DNA glycosylase MPG family		A0AH42	Non Beta-Lactamase
A0AH75	Not Beta-Lactamase		A0AH75	Glucosamine/galactosamine-6-phosphate isomerase family, NagB subfamily		A0AH75	Non Beta-Lactamase
A0AH81	Not Beta-Lactamase		A0AH81	Peptidase M48B family		A0AH81	Non Beta-Lactamase
A0AH90	Not Beta-Lactamase		A0AH90	DltC family		A0AH90	Non Beta-Lactamase
A0AH92	Not Beta-Lactamase		A0AH92	ATP-dependent AMP-binding enzyme family, DltA subfamily		A0AH92	Non Beta-Lactamase
A0AHA7	Not Beta-Lactamase		A0AHA7	TRAFAC class translation factor GTPase superfamily, Classic translation factor GTPase family, PrfC subfamily		A0AHA7	Non Beta-Lactamase
A0AHD1	Not Beta-Lactamase		A0AHD1	Transferase hexapeptide repeat family, DapH subfamily		A0AHD1	Non Beta-Lactamase
A0AHD2	Not Beta-Lactamase		A0AHD2	Peptidase M20A family, N-acetyldiaminopimelate deacetylase subfamily		A0AHD2	Non Beta-Lactamase
A0AHE8	Not Beta-Lactamase		A0AHE8	RNA polymerase subunit epsilon family		A0AHE8	Non Beta-Lactamase
A0AHF9	Not Beta-Lactamase		A0AHF9	MoaC family		A0AHF9	Non Beta-Lactamase
A0AHG0	Not Beta-Lactamase		A0AHG0	Radical SAM superfamily, MoaA family		A0AHG0	Non Beta-Lactamase
A0AHG3	Not Beta-Lactamase		A0AHG3	Polypeptide deformylase family		A0AHG3	Non Beta-Lactamase
A0AHH1	Not Beta-Lactamase		A0AHH1	UPF0223 family		A0AHH1	Non Beta-Lactamase
A0AHH9	Not Beta-Lactamase		A0AHH9	UPF0637 family		A0AHH9	Non Beta-Lactamase
A0AHI4	Not Beta-Lactamase		A0AHI4	UPF0358 family		A0AHI4	Non Beta-Lactamase
A0AHK4	Not Beta-Lactamase		A0AHK4	NAD synthetase family		A0AHK4	Non Beta-Lactamase
A0AHK7	Not Beta-Lactamase		A0AHK7	NA		A0AHK7	Non Beta-Lactamase
A0AHP2	Not Beta-Lactamase		A0AHP2	CobS family		A0AHP2	Non Beta-Lactamase
A0AHS0	Not Beta-Lactamase		A0AHS0	EutC family		A0AHS0	Non Beta-Lactamase
A0AHT7	Not Beta-Lactamase		A0AHT7	CbiD family		A0AHT7	Non Beta-Lactamase
A0AHV1	Not Beta-Lactamase		A0AHV1	CobB/CobQ family, CobQ subfamily		A0AHV1	Non Beta-Lactamase
A0AHW2	Not Beta-Lactamase		A0AHW2	Class-II aminoacyl-tRNA synthetase family, Phe-tRNA synthetase alpha subunit type 1 subfamily		A0AHW2	Non Beta-Lactamase
A0AHX3	Not Beta-Lactamase		A0AHX3	DNA mismatch repair MutS family, MutS2 subfamily		A0AHX3	Non Beta-Lactamase
A0AHX5	Not Beta-Lactamase		A0AHX5	UvrC family		A0AHX5	Non Beta-Lactamase
A0AHX8	Not Beta-Lactamase		A0AHX8	Aspartate/glutamate racemases family		A0AHX8	Non Beta-Lactamase
A0AHX9	Not Beta-Lactamase		A0AHX9	RNase PH family		A0AHX9	Non Beta-Lactamase
A0AI64	Not Beta-Lactamase		A0AI64	Gamma-glutamyl phosphate reductase family		A0AI64	Non Beta-Lactamase
A0AI65	Not Beta-Lactamase		A0AI65	Glutamate 5-kinase family		A0AI65	Non Beta-Lactamase
A0AI70	Not Beta-Lactamase		A0AI70	FKBP-type PPIase family, Tig subfamily		A0AI70	Non Beta-Lactamase
A0AI71	Not Beta-Lactamase		A0AI71	ClpX chaperone family		A0AI71	Non Beta-Lactamase
A0AI76	Not Beta-Lactamase		A0AI76	RNase HII family		A0AI76	Non Beta-Lactamase
A0AI79	Not Beta-Lactamase		A0AI79	MnmG family, TrmFO subfamily		A0AI79	Non Beta-Lactamase
A0AI80	Not Beta-Lactamase		A0AI80	'phage' integrase family, XerC subfamily		A0AI80	Non Beta-Lactamase
A0AI81	Not Beta-Lactamase		A0AI81	Peptidase T1B family, HslV subfamily		A0AI81	Non Beta-Lactamase
A0AI82	Not Beta-Lactamase		A0AI82	ClpX chaperone family, HslU subfamily		A0AI82	Non Beta-Lactamase
A0AI83	Not Beta-Lactamase		A0AI83	CodY family		A0AI83	Non Beta-Lactamase
A0AI87	Not Beta-Lactamase		A0AI87	PlsY family		A0AI87	Non Beta-Lactamase
A0AI91	Not Beta-Lactamase		A0AI91	LuxS family		A0AI91	Non Beta-Lactamase
A0AI95	Not Beta-Lactamase		A0AI95	IPP transferase family		A0AI95	Non Beta-Lactamase
A0AIA3	Not Beta-Lactamase		A0AIA3	Peptidase S24 family		A0AIA3	Non Beta-Lactamase
A0AIA4	Not Beta-Lactamase		A0AIA4	YneA family		A0AIA4	Non Beta-Lactamase
A0AIA7	Not Beta-Lactamase		A0AIA7	UPF0154 family		A0AIA7	Non Beta-Lactamase
A0AIB4	Not Beta-Lactamase		A0AIB4	UMP kinase family		A0AIB4	Non Beta-Lactamase
A0AIB5	Not Beta-Lactamase		A0AIB5	RRF family		A0AIB5	Non Beta-Lactamase
A0AIB8	Not Beta-Lactamase		A0AIB8	DXR family		A0AIB8	Non Beta-Lactamase
A0AIC0	Not Beta-Lactamase		A0AIC0	Class-II aminoacyl-tRNA synthetase family, ProS type 1 subfamily		A0AIC0	Non Beta-Lactamase
A0AIC1	Not Beta-Lactamase		A0AIC1	DNA polymerase type-C family, PolC subfamily		A0AIC1	Non Beta-Lactamase
A0AIC2	Not Beta-Lactamase		A0AIC2	RimP family		A0AIC2	Non Beta-Lactamase
A0AIC6	Not Beta-Lactamase		A0AIC6	TRAFAC class translation factor GTPase superfamily, Classic translation factor GTPase family, IF-2 subfamily		A0AIC6	Non Beta-Lactamase
A0AIC8	Not Beta-Lactamase		A0AIC8	RbfA family		A0AIC8	Non Beta-Lactamase
A0AIC9	Not Beta-Lactamase		A0AIC9	Pseudouridine synthase TruB family, Type 1 subfamily		A0AIC9	Non Beta-Lactamase
A0AID1	Not Beta-Lactamase		A0AID1	Universal ribosomal protein uS15 family		A0AID1	Non Beta-Lactamase
A0AID2	Not Beta-Lactamase		A0AID2	Polyribonucleotide nucleotidyltransferase family		A0AID2	Non Beta-Lactamase
A0AID6	Not Beta-Lactamase		A0AID6	Bacterial ribosomal protein bL33 family		A0AID6	Non Beta-Lactamase
A0AIE9	Not Beta-Lactamase		A0AIE9	GcvT family		A0AIE9	Non Beta-Lactamase
A0AIF0	Not Beta-Lactamase		A0AIF0	GcvP family, N-terminal subunit subfamily		A0AIF0	Non Beta-Lactamase
A0AIF1	Not Beta-Lactamase		A0AIF1	GcvP family, C-terminal subunit subfamily		A0AIF1	Non Beta-Lactamase
A0AIF6	Not Beta-Lactamase		A0AIF6	Elongation factor P family		A0AIF6	Non Beta-Lactamase
A0AIG0	Not Beta-Lactamase		A0AIG0	NusB family		A0AIG0	Non Beta-Lactamase
A0AIG1	Not Beta-Lactamase		A0AIG1	Tetrahydrofolate dehydrogenase/cyclohydrolase family		A0AIG1	Non Beta-Lactamase
A0AIG2	Not Beta-Lactamase		A0AIG2	XseA family		A0AIG2	Non Beta-Lactamase
A0AIG3	Not Beta-Lactamase		A0AIG3	XseB family		A0AIG3	Non Beta-Lactamase
A0AIG6	Not Beta-Lactamase		A0AIG6	Transketolase family, DXPS subfamily		A0AIG6	Non Beta-Lactamase
A0AIG8	Not Beta-Lactamase		A0AIG8	ArgR family		A0AIG8	Non Beta-Lactamase
A0AIH1	Not Beta-Lactamase		A0AIH1	Acetokinase family		A0AIH1	Non Beta-Lactamase
A0AII3	Not Beta-Lactamase		A0AII3	Acylphosphatase family		A0AII3	Non Beta-Lactamase
A0AII5	Not Beta-Lactamase		A0AII5	IPP isomerase type 2 family		A0AII5	Non Beta-Lactamase
A0AII6	Not Beta-Lactamase		A0AII6	TrhO family		A0AII6	Non Beta-Lactamase
A0AIJ9	Not Beta-Lactamase		A0AIJ9	CinA family		A0AIJ9	Non Beta-Lactamase
A0AIK0	Not Beta-Lactamase		A0AIK0	RecA family		A0AIK0	Non Beta-Lactamase
A0AIK1	Not Beta-Lactamase		A0AIK1	RNase Y family		A0AIK1	Non Beta-Lactamase
A0AIK5	Not Beta-Lactamase		A0AIK5	DNA mismatch repair MutS family		A0AIK5	Non Beta-Lactamase
A0AIK6	Not Beta-Lactamase		A0AIK6	DNA mismatch repair MutL/HexB family		A0AIK6	Non Beta-Lactamase
A0AIM3	Not Beta-Lactamase		A0AIM3	MurB family		A0AIM3	Non Beta-Lactamase
A0AIM7	Not Beta-Lactamase		A0AIM7	NRAMP family		A0AIM7	Non Beta-Lactamase
A0AIN8	Not Beta-Lactamase		A0AIN8	DapA family		A0AIN8	Non Beta-Lactamase
A0AIQ0	Not Beta-Lactamase		A0AIQ0	PPase class C family		A0AIQ0	Non Beta-Lactamase
A0AIQ1	Not Beta-Lactamase		A0AIQ1	AP endonuclease 2 family		A0AIQ1	Non Beta-Lactamase
A0AIQ7	Not Beta-Lactamase		A0AIQ7	UPF0178 family		A0AIQ7	Non Beta-Lactamase
A0AIQ8	Not Beta-Lactamase		A0AIQ8	Pyruvate, phosphate/water dikinase regulatory protein family, PDRP subfamily		A0AIQ8	Non Beta-Lactamase
A0AIQ9	Not Beta-Lactamase		A0AIQ9	Class-II aminoacyl-tRNA synthetase family		A0AIQ9	Non Beta-Lactamase
A0AIR1	Not Beta-Lactamase		A0AIR1	RecO family		A0AIR1	Non Beta-Lactamase
A0AIR3	Not Beta-Lactamase		A0AIR3	TRAFAC class TrmE-Era-EngA-EngB-Septin-like GTPase superfamily, Era GTPase family		A0AIR3	Non Beta-Lactamase
A0AIR6	Not Beta-Lactamase		A0AIR6	Endoribonuclease YbeY family		A0AIR6	Non Beta-Lactamase
A0AIS0	Not Beta-Lactamase		A0AIS0	Bacterial ribosomal protein bS21 family		A0AIS0	Non Beta-Lactamase
A0AIS2	Not Beta-Lactamase		A0AIS2	Methyltransferase superfamily, PrmA family		A0AIS2	Non Beta-Lactamase
A0AIS3	Not Beta-Lactamase		A0AIS3	DnaJ family		A0AIS3	Non Beta-Lactamase
A0AIS4	Not Beta-Lactamase		A0AIS4	Heat shock protein 70 family		A0AIS4	Non Beta-Lactamase
A0AIS5	Not Beta-Lactamase		A0AIS5	GrpE family		A0AIS5	Non Beta-Lactamase
A0AIS6	Not Beta-Lactamase		A0AIS6	HrcA family		A0AIS6	Non Beta-Lactamase
A0AIS8	Not Beta-Lactamase		A0AIS8	TRAFAC class translation factor GTPase superfamily, Classic translation factor GTPase family, LepA subfamily		A0AIS8	Non Beta-Lactamase
A0AIS9	Not Beta-Lactamase		A0AIS9	Bacterial ribosomal protein bS20 family		A0AIS9	Non Beta-Lactamase
A0AIT7	Not Beta-Lactamase		A0AIT7	NadD family		A0AIT7	Non Beta-Lactamase
A0AIU3	Not Beta-Lactamase		A0AIU3	PNP/UDP phosphorylase family, MtnN subfamily		A0AIU3	Non Beta-Lactamase
A0AIU5	Not Beta-Lactamase		A0AIU5	GreA/GreB family		A0AIU5	Non Beta-Lactamase
A0AIU6	Not Beta-Lactamase		A0AIU6	Uridine kinase family		A0AIU6	Non Beta-Lactamase
A0AIV0	Not Beta-Lactamase		A0AIV0	UPF0473 family		A0AIV0	Non Beta-Lactamase
A0AIV2	Not Beta-Lactamase		A0AIV2	UPF0297 family		A0AIV2	Non Beta-Lactamase
A0AIV3	Not Beta-Lactamase		A0AIV3	Class-II aminoacyl-tRNA synthetase family		A0AIV3	Non Beta-Lactamase
A0AIW1	Not Beta-Lactamase		A0AIW1	MnmA/TRMU family		A0AIW1	Non Beta-Lactamase
A0AIW8	Not Beta-Lactamase		A0AIW8	Class-II aminoacyl-tRNA synthetase family, Type 1 subfamily		A0AIW8	Non Beta-Lactamase
A0AIX1	Not Beta-Lactamase		A0AIX1	DTD family		A0AIX1	Non Beta-Lactamase
A0AIX3	Not Beta-Lactamase		A0AIX3	Purine/pyrimidine phosphoribosyltransferase family		A0AIX3	Non Beta-Lactamase
A0AIX9	Not Beta-Lactamase		A0AIX9	Queuine tRNA-ribosyltransferase family		A0AIX9	Non Beta-Lactamase
A0AIY0	Not Beta-Lactamase		A0AIY0	QueA family		A0AIY0	Non Beta-Lactamase
A0AIY1	Not Beta-Lactamase		A0AIY1	RuvB family		A0AIY1	Non Beta-Lactamase
A0AIY2	Not Beta-Lactamase		A0AIY2	RuvA family		A0AIY2	Non Beta-Lactamase
A0AIY6	Not Beta-Lactamase		A0AIY6	TRAFAC class OBG-HflX-like GTPase superfamily, OBG GTPase family		A0AIY6	Non Beta-Lactamase
A0AIY7	Not Beta-Lactamase		A0AIY7	FGGY kinase family		A0AIY7	Non Beta-Lactamase
A0AIY9	Not Beta-Lactamase		A0AIY9	Bacterial ribosomal protein bL27 family		A0AIY9	Non Beta-Lactamase
A0AIZ1	Not Beta-Lactamase		A0AIZ1	Bacterial ribosomal protein bL21 family		A0AIZ1	Non Beta-Lactamase
A0AIZ4	Not Beta-Lactamase		A0AIZ4	MinC family		A0AIZ4	Non Beta-Lactamase
A0AIZ8	Not Beta-Lactamase		A0AIZ8	UPF0758 family		A0AIZ8	Non Beta-Lactamase
A0AJ02	Not Beta-Lactamase		A0AJ02	Class-III pyridoxal-phosphate-dependent aminotransferase family, HemL subfamily		A0AJ02	Non Beta-Lactamase
A0AJ05	Not Beta-Lactamase		A0AJ05	HMBS family		A0AJ05	Non Beta-Lactamase
A0AJ06	Not Beta-Lactamase		A0AJ06	Glutamyl-tRNA reductase family		A0AJ06	Non Beta-Lactamase
A0AJ07	Not Beta-Lactamase		A0AJ07	TRAFAC class TrmE-Era-EngA-EngB-Septin-like GTPase superfamily, EngB GTPase family		A0AJ07	Non Beta-Lactamase
A0AJ08	Not Beta-Lactamase		A0AJ08	Class-II aminoacyl-tRNA synthetase family		A0AJ08	Non Beta-Lactamase
A0AJ11	Not Beta-Lactamase		A0AJ11	NrdR family		A0AJ11	Non Beta-Lactamase
A0AJ17	Not Beta-Lactamase		A0AJ17	UPF0756 family		A0AJ17	Non Beta-Lactamase
A0AJ20	Not Beta-Lactamase		A0AJ20	Phosphofructokinase type A (PFKA) family, ATP-dependent PFK group I subfamily, Prokaryotic clade 'B1' sub-subfamily		A0AJ20	Non Beta-Lactamase
A0AJ21	Not Beta-Lactamase		A0AJ21	AccA family		A0AJ21	Non Beta-Lactamase
A0AJ26	Not Beta-Lactamase		A0AJ26	UPF0173 family		A0AJ26	SubfamilyB3_L1
A0AJ38	Not Beta-Lactamase		A0AJ38	Acetylglutamate kinase family, ArgB subfamily		A0AJ38	Non Beta-Lactamase
A0AJ40	Not Beta-Lactamase		A0AJ40	NAGSA dehydrogenase family, Type 1 subfamily		A0AJ40	Non Beta-Lactamase
A0AJ41	Not Beta-Lactamase		A0AJ41	ThiI family		A0AJ41	Non Beta-Lactamase
A0AJ43	Not Beta-Lactamase		A0AJ43	EzrA family		A0AJ43	Non Beta-Lactamase
A0AJ45	Not Beta-Lactamase		A0AJ45	Universal ribosomal protein uS4 family		A0AJ45	Non Beta-Lactamase
A0AJ48	Not Beta-Lactamase		A0AJ48	Class-I aminoacyl-tRNA synthetase family, TyrS type 1 subfamily		A0AJ48	Non Beta-Lactamase
A0AJ57	Not Beta-Lactamase		A0AJ57	MurCDEF family		A0AJ57	Non Beta-Lactamase
A0AJ60	Not Beta-Lactamase		A0AJ60	UPF0354 family		A0AJ60	Non Beta-Lactamase
A0AJ67	Not Beta-Lactamase		A0AJ67	Class I-like SAM-binding methyltransferase superfamily, TrmB family		A0AJ67	Non Beta-Lactamase
A0AJ79	Not Beta-Lactamase		A0AJ79	TrpA family		A0AJ79	Non Beta-Lactamase
A0AJ80	Not Beta-Lactamase		A0AJ80	TrpB family		A0AJ80	Non Beta-Lactamase
A0AJ81	Not Beta-Lactamase		A0AJ81	TrpF family		A0AJ81	Non Beta-Lactamase
A0AJ82	Not Beta-Lactamase		A0AJ82	TrpC family		A0AJ82	Non Beta-Lactamase
A0AJ83	Not Beta-Lactamase		A0AJ83	Anthranilate phosphoribosyltransferase family		A0AJ83	Non Beta-Lactamase
A0AJB0	Not Beta-Lactamase		A0AJB0	EF-Ts family		A0AJB0	Non Beta-Lactamase
A0AJB1	Not Beta-Lactamase		A0AJB1	Universal ribosomal protein uS2 family		A0AJB1	Non Beta-Lactamase
A0AJB3	Not Beta-Lactamase		A0AJB3	GCKR-like family, MurNAc-6-P etherase subfamily		A0AJB3	Non Beta-Lactamase
A0AJB5	Not Beta-Lactamase		A0AJB5	Class-I aminoacyl-tRNA synthetase family		A0AJB5	Non Beta-Lactamase
A0AJB9	Not Beta-Lactamase		A0AJB9	AdoMet synthase family		A0AJB9	Non Beta-Lactamase
A0AJC4	Not Beta-Lactamase		A0AJC4	UPF0161 family		A0AJC4	Non Beta-Lactamase
A0AJC9	Not Beta-Lactamase		A0AJC9	TPP enzyme family, MenD subfamily		A0AJC9	Non Beta-Lactamase
A0AJD5	Not Beta-Lactamase		A0AJD5	Vitamin-B12 independent methionine synthase family		A0AJD5	Non Beta-Lactamase
A0AJD9	Not Beta-Lactamase		A0AJD9	Class-III pyridoxal-phosphate-dependent aminotransferase family, HemL subfamily		A0AJD9	Non Beta-Lactamase
A0AJE1	Not Beta-Lactamase		A0AJE1	UPF0374 family		A0AJE1	Non Beta-Lactamase
A0AJE7	Not Beta-Lactamase		A0AJE7	RecX family		A0AJE7	Non Beta-Lactamase
A0AJG3	Not Beta-Lactamase		A0AJG3	UPF0435 family		A0AJG3	Non Beta-Lactamase
A0AJJ5	Not Beta-Lactamase		A0AJJ5	Metallo-dependent hydrolases superfamily, Adenine deaminase family		A0AJJ5	Non Beta-Lactamase
A0AJK7	Not Beta-Lactamase		A0AJK7	GatB/GatE family, GatB subfamily		A0AJK7	Non Beta-Lactamase
A0AJK8	Not Beta-Lactamase		A0AJK8	Amidase family, GatA subfamily		A0AJK8	Non Beta-Lactamase
A0AJK9	Not Beta-Lactamase		A0AJK9	GatC family		A0AJK9	Non Beta-Lactamase
A0AJL1	Not Beta-Lactamase		A0AJL1	NAD-dependent DNA ligase family, LigA subfamily		A0AJL1	Non Beta-Lactamase
A0AJL3	Not Beta-Lactamase		A0AJL3	GGGP/HepGP synthase family, Group I subfamily		A0AJL3	Non Beta-Lactamase
A0AJL9	Not Beta-Lactamase		A0AJL9	PurH family		A0AJL9	Non Beta-Lactamase
A0AJM1	Not Beta-Lactamase		A0AJM1	AIR synthase family		A0AJM1	Non Beta-Lactamase
A0AJM3	Not Beta-Lactamase		A0AJM3	FGAMS family		A0AJM3	Non Beta-Lactamase
A0AJM4	Not Beta-Lactamase		A0AJM4	NA		A0AJM4	Non Beta-Lactamase
A0AJM6	Not Beta-Lactamase		A0AJM6	SAICAR synthetase family		A0AJM6	Non Beta-Lactamase
A0AJN0	Not Beta-Lactamase		A0AJN0	UPF0316 family		A0AJN0	Non Beta-Lactamase
A0AJN4	Not Beta-Lactamase		A0AJN4	Peptidase M20B family		A0AJN4	Non Beta-Lactamase
A0AJP1	Not Beta-Lactamase		A0AJP1	Bacterial ribosomal protein bL35 family		A0AJP1	Non Beta-Lactamase
A0AJP5	Not Beta-Lactamase		A0AJP5	Bacterial ribosomal protein bL19 family		A0AJP5	Non Beta-Lactamase
A0AJP7	Not Beta-Lactamase		A0AJP7	RNA methyltransferase TrmD family		A0AJP7	Non Beta-Lactamase
A0AJP8	Not Beta-Lactamase		A0AJP8	RimM family		A0AJP8	Non Beta-Lactamase
A0AJQ2	Not Beta-Lactamase		A0AJQ2	Bacterial ribosomal protein bS16 family		A0AJQ2	Non Beta-Lactamase
A0AJQ7	Not Beta-Lactamase		A0AJQ7	UPF0122 family		A0AJQ7	Non Beta-Lactamase
A0AJR0	Not Beta-Lactamase		A0AJR0	Ribonuclease III family		A0AJR0	Non Beta-Lactamase
A0AJR1	Not Beta-Lactamase		A0AJR1	Acyl carrier protein (ACP) family		A0AJR1	Non Beta-Lactamase
A0AJR4	Not Beta-Lactamase		A0AJR4	PlsX family		A0AJR4	Non Beta-Lactamase
A0AJR5	Not Beta-Lactamase		A0AJR5	FapR family		A0AJR5	Non Beta-Lactamase
A0AJS1	Not Beta-Lactamase		A0AJS1	Bacterial ribosomal protein bL28 family		A0AJS1	Non Beta-Lactamase
A0AJS6	Not Beta-Lactamase		A0AJS6	PP2C family		A0AJS6	Non Beta-Lactamase
A0AJT1	Not Beta-Lactamase		A0AJT1	RNA polymerase subunit omega family		A0AJT1	Non Beta-Lactamase
A0AJT7	Not Beta-Lactamase		A0AJT7	OMP decarboxylase family, Type 1 subfamily		A0AJT7	Non Beta-Lactamase
A0AJT8	Not Beta-Lactamase		A0AJT8	Dihydroorotate dehydrogenase family, Type 1 subfamily		A0AJT8	Non Beta-Lactamase
A0AJT9	Not Beta-Lactamase		A0AJT9	PyrK family		A0AJT9	Non Beta-Lactamase
A0AJU0	Not Beta-Lactamase		A0AJU0	CarB family		A0AJU0	Non Beta-Lactamase
A0AJU2	Not Beta-Lactamase		A0AJU2	Metallo-dependent hydrolases superfamily, DHOase family, Class I DHOase subfamily		A0AJU2	Non Beta-Lactamase
A0AJU3	Not Beta-Lactamase		A0AJU3	Aspartate/ornithine carbamoyltransferase superfamily, ATCase family		A0AJU3	Non Beta-Lactamase
A0AJU5	Not Beta-Lactamase		A0AJU5	Purine/pyrimidine phosphoribosyltransferase family, PyrR subfamily		A0AJU5	Non Beta-Lactamase
A0AJU9	Not Beta-Lactamase		A0AJU9	Peptidase A8 family		A0AJU9	Non Beta-Lactamase
A0AJW1	Not Beta-Lactamase		A0AJW1	PNP/UDP phosphorylase family		A0AJW1	Non Beta-Lactamase
A0AJW2	Not Beta-Lactamase		A0AJW2	UPF0346 family		A0AJW2	Non Beta-Lactamase
A0AJW4	Not Beta-Lactamase		A0AJW4	MsrB Met sulfoxide reductase family		A0AJW4	Non Beta-Lactamase
A0AJW5	Not Beta-Lactamase		A0AJW5	MsrA Met sulfoxide reductase family		A0AJW5	Non Beta-Lactamase
A0AJX1	Not Beta-Lactamase		A0AJX1	Pyruvate, phosphate/water dikinase regulatory protein family, PDRP subfamily		A0AJX1	Non Beta-Lactamase
A0AJY0	Not Beta-Lactamase		A0AJY0	Thymidylate synthase family, Bacterial-type ThyA subfamily		A0AJY0	Non Beta-Lactamase
A0AJY2	Not Beta-Lactamase		A0AJY2	Formate--tetrahydrofolate ligase family		A0AJY2	Non Beta-Lactamase
A0AJY3	Not Beta-Lactamase		A0AJY3	DtxR/MntR family		A0AJY3	Non Beta-Lactamase
A0AJY7	Not Beta-Lactamase		A0AJY7	Universal ribosomal protein uS14 family		A0AJY7	Non Beta-Lactamase
A0AJZ0	Not Beta-Lactamase		A0AJZ0	Purine/pyrimidine phosphoribosyltransferase family, Xpt subfamily		A0AJZ0	Non Beta-Lactamase
A0AJZ3	Not Beta-Lactamase		A0AJZ3	GpsB family		A0AJZ3	Non Beta-Lactamase
A0AJZ4	Not Beta-Lactamase		A0AJZ4	UPF0398 family		A0AJZ4	Non Beta-Lactamase
A0AJZ6	Not Beta-Lactamase		A0AJZ6	RecU family		A0AJZ6	Non Beta-Lactamase
A0AK01	Not Beta-Lactamase		A0AK01	Class-II aminoacyl-tRNA synthetase family		A0AK01	Non Beta-Lactamase
A0AK05	Not Beta-Lactamase		A0AK05	PanD family		A0AK05	Non Beta-Lactamase
A0AK06	Not Beta-Lactamase		A0AK06	Pantothenate synthetase family		A0AK06	Non Beta-Lactamase
A0AK07	Not Beta-Lactamase		A0AK07	PanB family		A0AK07	Non Beta-Lactamase
A0AK10	Not Beta-Lactamase		A0AK10	TRNA nucleotidyltransferase/poly(A) polymerase family, Bacterial CCA-adding enzyme type 3 subfamily		A0AK10	Non Beta-Lactamase
A0AK11	Not Beta-Lactamase		A0AK11	Methylglyoxal synthase family		A0AK11	Non Beta-Lactamase
A0AK12	Not Beta-Lactamase		A0AK12	DapB family		A0AK12	Non Beta-Lactamase
A0AK33	Not Beta-Lactamase		A0AK33	UPF0302 family		A0AK33	Non Beta-Lactamase
A0AK35	Not Beta-Lactamase		A0AK35	EPSP synthase family		A0AK35	Non Beta-Lactamase
A0AK37	Not Beta-Lactamase		A0AK37	Class-II pyridoxal-phosphate-dependent aminotransferase family, Histidinol-phosphate aminotransferase subfamily		A0AK37	Non Beta-Lactamase
A0AK40	Not Beta-Lactamase		A0AK40	Chorismate synthase family		A0AK40	Non Beta-Lactamase
A0AK41	Not Beta-Lactamase		A0AK41	NDK family		A0AK41	Non Beta-Lactamase
A0AK43	Not Beta-Lactamase		A0AK43	Class I-like SAM-binding methyltransferase superfamily, MenG/UbiE family		A0AK43	Non Beta-Lactamase
A0AK45	Not Beta-Lactamase		A0AK45	GTP cyclohydrolase I family		A0AK45	Non Beta-Lactamase
A0AK48	Not Beta-Lactamase		A0AK48	NAD-dependent glycerol-3-phosphate dehydrogenase family		A0AK48	Non Beta-Lactamase
A0AK49	Not Beta-Lactamase		A0AK49	TRAFAC class TrmE-Era-EngA-EngB-Septin-like GTPase superfamily, EngA (Der) GTPase family		A0AK49	Non Beta-Lactamase
A0AK51	Not Beta-Lactamase		A0AK51	Cytidylate kinase family, Type 1 subfamily		A0AK51	Non Beta-Lactamase
A0AK62	Not Beta-Lactamase		A0AK62	ScpB family		A0AK62	Non Beta-Lactamase
A0AK63	Not Beta-Lactamase		A0AK63	ScpA family		A0AK63	Non Beta-Lactamase
A0AK66	Not Beta-Lactamase		A0AK66	Phosphopentomutase family		A0AK66	Non Beta-Lactamase
A0AK73	Not Beta-Lactamase		A0AK73	Ferredoxin--NADP reductase type 2 family		A0AK73	Non Beta-Lactamase
A0AK80	Not Beta-Lactamase		A0AK80	DNA polymerase type-Y family		A0AK80	Non Beta-Lactamase
A0AK82	Not Beta-Lactamase		A0AK82	RNase Z family		A0AK82	Non Beta-Lactamase
A0AK88	Not Beta-Lactamase		A0AK88	IlvD/Edd family		A0AK88	Non Beta-Lactamase
A0AK91	Not Beta-Lactamase		A0AK91	Ketol-acid reductoisomerase family		A0AK91	Non Beta-Lactamase
A0AK92	Not Beta-Lactamase		A0AK92	Alpha-IPM synthase/homocitrate synthase family, LeuA type 1 subfamily		A0AK92	Non Beta-Lactamase
A0AK94	Not Beta-Lactamase		A0AK94	Aconitase/IPM isomerase family, LeuC type 1 subfamily		A0AK94	Non Beta-Lactamase
A0AK95	Not Beta-Lactamase		A0AK95	LeuD family, LeuD type 1 subfamily		A0AK95	Non Beta-Lactamase
A0AKA1	Not Beta-Lactamase		A0AKA1	DeoC/FbaB aldolase family, DeoC type 1 subfamily		A0AKA1	Non Beta-Lactamase
A0AKC4	Not Beta-Lactamase		A0AKC4	Diaminopimelate epimerase family		A0AKC4	Non Beta-Lactamase
A0AKC5	Not Beta-Lactamase		A0AKC5	Class-I aminoacyl-tRNA synthetase family, IleS type 1 subfamily		A0AKC5	Non Beta-Lactamase
A0AKD0	Not Beta-Lactamase		A0AKD0	SepF family		A0AKD0	Non Beta-Lactamase
A0AKD5	Not Beta-Lactamase		A0AKD5	Glycosyltransferase 28 family, MurG subfamily		A0AKD5	Non Beta-Lactamase
A0AKD7	Not Beta-Lactamase		A0AKD7	Glycosyltransferase 4 family, MraY subfamily		A0AKD7	Non Beta-Lactamase
A0AKE1	Not Beta-Lactamase		A0AKE1	Methyltransferase superfamily, RsmH family		A0AKE1	Non Beta-Lactamase
A0AKE2	Not Beta-Lactamase		A0AKE2	MraZ family		A0AKE2	Non Beta-Lactamase
A0AKE7	Not Beta-Lactamase		A0AKE7	Bacterial ribosomal protein bL32 family		A0AKE7	Non Beta-Lactamase
A0AKE9	Not Beta-Lactamase		A0AKE9	TmcAL family		A0AKE9	Non Beta-Lactamase
A0AKF8	Not Beta-Lactamase		A0AKF8	Bacterial CoaD family		A0AKF8	Non Beta-Lactamase
A0AKG0	Not Beta-Lactamase		A0AKG0	UPF0298 family		A0AKG0	Non Beta-Lactamase
A0AKG3	Not Beta-Lactamase		A0AKG3	UbiA prenyltransferase family, Protoheme IX farnesyltransferase subfamily		A0AKG3	Non Beta-Lactamase
A0AKG4	Not Beta-Lactamase		A0AKG4	COX15/CtaA family, Type 1 subfamily		A0AKG4	Non Beta-Lactamase
A0AKH0	Not Beta-Lactamase		A0AKH0	MscL family		A0AKH0	Non Beta-Lactamase
A0AKH5	Not Beta-Lactamase		A0AKH5	Chaperonin (HSP60) family		A0AKH5	Non Beta-Lactamase
A0AKH6	Not Beta-Lactamase		A0AKH6	GroES chaperonin family		A0AKH6	Non Beta-Lactamase
A0AKH9	Not Beta-Lactamase		A0AKH9	Transcriptional regulatory Rex family		A0AKH9	Non Beta-Lactamase
A0AKI2	Not Beta-Lactamase		A0AKI2	KAE1 / TsaD family		A0AKI2	Non Beta-Lactamase
A0AKJ7	Not Beta-Lactamase		A0AKJ7	Argininosuccinate synthase family, Type 1 subfamily		A0AKJ7	Non Beta-Lactamase
A0AKJ8	Not Beta-Lactamase		A0AKJ8	Lyase 1 family, Argininosuccinate lyase subfamily		A0AKJ8	Non Beta-Lactamase
A0AKK8	Not Beta-Lactamase		A0AKK8	PdxS/SNZ family		A0AKK8	Non Beta-Lactamase
A0AKK9	Not Beta-Lactamase		A0AKK9	Glutaminase PdxT/SNO family		A0AKK9	Non Beta-Lactamase
A0AKL8	Not Beta-Lactamase		A0AKL8	ChdC family, Type 1 subfamily		A0AKL8	Non Beta-Lactamase
A0AKM3	Not Beta-Lactamase		A0AKM3	Phosphohexose mutase family		A0AKM3	Non Beta-Lactamase
A0AKU3	Not Beta-Lactamase		A0AKU3	MecA family		A0AKU3	Non Beta-Lactamase
A0AKV5	Not Beta-Lactamase		A0AKV5	Thiolase-like superfamily, FabH family		A0AKV5	Non Beta-Lactamase
A0AKV8	Not Beta-Lactamase		A0AKV8	Phosphoglycerate mutase family, BPG-dependent PGAM subfamily		A0AKV8	Non Beta-Lactamase
A0AKW5	Not Beta-Lactamase		A0AKW5	Uroporphyrinogen decarboxylase family		A0AKW5	Non Beta-Lactamase
A0AKX3	Not Beta-Lactamase		A0AKX3	YhaM family		A0AKX3	Non Beta-Lactamase
A0AKX6	Not Beta-Lactamase		A0AKX6	UPF0342 family		A0AKX6	Non Beta-Lactamase
A0AKX7	Not Beta-Lactamase		A0AKX7	UPF0754 family		A0AKX7	Non Beta-Lactamase
A0AL16	Not Beta-Lactamase		A0AL16	UPF0344 family		A0AL16	Non Beta-Lactamase
A0AL18	Not Beta-Lactamase		A0AL18	Helicase family, AddA subfamily		A0AL18	Non Beta-Lactamase
A0AL19	Not Beta-Lactamase		A0AL19	Helicase family, AddB/RexB type 1 subfamily		A0AL19	Non Beta-Lactamase
A0AL52	Not Beta-Lactamase		A0AL52	GPI family		A0AL52	Non Beta-Lactamase
A0AL74	Not Beta-Lactamase		A0AL74	Ferredoxin--NADP reductase type 2 family		A0AL74	Non Beta-Lactamase
A0AL76	Not Beta-Lactamase		A0AL76	UPF0349 family		A0AL76	Non Beta-Lactamase
A0ALA8	Not Beta-Lactamase		A0ALA8	GcvH family		A0ALA8	Non Beta-Lactamase
A0ALD2	Not Beta-Lactamase		A0ALD2	SmpB family		A0ALD2	Non Beta-Lactamase
A0ALD9	Not Beta-Lactamase		A0ALD9	Enolase family		A0ALD9	Non Beta-Lactamase
A0ALE0	Not Beta-Lactamase		A0ALE0	BPG-independent phosphoglycerate mutase family		A0ALE0	Non Beta-Lactamase
A0ALE2	Not Beta-Lactamase		A0ALE2	Phosphoglycerate kinase family		A0ALE2	Non Beta-Lactamase
A0ALF5	Not Beta-Lactamase		A0ALF5	NADH:flavin oxidoreductase/NADH oxidase family, NamA subfamily		A0ALF5	Non Beta-Lactamase
A0ALF6	Not Beta-Lactamase		A0ALF6	WhiA family		A0ALF6	Non Beta-Lactamase
A0ALF8	Not Beta-Lactamase		A0ALF8	RapZ-like family		A0ALF8	Non Beta-Lactamase
A0ALG5	Not Beta-Lactamase		A0ALG5	HAD-like hydrolase superfamily, PpaX family		A0ALG5	Non Beta-Lactamase
A0ALG6	Not Beta-Lactamase		A0ALG6	Lgt family		A0ALG6	Non Beta-Lactamase
A0ALG7	Not Beta-Lactamase		A0ALG7	HPrK/P family		A0ALG7	Non Beta-Lactamase
A0ALI7	Not Beta-Lactamase		A0ALI7	Phospholipase D family, Cardiolipin synthase subfamily		A0ALI7	Non Beta-Lactamase
A0ALJ4	Not Beta-Lactamase		A0ALJ4	SecA family		A0ALJ4	Non Beta-Lactamase
A0ALK8	Not Beta-Lactamase		A0ALK8	Thioester dehydratase family, FabZ subfamily		A0ALK8	Non Beta-Lactamase
A0ALL2	Not Beta-Lactamase		A0ALL2	ATPase epsilon chain family		A0ALL2	Non Beta-Lactamase
A0ALL3	Not Beta-Lactamase		A0ALL3	ATPase alpha/beta chains family		A0ALL3	Non Beta-Lactamase
A0ALL4	Not Beta-Lactamase		A0ALL4	ATPase gamma chain family		A0ALL4	Non Beta-Lactamase
A0ALL5	Not Beta-Lactamase		A0ALL5	ATPase alpha/beta chains family		A0ALL5	Non Beta-Lactamase
A0ALL6	Not Beta-Lactamase		A0ALL6	ATPase delta chain family		A0ALL6	Non Beta-Lactamase
A0ALL7	Not Beta-Lactamase		A0ALL7	ATPase B chain family		A0ALL7	Non Beta-Lactamase
A0ALL9	Not Beta-Lactamase		A0ALL9	ATPase A chain family		A0ALL9	Non Beta-Lactamase
A0ALM3	Not Beta-Lactamase		A0ALM3	UPRTase family		A0ALM3	Non Beta-Lactamase
A0ALM4	Not Beta-Lactamase		A0ALM4	SHMT family		A0ALM4	Non Beta-Lactamase
A0ALM8	Not Beta-Lactamase		A0ALM8	Prokaryotic/mitochondrial release factor family		A0ALM8	Non Beta-Lactamase
A0ALN0	Not Beta-Lactamase		A0ALN0	GHMP kinase family, Homoserine kinase subfamily		A0ALN0	Non Beta-Lactamase
A0ALN3	Not Beta-Lactamase		A0ALN3	Bacterial ribosomal protein bL31 family, Type B subfamily		A0ALN3	Non Beta-Lactamase
A0ALP6	Not Beta-Lactamase		A0ALP6	RpoE family		A0ALP6	Non Beta-Lactamase
A0ALP7	Not Beta-Lactamase		A0ALP7	Class-I aminoacyl-tRNA synthetase family		A0ALP7	Non Beta-Lactamase
A0ALT2	Not Beta-Lactamase		A0ALT2	Universal ribosomal protein uS9 family		A0ALT2	Non Beta-Lactamase
A0ALT3	Not Beta-Lactamase		A0ALT3	Universal ribosomal protein uL13 family		A0ALT3	Non Beta-Lactamase
A0ALT4	Not Beta-Lactamase		A0ALT4	TRNA pseudouridine synthase TruA family		A0ALT4	Non Beta-Lactamase
A0ALT6	Not Beta-Lactamase		A0ALT6	ABC transporter superfamily, Energy-coupling factor EcfA family		A0ALT6	Non Beta-Lactamase
A0ALT7	Not Beta-Lactamase		A0ALT7	ABC transporter superfamily, Energy-coupling factor EcfA family		A0ALT7	Non Beta-Lactamase
A0ALU1	Not Beta-Lactamase		A0ALU1	Bacterial ribosomal protein bL17 family		A0ALU1	Non Beta-Lactamase
A0ALU2	Not Beta-Lactamase		A0ALU2	RNA polymerase alpha chain family		A0ALU2	Non Beta-Lactamase
A0ALU3	Not Beta-Lactamase		A0ALU3	Universal ribosomal protein uS11 family		A0ALU3	Non Beta-Lactamase
A0ALU4	Not Beta-Lactamase		A0ALU4	Universal ribosomal protein uS13 family		A0ALU4	Non Beta-Lactamase
A0ALU5	Not Beta-Lactamase		A0ALU5	Bacterial ribosomal protein bL36 family		A0ALU5	Non Beta-Lactamase
A0ALU6	Not Beta-Lactamase		A0ALU6	IF-1 family		A0ALU6	Non Beta-Lactamase
A0ALU7	Not Beta-Lactamase		A0ALU7	Adenylate kinase family		A0ALU7	Non Beta-Lactamase
A0ALU9	Not Beta-Lactamase		A0ALU9	Universal ribosomal protein uL15 family		A0ALU9	Non Beta-Lactamase
A0ALV0	Not Beta-Lactamase		A0ALV0	Universal ribosomal protein uL30 family		A0ALV0	Non Beta-Lactamase
A0ALV1	Not Beta-Lactamase		A0ALV1	Universal ribosomal protein uS5 family		A0ALV1	Non Beta-Lactamase
A0ALV2	Not Beta-Lactamase		A0ALV2	Universal ribosomal protein uL18 family		A0ALV2	Non Beta-Lactamase
A0ALV3	Not Beta-Lactamase		A0ALV3	Universal ribosomal protein uL6 family		A0ALV3	Non Beta-Lactamase
A0ALV4	Not Beta-Lactamase		A0ALV4	Universal ribosomal protein uS8 family		A0ALV4	Non Beta-Lactamase
A0ALV5	Not Beta-Lactamase		A0ALV5	Universal ribosomal protein uS14 family, Zinc-binding uS14 subfamily		A0ALV5	Non Beta-Lactamase
A0ALV6	Not Beta-Lactamase		A0ALV6	Universal ribosomal protein uL5 family		A0ALV6	Non Beta-Lactamase
A0ALV7	Not Beta-Lactamase		A0ALV7	Universal ribosomal protein uL24 family		A0ALV7	Non Beta-Lactamase
A0ALV8	Not Beta-Lactamase		A0ALV8	Universal ribosomal protein uL14 family		A0ALV8	Non Beta-Lactamase
A0ALV9	Not Beta-Lactamase		A0ALV9	Universal ribosomal protein uS17 family		A0ALV9	Non Beta-Lactamase
A0ALW0	Not Beta-Lactamase		A0ALW0	Universal ribosomal protein uL29 family		A0ALW0	Non Beta-Lactamase
A0ALW1	Not Beta-Lactamase		A0ALW1	Universal ribosomal protein uL16 family		A0ALW1	Non Beta-Lactamase
A0ALW2	Not Beta-Lactamase		A0ALW2	Universal ribosomal protein uS3 family		A0ALW2	Non Beta-Lactamase
A0ALW3	Not Beta-Lactamase		A0ALW3	Universal ribosomal protein uL22 family		A0ALW3	Non Beta-Lactamase
A0ALW4	Not Beta-Lactamase		A0ALW4	Universal ribosomal protein uS19 family		A0ALW4	Non Beta-Lactamase
A0ALW5	Not Beta-Lactamase		A0ALW5	Universal ribosomal protein uL2 family		A0ALW5	Non Beta-Lactamase
A0ALW6	Not Beta-Lactamase		A0ALW6	Universal ribosomal protein uL23 family		A0ALW6	Non Beta-Lactamase
A0ALW7	Not Beta-Lactamase		A0ALW7	Universal ribosomal protein uL4 family		A0ALW7	Non Beta-Lactamase
A0ALW8	Not Beta-Lactamase		A0ALW8	Universal ribosomal protein uL3 family		A0ALW8	Non Beta-Lactamase
A0ALW9	Not Beta-Lactamase		A0ALW9	Universal ribosomal protein uS10 family		A0ALW9	Non Beta-Lactamase
A0ALY8	Not Beta-Lactamase		A0ALY8	TRAFAC class translation factor GTPase superfamily, Classic translation factor GTPase family, EF-Tu/EF-1A subfamily		A0ALY8	Non Beta-Lactamase
A0ALY9	Not Beta-Lactamase		A0ALY9	TRAFAC class translation factor GTPase superfamily, Classic translation factor GTPase family, EF-G/EF-2 subfamily		A0ALY9	Non Beta-Lactamase
A0ALZ0	Not Beta-Lactamase		A0ALZ0	Universal ribosomal protein uS7 family		A0ALZ0	Non Beta-Lactamase
A0ALZ1	Not Beta-Lactamase		A0ALZ1	Universal ribosomal protein uS12 family		A0ALZ1	Non Beta-Lactamase
A0AM15	Not Beta-Lactamase		A0AM15	KdpC family		A0AM15	Non Beta-Lactamase
A0AM16	Not Beta-Lactamase		A0AM16	Cation transport ATPase (P-type) (TC 3.A.3) family, Type IA subfamily		A0AM16	Non Beta-Lactamase
A0AM17	Not Beta-Lactamase		A0AM17	KdpA family		A0AM17	Non Beta-Lactamase
A0AM28	Not Beta-Lactamase		A0AM28	Thymidylate kinase family		A0AM28	Non Beta-Lactamase
A0AM39	Not Beta-Lactamase		A0AM39	RecR family		A0AM39	Non Beta-Lactamase
A0AM40	Not Beta-Lactamase		A0AM40	YbaB/EbfC family		A0AM40	Non Beta-Lactamase
A0AM81	Not Beta-Lactamase		A0AM81	Class-II aminoacyl-tRNA synthetase family, Type-1 seryl-tRNA synthetase subfamily		A0AM81	Non Beta-Lactamase
A0AMA3	Not Beta-Lactamase		A0AMA3	Glutamate--cysteine ligase type 1 family, Type 2 subfamily		A0AMA3	Non Beta-Lactamase
A0AMC3	Not Beta-Lactamase		A0AMC3	ParB family		A0AMC3	Non Beta-Lactamase
A0AMC4	Not Beta-Lactamase		A0AMC4	NanE family		A0AMC4	Non Beta-Lactamase
A0AMC5	Not Beta-Lactamase		A0AMC5	Methyltransferase superfamily, RNA methyltransferase RsmG family		A0AMC5	Non Beta-Lactamase
A0AMD1	Not Beta-Lactamase		A0AMD1	MnmG family		A0AMD1	Non Beta-Lactamase
A0AMD2	Not Beta-Lactamase		A0AMD2	TRAFAC class TrmE-Era-EngA-EngB-Septin-like GTPase superfamily, TrmE GTPase family		A0AMD2	Non Beta-Lactamase
A0AMG4	Not Beta-Lactamase		A0AMG4	RnpA family		A0AMG4	Non Beta-Lactamase
A0AMG5	Not Beta-Lactamase		A0AMG5	Bacterial ribosomal protein bL34 family		A0AMG5	Non Beta-Lactamase
A0AW23	Not Beta-Lactamase		A0AW23	UPF0060 family		A0AW23	Non Beta-Lactamase
A0AWV9	Not Beta-Lactamase		A0AWV9	UPF0060 family		A0AWV9	Non Beta-Lactamase
A0AWY9	Not Beta-Lactamase		A0AWY9	MQO family		A0AWY9	Non Beta-Lactamase
A0AXI7	Not Beta-Lactamase		A0AXI7	ACC deaminase/D-cysteine desulfhydrase family		A0AXI7	Non Beta-Lactamase
A0AXK2	Not Beta-Lactamase		A0AXK2	Cyanase family		A0AXK2	Non Beta-Lactamase
A0AXR0	Not Beta-Lactamase		A0AXR0	PanB family		A0AXR0	Non Beta-Lactamase
A0AXY5	Not Beta-Lactamase		A0AXY5	Chaperonin (HSP60) family		A0AXY5	Non Beta-Lactamase
A0AY13	Not Beta-Lactamase		A0AY13	D-glutamate cyclase family		A0AY13	Non Beta-Lactamase
A0AYH4	Not Beta-Lactamase		A0AYH4	Argininosuccinate synthase family, Type 2 subfamily		A0AYH4	Non Beta-Lactamase
A0AYX8	Not Beta-Lactamase		A0AYX8	Pseudomonas-type ThrB family		A0AYX8	Non Beta-Lactamase
A0AYY8	Not Beta-Lactamase		A0AYY8	XseB family		A0AYY8	Non Beta-Lactamase
A0AYZ0	Not Beta-Lactamase		A0AYZ0	Transketolase family, DXPS subfamily		A0AYZ0	Non Beta-Lactamase
A0AYZ1	Not Beta-Lactamase		A0AYZ1	GTP cyclohydrolase IV family		A0AYZ1	Non Beta-Lactamase
A0AYZ2	Not Beta-Lactamase		A0AYZ2	KAE1 / TsaD family		A0AYZ2	Non Beta-Lactamase
A0AZ27	Not Beta-Lactamase		A0AZ27	Lipase chaperone family		A0AZ27	Non Beta-Lactamase
A0AZ43	Not Beta-Lactamase		A0AZ43	LDH/MDH superfamily, MDH type 2 family		A0AZ43	Non Beta-Lactamase
A0AZ60	Not Beta-Lactamase		A0AZ60	Aconitase/IPM isomerase family, LeuC type 1 subfamily		A0AZ60	Non Beta-Lactamase
A0AZ67	Not Beta-Lactamase		A0AZ67	TRNA pseudouridine synthase TruA family		A0AZ67	Non Beta-Lactamase
A0AZ71	Not Beta-Lactamase		A0AZ71	TrpA family		A0AZ71	Non Beta-Lactamase
A0AZQ0	Not Beta-Lactamase		A0AZQ0	Proline racemase family		A0AZQ0	Non Beta-Lactamase
A0B0B8	Not Beta-Lactamase		A0B0B8	Proline racemase family		A0B0B8	Non Beta-Lactamase
A0B0M1	Not Beta-Lactamase		A0B0M1	IF-1 family		A0B0M1	Non Beta-Lactamase
A0B0V3	Not Beta-Lactamase		A0B0V3	Nucleoside phosphorylase PpnP family		A0B0V3	Non Beta-Lactamase
A0B137	Not Beta-Lactamase		A0B137	Carbon-nitrogen hydrolase superfamily, Aliphatic amidase family		A0B137	Non Beta-Lactamase
A0B1L8	Not Beta-Lactamase		A0B1L8	NA		A0B1L8	Non Beta-Lactamase
A0B1M7	Not Beta-Lactamase		A0B1M7	ABC transporter superfamily, Ribose importer (TC 3.A.1.2.1) family		A0B1M7	Non Beta-Lactamase
A0B212	Not Beta-Lactamase		A0B212	ABC transporter superfamily, Macrolide exporter (TC 3.A.1.122) family		A0B212	Non Beta-Lactamase
A0B297	Not Beta-Lactamase		A0B297	ABC transporter superfamily, Carbohydrate importer 2 (CUT2) (TC 3.A.1.2) family		A0B297	Non Beta-Lactamase
A0B2F5	Not Beta-Lactamase		A0B2F5	NA		A0B2F5	Non Beta-Lactamase
A0B2F6	Not Beta-Lactamase		A0B2F6	Aldehyde dehydrogenase family		A0B2F6	Non Beta-Lactamase
A0B2F7	Not Beta-Lactamase		A0B2F7	GMC oxidoreductase family		A0B2F7	Non Beta-Lactamase
A0B2Q6	Not Beta-Lactamase		A0B2Q6	Peroxidase family, Peroxidase/catalase subfamily		A0B2Q6	Non Beta-Lactamase
A0B2Y5	Not Beta-Lactamase		A0B2Y5	NAD synthetase family		A0B2Y5	Non Beta-Lactamase
A0B2Z3	Not Beta-Lactamase		A0B2Z3	Vitamin-B12 independent methionine synthase family		A0B2Z3	Non Beta-Lactamase
A0B338	Not Beta-Lactamase		A0B338	GTP cyclohydrolase IV family		A0B338	Non Beta-Lactamase
A0B344	Not Beta-Lactamase		A0B344	ABC transporter superfamily, Methionine importer (TC 3.A.1.24) family		A0B344	Non Beta-Lactamase
A0B3E2	Not Beta-Lactamase		A0B3E2	ABC transporter superfamily, Heme (hemin) importer (TC 3.A.1.14.5) family		A0B3E2	Non Beta-Lactamase
A0B3G1	Not Beta-Lactamase		A0B3G1	TER reductase family		A0B3G1	Non Beta-Lactamase
A0B3M8	Not Beta-Lactamase		A0B3M8	FAH family		A0B3M8	Non Beta-Lactamase
A0B3Q5	Not Beta-Lactamase		A0B3Q5	Acylphosphatase family		A0B3Q5	Non Beta-Lactamase
A0B3W7	Not Beta-Lactamase		A0B3W7	UPF0502 family		A0B3W7	Non Beta-Lactamase
A0B3Z7	Not Beta-Lactamase		A0B3Z7	ABC transporter superfamily, Arabinose importer (TC 3.A.1.2.2) family		A0B3Z7	Non Beta-Lactamase
A0B459	Not Beta-Lactamase		A0B459	Zinc-containing alcohol dehydrogenase family		A0B459	Non Beta-Lactamase
A0B466	Not Beta-Lactamase		A0B466	NAGSA dehydrogenase family, Type 2 subfamily		A0B466	Non Beta-Lactamase
A0B471	Not Beta-Lactamase		A0B471	ADC family		A0B471	Non Beta-Lactamase
A0JC76	Not Beta-Lactamase		A0JC76	Archaeal-type DHQ synthase family, GriH subfamily		A0JC76	Non Beta-Lactamase
A0JC77	Not Beta-Lactamase		A0JC77	DeoC/FbaB aldolase family, GriI subfamily		A0JC77	Non Beta-Lactamase
A0JQT5	Not Beta-Lactamase		A0JQT5	RecF family		A0JQT5	Non Beta-Lactamase
A0JQW8	Not Beta-Lactamase		A0JQW8	DapA family		A0JQW8	Non Beta-Lactamase
A0JR24	Not Beta-Lactamase		A0JR24	LamB/PxpA family		A0JR24	Non Beta-Lactamase
A0JR38	Not Beta-Lactamase		A0JR38	NhaA Na(+)/H(+) (TC 2.A.33) antiporter family		A0JR38	Non Beta-Lactamase
A0JR71	Not Beta-Lactamase		A0JR71	Class-II aminoacyl-tRNA synthetase family, Type-1 seryl-tRNA synthetase subfamily		A0JR71	Non Beta-Lactamase
A0JR91	Not Beta-Lactamase		A0JR91	Pantothenate synthetase family		A0JR91	Non Beta-Lactamase
A0JRF5	Not Beta-Lactamase		A0JRF5	Arabinose isomerase family		A0JRF5	Non Beta-Lactamase
A0JRH2	Not Beta-Lactamase		A0JRH2	Urease gamma subunit family		A0JRH2	Non Beta-Lactamase
A0JRH3	Not Beta-Lactamase		A0JRH3	Urease beta subunit family		A0JRH3	Non Beta-Lactamase
A0JRH4	Not Beta-Lactamase		A0JRH4	Metallo-dependent hydrolases superfamily, Urease alpha subunit family		A0JRH4	Non Beta-Lactamase
A0JRH5	Not Beta-Lactamase		A0JRH5	UreE family		A0JRH5	Non Beta-Lactamase
A0JRH6	Not Beta-Lactamase		A0JRH6	UreF family		A0JRH6	Non Beta-Lactamase
A0JRH8	Not Beta-Lactamase		A0JRH8	UreD family		A0JRH8	Non Beta-Lactamase
A0JSA1	Not Beta-Lactamase		A0JSA1	Adenylosuccinate synthetase family		A0JSA1	Non Beta-Lactamase
A0JSD3	Not Beta-Lactamase		A0JSD3	RecR family		A0JSD3	Non Beta-Lactamase
A0JSM6	Not Beta-Lactamase		A0JSM6	UPRTase family		A0JSM6	Non Beta-Lactamase
A0JSP6	Not Beta-Lactamase		A0JSP6	Phosphoenolpyruvate carboxykinase [GTP] family		A0JSP6	Non Beta-Lactamase
A0JSU9	Not Beta-Lactamase		A0JSU9	Phosphoglycerate mutase family, BPG-dependent PGAM subfamily		A0JSU9	Non Beta-Lactamase
A0JSV8	Not Beta-Lactamase		A0JSV8	Class-I aminoacyl-tRNA synthetase family		A0JSV8	Non Beta-Lactamase
A0JT07	Not Beta-Lactamase		A0JT07	Chaperonin (HSP60) family		A0JT07	Non Beta-Lactamase
A0JT43	Not Beta-Lactamase		A0JT43	Succinate/malate CoA ligase beta subunit family		A0JT43	Non Beta-Lactamase
A0JT53	Not Beta-Lactamase		A0JT53	Gfo/Idh/MocA family		A0JT53	Non Beta-Lactamase
A0JTA3	Not Beta-Lactamase		A0JTA3	Radical SAM superfamily, Biotin synthase family		A0JTA3	Non Beta-Lactamase
A0JTE5	Not Beta-Lactamase		A0JTE5	Acylphosphatase family		A0JTE5	Non Beta-Lactamase
A0JTZ0	Not Beta-Lactamase		A0JTZ0	Tetrahydrofolate dehydrogenase/cyclohydrolase family		A0JTZ0	Non Beta-Lactamase
A0JU21	Not Beta-Lactamase		A0JU21	Enolase family		A0JU21	Non Beta-Lactamase
A0JU87	Not Beta-Lactamase		A0JU87	Class I-like SAM-binding methyltransferase superfamily, rRNA adenine N(6)-methyltransferase family, RsmA subfamily		A0JU87	Non Beta-Lactamase
A0JU88	Not Beta-Lactamase		A0JU88	GHMP kinase family, IspE subfamily		A0JU88	Non Beta-Lactamase
A0JU94	Not Beta-Lactamase		A0JU94	PTH family		A0JU94	Non Beta-Lactamase
A0JUH2	Not Beta-Lactamase		A0JUH2	NAD-dependent DNA ligase family, LigA subfamily		A0JUH2	Non Beta-Lactamase
A0JUI0	Not Beta-Lactamase		A0JUI0	GatC family		A0JUI0	Non Beta-Lactamase
A0JUI2	Not Beta-Lactamase		A0JUI2	GatB/GatE family, GatB subfamily		A0JUI2	Non Beta-Lactamase
A0JUP1	Not Beta-Lactamase		A0JUP1	Universal ribosomal protein uS2 family		A0JUP1	Non Beta-Lactamase
A0JUP2	Not Beta-Lactamase		A0JUP2	EF-Ts family		A0JUP2	Non Beta-Lactamase
A0JUP3	Not Beta-Lactamase		A0JUP3	UMP kinase family		A0JUP3	Non Beta-Lactamase
A0JUP4	Not Beta-Lactamase		A0JUP4	RRF family		A0JUP4	Non Beta-Lactamase
A0JUS3	Not Beta-Lactamase		A0JUS3	DXR family		A0JUS3	Non Beta-Lactamase
A0JUS8	Not Beta-Lactamase		A0JUS8	IspG family		A0JUS8	Non Beta-Lactamase
A0JUT1	Not Beta-Lactamase		A0JUT1	Class-II aminoacyl-tRNA synthetase family, ProS type 1 subfamily		A0JUT1	Non Beta-Lactamase
A0JUT7	Not Beta-Lactamase		A0JUT7	RimP family		A0JUT7	Non Beta-Lactamase
A0JUU0	Not Beta-Lactamase		A0JUU0	TRAFAC class translation factor GTPase superfamily, Classic translation factor GTPase family, IF-2 subfamily		A0JUU0	Non Beta-Lactamase
A0JUU1	Not Beta-Lactamase		A0JUU1	RbfA family		A0JUU1	Non Beta-Lactamase
A0JUU8	Not Beta-Lactamase		A0JUU8	Pseudouridine synthase TruB family, Type 1 subfamily		A0JUU8	Non Beta-Lactamase
A0JUV5	Not Beta-Lactamase		A0JUV5	Tryptophan 2,3-dioxygenase family		A0JUV5	Non Beta-Lactamase
A0JUV7	Not Beta-Lactamase		A0JUV7	Universal ribosomal protein uS15 family		A0JUV7	Non Beta-Lactamase
A0JUV8	Not Beta-Lactamase		A0JUV8	Polyribonucleotide nucleotidyltransferase family		A0JUV8	Non Beta-Lactamase
A0JUY4	Not Beta-Lactamase		A0JUY4	RecA family		A0JUY4	Non Beta-Lactamase
A0JUY6	Not Beta-Lactamase		A0JUY6	Methylthiotransferase family, MiaB subfamily		A0JUY6	Non Beta-Lactamase
A0JUY7	Not Beta-Lactamase		A0JUY7	IPP transferase family		A0JUY7	Non Beta-Lactamase
A0JUZ2	Not Beta-Lactamase		A0JUZ2	Peptidase S24 family		A0JUZ2	Non Beta-Lactamase
A0JUZ5	Not Beta-Lactamase		A0JUZ5	Imidazoleglycerol-phosphate dehydratase family		A0JUZ5	Non Beta-Lactamase
A0JUZ7	Not Beta-Lactamase		A0JUZ7	HisA/HisF family		A0JUZ7	Non Beta-Lactamase
A0JV02	Not Beta-Lactamase		A0JV02	Bacterial ribosomal protein bL35 family		A0JV02	Non Beta-Lactamase
A0JV03	Not Beta-Lactamase		A0JV03	Bacterial ribosomal protein bL20 family		A0JV03	Non Beta-Lactamase
A0JV20	Not Beta-Lactamase		A0JV20	NAGSA dehydrogenase family, Type 1 subfamily		A0JV20	Non Beta-Lactamase
A0JV22	Not Beta-Lactamase		A0JV22	Acetylglutamate kinase family, ArgB subfamily		A0JV22	Non Beta-Lactamase
A0JV26	Not Beta-Lactamase		A0JV26	Argininosuccinate synthase family, Type 1 subfamily		A0JV26	Non Beta-Lactamase
A0JV33	Not Beta-Lactamase		A0JV33	Purine/pyrimidine phosphoribosyltransferase family		A0JV33	Non Beta-Lactamase
A0JV85	Not Beta-Lactamase		A0JV85	MraZ family		A0JV85	Non Beta-Lactamase
A0JV86	Not Beta-Lactamase		A0JV86	Methyltransferase superfamily, RsmH family		A0JV86	Non Beta-Lactamase
A0JV91	Not Beta-Lactamase		A0JV91	Glycosyltransferase 4 family, MraY subfamily		A0JV91	Non Beta-Lactamase
A0JV94	Not Beta-Lactamase		A0JV94	Glycosyltransferase 28 family, MurG subfamily		A0JV94	Non Beta-Lactamase
A0JV95	Not Beta-Lactamase		A0JV95	MurCDEF family		A0JV95	Non Beta-Lactamase
A0JVA0	Not Beta-Lactamase		A0JVA0	SepF family		A0JVA0	Non Beta-Lactamase
A0JVB0	Not Beta-Lactamase		A0JVB0	NrdR family		A0JVB0	Non Beta-Lactamase
A0JVB5	Not Beta-Lactamase		A0JVB5	PanB family		A0JVB5	Non Beta-Lactamase
A0JVC9	Not Beta-Lactamase		A0JVC9	LipB family		A0JVC9	Non Beta-Lactamase
A0JVG9	Not Beta-Lactamase		A0JVG9	Transketolase family, DXPS subfamily		A0JVG9	Non Beta-Lactamase
A0JVJ5	Not Beta-Lactamase		A0JVJ5	Fmt family		A0JVJ5	Non Beta-Lactamase
A0JVK2	Not Beta-Lactamase		A0JVK2	DMRL synthase family		A0JVK2	Non Beta-Lactamase
A0JVK3	Not Beta-Lactamase		A0JVK3	PRA-PH family		A0JVK3	Non Beta-Lactamase
A0JVK4	Not Beta-Lactamase		A0JVK4	ATP phosphoribosyltransferase family, Long subfamily		A0JVK4	Non Beta-Lactamase
A0JVK5	Not Beta-Lactamase		A0JVK5	HisA/HisF family		A0JVK5	Non Beta-Lactamase
A0JVK7	Not Beta-Lactamase		A0JVK7	PRA-CH family		A0JVK7	Non Beta-Lactamase
A0JVL1	Not Beta-Lactamase		A0JVL1	TrpC family		A0JVL1	Non Beta-Lactamase
A0JWN0	Not Beta-Lactamase		A0JWN0	UvrB family		A0JWN0	Non Beta-Lactamase
A0JWP2	Not Beta-Lactamase		A0JWP2	UvrC family		A0JWP2	Non Beta-Lactamase
A0JWP3	Not Beta-Lactamase		A0JWP3	RapZ-like family		A0JWP3	Non Beta-Lactamase
A0JWP5	Not Beta-Lactamase		A0JWP5	WhiA family		A0JWP5	Non Beta-Lactamase
A0JWP8	Not Beta-Lactamase		A0JWP8	Phosphoglycerate kinase family		A0JWP8	Non Beta-Lactamase
A0JWQ6	Not Beta-Lactamase		A0JWQ6	Transaldolase family, Type 2 subfamily		A0JWQ6	Non Beta-Lactamase
A0JWQ8	Not Beta-Lactamase		A0JWQ8	UbiA prenyltransferase family, Protoheme IX farnesyltransferase subfamily		A0JWQ8	Non Beta-Lactamase
A0JWT7	Not Beta-Lactamase		A0JWT7	Bacterial ribosomal protein bL31 family, Type B subfamily		A0JWT7	Non Beta-Lactamase
A0JWV0	Not Beta-Lactamase		A0JWV0	Bacterial/plant glucose-1-phosphate adenylyltransferase family		A0JWV0	Non Beta-Lactamase
A0JWX7	Not Beta-Lactamase		A0JWX7	UppP family		A0JWX7	Non Beta-Lactamase
A0JWX8	Not Beta-Lactamase		A0JWX8	Class-I aminoacyl-tRNA synthetase family, MshC subfamily		A0JWX8	Non Beta-Lactamase
A0JWY3	Not Beta-Lactamase		A0JWY3	AAA ATPase family		A0JWY3	Non Beta-Lactamase
A0JWY5	Not Beta-Lactamase		A0JWY5	Prokaryotic ubiquitin-like protein family		A0JWY5	Non Beta-Lactamase
A0JWY6	Not Beta-Lactamase		A0JWY6	Peptidase T1B family		A0JWY6	Non Beta-Lactamase
A0JWY7	Not Beta-Lactamase		A0JWY7	Peptidase T1A family		A0JWY7	Non Beta-Lactamase
A0JWY8	Not Beta-Lactamase		A0JWY8	Pup ligase/Pup deamidase family, Pup-conjugating enzyme subfamily		A0JWY8	Non Beta-Lactamase
A0JX18	Not Beta-Lactamase		A0JX18	Anthranilate phosphoribosyltransferase family		A0JX18	Non Beta-Lactamase
A0JX31	Not Beta-Lactamase		A0JX31	Dihydroorotate dehydrogenase family, Type 2 subfamily		A0JX31	Non Beta-Lactamase
A0JX36	Not Beta-Lactamase		A0JX36	Alpha-IPM synthase/homocitrate synthase family, LeuA type 2 subfamily		A0JX36	Non Beta-Lactamase
A0JX41	Not Beta-Lactamase		A0JX41	Endoribonuclease YbeY family		A0JX41	Non Beta-Lactamase
A0JX46	Not Beta-Lactamase		A0JX46	HrcA family		A0JX46	Non Beta-Lactamase
A0JX50	Not Beta-Lactamase		A0JX50	TRAFAC class translation factor GTPase superfamily, Classic translation factor GTPase family, LepA subfamily		A0JX50	Non Beta-Lactamase
A0JX52	Not Beta-Lactamase		A0JX52	Bacterial ribosomal protein bS20 family		A0JX52	Non Beta-Lactamase
A0JX57	Not Beta-Lactamase		A0JX57	Class-I aminoacyl-tRNA synthetase family		A0JX57	Non Beta-Lactamase
A0JX72	Not Beta-Lactamase		A0JX72	CarB family		A0JX72	Non Beta-Lactamase
A0JX76	Not Beta-Lactamase		A0JX76	Aspartate/ornithine carbamoyltransferase superfamily, ATCase family		A0JX76	Non Beta-Lactamase
A0JX79	Not Beta-Lactamase		A0JX79	NusB family		A0JX79	Non Beta-Lactamase
A0JX80	Not Beta-Lactamase		A0JX80	Elongation factor P family		A0JX80	Non Beta-Lactamase
A0JX82	Not Beta-Lactamase		A0JX82	Sugar phosphate cyclases superfamily, Dehydroquinate synthase family		A0JX82	Non Beta-Lactamase
A0JX84	Not Beta-Lactamase		A0JX84	Chorismate synthase family		A0JX84	Non Beta-Lactamase
A0JX88	Not Beta-Lactamase		A0JX88	Class-II aminoacyl-tRNA synthetase family		A0JX88	Non Beta-Lactamase
A0JX91	Not Beta-Lactamase		A0JX91	Universal ribosomal protein uS4 family		A0JX91	Non Beta-Lactamase
A0JXA1	Not Beta-Lactamase		A0JXA1	Class-II aminoacyl-tRNA synthetase family, Type 1 subfamily		A0JXA1	Non Beta-Lactamase
A0JXB1	Not Beta-Lactamase		A0JXB1	RuvB family		A0JXB1	Non Beta-Lactamase
A0JXB2	Not Beta-Lactamase		A0JXB2	RuvA family		A0JXB2	Non Beta-Lactamase
A0JXB3	Not Beta-Lactamase		A0JXB3	RuvC family		A0JXB3	Non Beta-Lactamase
A0JXB4	Not Beta-Lactamase		A0JXB4	TACO1 family		A0JXB4	Non Beta-Lactamase
A0JXB5	Not Beta-Lactamase		A0JXB5	Glutaminase PdxT/SNO family		A0JXB5	Non Beta-Lactamase
A0JXC7	Not Beta-Lactamase		A0JXC7	Class-II aminoacyl-tRNA synthetase family		A0JXC7	Non Beta-Lactamase
A0JXJ4	Not Beta-Lactamase		A0JXJ4	NadD family		A0JXJ4	Non Beta-Lactamase
A0JXJ8	Not Beta-Lactamase		A0JXJ8	TRAFAC class OBG-HflX-like GTPase superfamily, OBG GTPase family		A0JXJ8	Non Beta-Lactamase
A0JXJ9	Not Beta-Lactamase		A0JXJ9	Bacterial ribosomal protein bL27 family		A0JXJ9	Non Beta-Lactamase
A0JXK0	Not Beta-Lactamase		A0JXK0	Bacterial ribosomal protein bL21 family		A0JXK0	Non Beta-Lactamase
A0JXL2	Not Beta-Lactamase		A0JXL2	ClpX chaperone family		A0JXL2	Non Beta-Lactamase
A0JXL5	Not Beta-Lactamase		A0JXL5	FKBP-type PPIase family, Tig subfamily		A0JXL5	Non Beta-Lactamase
A0JXN9	Not Beta-Lactamase		A0JXN9	Xylose isomerase family		A0JXN9	Non Beta-Lactamase
A0JXQ4	Not Beta-Lactamase		A0JXQ4	MsrA Met sulfoxide reductase family		A0JXQ4	Non Beta-Lactamase
A0JXS7	Not Beta-Lactamase		A0JXS7	Acyl carrier protein (ACP) family		A0JXS7	Non Beta-Lactamase
A0JXT3	Not Beta-Lactamase		A0JXT3	UPF0102 family		A0JXT3	Non Beta-Lactamase
A0JXT5	Not Beta-Lactamase		A0JXT5	RNase HII family		A0JXT5	Non Beta-Lactamase
A0JXT8	Not Beta-Lactamase		A0JXT8	Bacterial ribosomal protein bL19 family		A0JXT8	Non Beta-Lactamase
A0JXT9	Not Beta-Lactamase		A0JXT9	RNA methyltransferase TrmD family		A0JXT9	Non Beta-Lactamase
A0JXU0	Not Beta-Lactamase		A0JXU0	RimM family		A0JXU0	Non Beta-Lactamase
A0JXW1	Not Beta-Lactamase		A0JXW1	Bacterial ribosomal protein bL32 family		A0JXW1	Non Beta-Lactamase
A0JXW3	Not Beta-Lactamase		A0JXW3	Bacterial CoaD family		A0JXW3	Non Beta-Lactamase
A0JXX3	Not Beta-Lactamase		A0JXX3	D-alanine--D-alanine ligase family		A0JXX3	Non Beta-Lactamase
A0JXX7	Not Beta-Lactamase		A0JXX7	LeuD family, LeuD type 1 subfamily		A0JXX7	Non Beta-Lactamase
A0JXX8	Not Beta-Lactamase		A0JXX8	Aconitase/IPM isomerase family, LeuC type 1 subfamily		A0JXX8	Non Beta-Lactamase
A0JXY5	Not Beta-Lactamase		A0JXY5	Class-I aminoacyl-tRNA synthetase family, Glutamate--tRNA ligase type 1 subfamily		A0JXY5	Non Beta-Lactamase
A0JXZ6	Not Beta-Lactamase		A0JXZ6	Ketol-acid reductoisomerase family		A0JXZ6	Non Beta-Lactamase
A0JXZ9	Not Beta-Lactamase		A0JXZ9	IlvD/Edd family		A0JXZ9	Non Beta-Lactamase
A0JY49	Not Beta-Lactamase		A0JY49	Glucosamine/galactosamine-6-phosphate isomerase family, NagB subfamily		A0JY49	Non Beta-Lactamase
A0JY58	Not Beta-Lactamase		A0JY58	NucS endonuclease family		A0JY58	Non Beta-Lactamase
A0JY64	Not Beta-Lactamase		A0JY64	ATPase alpha/beta chains family		A0JY64	Non Beta-Lactamase
A0JY65	Not Beta-Lactamase		A0JY65	ATPase gamma chain family		A0JY65	Non Beta-Lactamase
A0JY66	Not Beta-Lactamase		A0JY66	ATPase alpha/beta chains family		A0JY66	Non Beta-Lactamase
A0JY67	Not Beta-Lactamase		A0JY67	ATPase delta chain family		A0JY67	Non Beta-Lactamase
A0JY68	Not Beta-Lactamase		A0JY68	ATPase B chain family		A0JY68	Non Beta-Lactamase
A0JY70	Not Beta-Lactamase		A0JY70	ATPase A chain family		A0JY70	Non Beta-Lactamase
A0JY78	Not Beta-Lactamase		A0JY78	Prokaryotic/mitochondrial release factor family		A0JY78	Non Beta-Lactamase
A0JYC1	Not Beta-Lactamase		A0JYC1	SmpB family		A0JYC1	Non Beta-Lactamase
A0JYC5	Not Beta-Lactamase		A0JYC5	Prokaryotic/mitochondrial release factor family		A0JYC5	Non Beta-Lactamase
A0JYG5	Not Beta-Lactamase		A0JYG5	SecA family		A0JYG5	Non Beta-Lactamase
A0JYG9	Not Beta-Lactamase		A0JYG9	LpqB lipoprotein family		A0JYG9	Non Beta-Lactamase
A0JYI6	Not Beta-Lactamase		A0JYI6	MnmA/TRMU family		A0JYI6	Non Beta-Lactamase
A0JYK8	Not Beta-Lactamase		A0JYK8	UPF0182 family		A0JYK8	Non Beta-Lactamase
A0JYM2	Not Beta-Lactamase		A0JYM2	Class-III pyridoxal-phosphate-dependent aminotransferase family, HemL subfamily		A0JYM2	Non Beta-Lactamase
A0JYN1	Not Beta-Lactamase		A0JYN1	Uroporphyrinogen decarboxylase family		A0JYN1	Non Beta-Lactamase
A0JYN2	Not Beta-Lactamase		A0JYN2	Glutamyl-tRNA reductase family		A0JYN2	Non Beta-Lactamase
A0JYP1	Not Beta-Lactamase		A0JYP1	Thiamine-phosphate synthase family		A0JYP1	Non Beta-Lactamase
A0JYU5	Not Beta-Lactamase		A0JYU5	XseB family		A0JYU5	Non Beta-Lactamase
A0JYZ5	Not Beta-Lactamase		A0JYZ5	Chaperonin (HSP60) family		A0JYZ5	Non Beta-Lactamase
A0JYZ6	Not Beta-Lactamase		A0JYZ6	GroES chaperonin family		A0JYZ6	Non Beta-Lactamase
A0JZ00	Not Beta-Lactamase		A0JZ00	Glutamate--cysteine ligase type 2 family, YbdK subfamily		A0JZ00	Non Beta-Lactamase
A0JZ01	Not Beta-Lactamase		A0JZ01	KAE1 / TsaD family		A0JZ01	Non Beta-Lactamase
A0JZ09	Not Beta-Lactamase		A0JZ09	Glycosyltransferase group 1 family, MshA subfamily		A0JZ09	Non Beta-Lactamase
A0JZ10	Not Beta-Lactamase		A0JZ10	Formate--tetrahydrofolate ligase family		A0JZ10	Non Beta-Lactamase
A0JZ20	Not Beta-Lactamase		A0JZ20	P-Pant transferase superfamily, AcpS family		A0JZ20	Non Beta-Lactamase
A0JZ25	Not Beta-Lactamase		A0JZ25	Phosphohexose mutase family		A0JZ25	Non Beta-Lactamase
A0JZ26	Not Beta-Lactamase		A0JZ26	Universal ribosomal protein uS9 family		A0JZ26	Non Beta-Lactamase
A0JZ27	Not Beta-Lactamase		A0JZ27	Universal ribosomal protein uL13 family		A0JZ27	Non Beta-Lactamase
A0JZ48	Not Beta-Lactamase		A0JZ48	Bacterial ribosomal protein bL17 family		A0JZ48	Non Beta-Lactamase
A0JZ49	Not Beta-Lactamase		A0JZ49	RNA polymerase alpha chain family		A0JZ49	Non Beta-Lactamase
A0JZ50	Not Beta-Lactamase		A0JZ50	Universal ribosomal protein uS11 family		A0JZ50	Non Beta-Lactamase
A0JZ51	Not Beta-Lactamase		A0JZ51	Universal ribosomal protein uS13 family		A0JZ51	Non Beta-Lactamase
A0JZ52	Not Beta-Lactamase		A0JZ52	Bacterial ribosomal protein bL36 family		A0JZ52	Non Beta-Lactamase
A0JZ53	Not Beta-Lactamase		A0JZ53	IF-1 family		A0JZ53	Non Beta-Lactamase
A0JZ67	Not Beta-Lactamase		A0JZ67	Universal ribosomal protein uL30 family		A0JZ67	Non Beta-Lactamase
A0JZ68	Not Beta-Lactamase		A0JZ68	Universal ribosomal protein uS5 family		A0JZ68	Non Beta-Lactamase
A0JZ70	Not Beta-Lactamase		A0JZ70	Universal ribosomal protein uL6 family		A0JZ70	Non Beta-Lactamase
A0JZ72	Not Beta-Lactamase		A0JZ72	Universal ribosomal protein uL5 family		A0JZ72	Non Beta-Lactamase
A0JZ73	Not Beta-Lactamase		A0JZ73	Universal ribosomal protein uL24 family		A0JZ73	Non Beta-Lactamase
A0JZ74	Not Beta-Lactamase		A0JZ74	Universal ribosomal protein uL14 family		A0JZ74	Non Beta-Lactamase
A0JZ77	Not Beta-Lactamase		A0JZ77	Universal ribosomal protein uL16 family		A0JZ77	Non Beta-Lactamase
A0JZ78	Not Beta-Lactamase		A0JZ78	Universal ribosomal protein uS3 family		A0JZ78	Non Beta-Lactamase
A0JZ79	Not Beta-Lactamase		A0JZ79	Universal ribosomal protein uL22 family		A0JZ79	Non Beta-Lactamase
A0JZ80	Not Beta-Lactamase		A0JZ80	Universal ribosomal protein uS19 family		A0JZ80	Non Beta-Lactamase
A0JZ81	Not Beta-Lactamase		A0JZ81	Universal ribosomal protein uL2 family		A0JZ81	Non Beta-Lactamase
A0JZ82	Not Beta-Lactamase		A0JZ82	Universal ribosomal protein uL23 family		A0JZ82	Non Beta-Lactamase
A0JZ84	Not Beta-Lactamase		A0JZ84	Universal ribosomal protein uL3 family		A0JZ84	Non Beta-Lactamase
A0JZ85	Not Beta-Lactamase		A0JZ85	Universal ribosomal protein uS10 family		A0JZ85	Non Beta-Lactamase
A0JZ88	Not Beta-Lactamase		A0JZ88	TRAFAC class translation factor GTPase superfamily, Classic translation factor GTPase family, EF-Tu/EF-1A subfamily		A0JZ88	Non Beta-Lactamase
A0JZ90	Not Beta-Lactamase		A0JZ90	Universal ribosomal protein uS7 family		A0JZ90	Non Beta-Lactamase
A0JZ91	Not Beta-Lactamase		A0JZ91	Universal ribosomal protein uS12 family		A0JZ91	Non Beta-Lactamase
A0JZ92	Not Beta-Lactamase		A0JZ92	RNA polymerase beta' chain family		A0JZ92	Non Beta-Lactamase
A0JZ93	Not Beta-Lactamase		A0JZ93	RNA polymerase beta chain family		A0JZ93	Non Beta-Lactamase
A0JZ99	Not Beta-Lactamase		A0JZ99	Universal ribosomal protein uL10 family		A0JZ99	Non Beta-Lactamase
A0JZA2	Not Beta-Lactamase		A0JZA2	Universal ribosomal protein uL1 family		A0JZA2	Non Beta-Lactamase
A0JZA3	Not Beta-Lactamase		A0JZA3	Universal ribosomal protein uL11 family		A0JZA3	Non Beta-Lactamase
A0JZB9	Not Beta-Lactamase		A0JZB9	Nitrobindin family		A0JZB9	Non Beta-Lactamase
A0JZC2	Not Beta-Lactamase		A0JZC2	Acetyltransferase family, MshD subfamily		A0JZC2	Non Beta-Lactamase
A0JZC7	Not Beta-Lactamase		A0JZC7	Thymidylate synthase family, Bacterial-type ThyA subfamily		A0JZC7	Non Beta-Lactamase
A0JZI3	Not Beta-Lactamase		A0JZI3	Peptidase M48B family		A0JZI3	Non Beta-Lactamase
A0JZP6	Not Beta-Lactamase		A0JZP6	TPP enzyme family, MenD subfamily		A0JZP6	Non Beta-Lactamase
A0JZZ4	Not Beta-Lactamase		A0JZZ4	Acetokinase family		A0JZZ4	Non Beta-Lactamase
A0K010	Not Beta-Lactamase		A0K010	Bacterial ribosomal protein bL36 family		A0K010	Non Beta-Lactamase
A0K0C0	Not Beta-Lactamase		A0K0C0	TrhO family		A0K0C0	Non Beta-Lactamase
A0K0Y1	Not Beta-Lactamase		A0K0Y1	D-glutamate cyclase family		A0K0Y1	Non Beta-Lactamase
A0K1I7	Not Beta-Lactamase		A0K1I7	Class I-like SAM-binding methyltransferase superfamily, TrmB family		A0K1I7	Non Beta-Lactamase
A0K1L3	Not Beta-Lactamase		A0K1L3	Heat shock protein 70 family		A0K1L3	Non Beta-Lactamase
A0K1R7	Not Beta-Lactamase		A0K1R7	Glutamate--cysteine ligase type 2 family, YbdK subfamily		A0K1R7	Non Beta-Lactamase
A0K1U2	Not Beta-Lactamase		A0K1U2	PanD family		A0K1U2	Non Beta-Lactamase
A0K1X4	Not Beta-Lactamase		A0K1X4	Universal ribosomal protein uS14 family		A0K1X4	Non Beta-Lactamase
A0K1X5	Not Beta-Lactamase		A0K1X5	Bacterial ribosomal protein bL33 family		A0K1X5	Non Beta-Lactamase
A0K1X6	Not Beta-Lactamase		A0K1X6	Bacterial ribosomal protein bL28 family		A0K1X6	Non Beta-Lactamase
A0K258	Not Beta-Lactamase		A0K258	Mannitol dehydrogenase family		A0K258	Non Beta-Lactamase
A0K2D5	Not Beta-Lactamase		A0K2D5	Shikimate dehydrogenase family		A0K2D5	Non Beta-Lactamase
A0K2H2	Not Beta-Lactamase		A0K2H2	Bacterial ribosomal protein bL9 family		A0K2H2	Non Beta-Lactamase
A0K2H3	Not Beta-Lactamase		A0K2H3	Bacterial ribosomal protein bS18 family		A0K2H3	Non Beta-Lactamase
A0K2H5	Not Beta-Lactamase		A0K2H5	Bacterial ribosomal protein bS6 family		A0K2H5	Non Beta-Lactamase
A0K2M2	Not Beta-Lactamase		A0K2M2	Methyltransferase superfamily, RNA methyltransferase RsmG family		A0K2M2	Non Beta-Lactamase
A0K2M6	Not Beta-Lactamase		A0K2M6	RnpA family		A0K2M6	Non Beta-Lactamase
A0K2M7	Not Beta-Lactamase		A0K2M7	Bacterial ribosomal protein bL34 family		A0K2M7	Non Beta-Lactamase
A0K2M8	Not Beta-Lactamase		A0K2M8	DnaA family		A0K2M8	Non Beta-Lactamase
A0K2U3	Not Beta-Lactamase		A0K2U3	Methyltransferase superfamily, tRNA (mnm(5)s(2)U34)-methyltransferase family; DAO family		A0K2U3	Non Beta-Lactamase
A0K2U6	Not Beta-Lactamase		A0K2U6	Glutamate--cysteine ligase type 2 family, YbdK subfamily		A0K2U6	Non Beta-Lactamase
A0K2V4	Not Beta-Lactamase		A0K2V4	Pterin-4-alpha-carbinolamine dehydratase family		A0K2V4	Non Beta-Lactamase
A0K2X0	Not Beta-Lactamase		A0K2X0	MnmG family		A0K2X0	Non Beta-Lactamase
A0K2X1	Not Beta-Lactamase		A0K2X1	Methyltransferase superfamily, RNA methyltransferase RsmG family		A0K2X1	Non Beta-Lactamase
A0K2X9	Not Beta-Lactamase		A0K2X9	ATPase B chain family		A0K2X9	Non Beta-Lactamase
A0K2Y0	Not Beta-Lactamase		A0K2Y0	ATPase delta chain family		A0K2Y0	Non Beta-Lactamase
A0K2Y1	Not Beta-Lactamase		A0K2Y1	ATPase alpha/beta chains family		A0K2Y1	Non Beta-Lactamase
A0K2Y3	Not Beta-Lactamase		A0K2Y3	ATPase alpha/beta chains family		A0K2Y3	Non Beta-Lactamase
A0K321	Not Beta-Lactamase		A0K321	GcvP family		A0K321	Non Beta-Lactamase
A0K322	Not Beta-Lactamase		A0K322	GcvH family		A0K322	Non Beta-Lactamase
A0K3G7	Not Beta-Lactamase		A0K3G7	UPF0102 family		A0K3G7	Non Beta-Lactamase
A0K3L0	Not Beta-Lactamase		A0K3L0	TRAFAC class translation factor GTPase superfamily, Classic translation factor GTPase family, EF-Tu/EF-1A subfamily		A0K3L0	Non Beta-Lactamase
A0K3L3	Not Beta-Lactamase		A0K3L3	Universal ribosomal protein uL11 family		A0K3L3	Non Beta-Lactamase
A0K3L4	Not Beta-Lactamase		A0K3L4	Universal ribosomal protein uL1 family		A0K3L4	Non Beta-Lactamase
A0K3L5	Not Beta-Lactamase		A0K3L5	Universal ribosomal protein uL10 family		A0K3L5	Non Beta-Lactamase
A0K3L6	Not Beta-Lactamase		A0K3L6	Bacterial ribosomal protein bL12 family		A0K3L6	Non Beta-Lactamase
A0K3L7	Not Beta-Lactamase		A0K3L7	RNA polymerase beta chain family		A0K3L7	Non Beta-Lactamase
A0K3L8	Not Beta-Lactamase		A0K3L8	RNA polymerase beta' chain family		A0K3L8	Non Beta-Lactamase
A0K3M0	Not Beta-Lactamase		A0K3M0	Universal ribosomal protein uS12 family		A0K3M0	Non Beta-Lactamase
A0K3M1	Not Beta-Lactamase		A0K3M1	Universal ribosomal protein uS7 family		A0K3M1	Non Beta-Lactamase
A0K3M4	Not Beta-Lactamase		A0K3M4	Universal ribosomal protein uS10 family		A0K3M4	Non Beta-Lactamase
A0K3M5	Not Beta-Lactamase		A0K3M5	Universal ribosomal protein uL3 family		A0K3M5	Non Beta-Lactamase
A0K3M6	Not Beta-Lactamase		A0K3M6	Universal ribosomal protein uL4 family		A0K3M6	Non Beta-Lactamase
A0K3M7	Not Beta-Lactamase		A0K3M7	Universal ribosomal protein uL23 family		A0K3M7	Non Beta-Lactamase
A0K3M8	Not Beta-Lactamase		A0K3M8	Universal ribosomal protein uL2 family		A0K3M8	Non Beta-Lactamase
A0K3M9	Not Beta-Lactamase		A0K3M9	Universal ribosomal protein uS19 family		A0K3M9	Non Beta-Lactamase
A0K3N0	Not Beta-Lactamase		A0K3N0	Universal ribosomal protein uL22 family		A0K3N0	Non Beta-Lactamase
A0K3N1	Not Beta-Lactamase		A0K3N1	Universal ribosomal protein uS3 family		A0K3N1	Non Beta-Lactamase
A0K3N2	Not Beta-Lactamase		A0K3N2	Universal ribosomal protein uL16 family		A0K3N2	Non Beta-Lactamase
A0K3N3	Not Beta-Lactamase		A0K3N3	Universal ribosomal protein uL29 family		A0K3N3	Non Beta-Lactamase
A0K3N4	Not Beta-Lactamase		A0K3N4	Universal ribosomal protein uS17 family		A0K3N4	Non Beta-Lactamase
A0K3N5	Not Beta-Lactamase		A0K3N5	Universal ribosomal protein uL14 family		A0K3N5	Non Beta-Lactamase
A0K3N6	Not Beta-Lactamase		A0K3N6	Universal ribosomal protein uL24 family		A0K3N6	Non Beta-Lactamase
A0K3N7	Not Beta-Lactamase		A0K3N7	Universal ribosomal protein uL5 family		A0K3N7	Non Beta-Lactamase
A0K3N8	Not Beta-Lactamase		A0K3N8	Universal ribosomal protein uS14 family		A0K3N8	Non Beta-Lactamase
A0K3N9	Not Beta-Lactamase		A0K3N9	Universal ribosomal protein uS8 family		A0K3N9	Non Beta-Lactamase
A0K3P0	Not Beta-Lactamase		A0K3P0	Universal ribosomal protein uL6 family		A0K3P0	Non Beta-Lactamase
A0K3P1	Not Beta-Lactamase		A0K3P1	Universal ribosomal protein uL18 family		A0K3P1	Non Beta-Lactamase
A0K3P2	Not Beta-Lactamase		A0K3P2	Universal ribosomal protein uS5 family		A0K3P2	Non Beta-Lactamase
A0K3P3	Not Beta-Lactamase		A0K3P3	Universal ribosomal protein uL30 family		A0K3P3	Non Beta-Lactamase
A0K3P4	Not Beta-Lactamase		A0K3P4	Universal ribosomal protein uL15 family		A0K3P4	Non Beta-Lactamase
A0K3P6	Not Beta-Lactamase		A0K3P6	IF-1 family		A0K3P6	Non Beta-Lactamase
A0K3P7	Not Beta-Lactamase		A0K3P7	Bacterial ribosomal protein bL36 family		A0K3P7	Non Beta-Lactamase
A0K3P8	Not Beta-Lactamase		A0K3P8	Universal ribosomal protein uS13 family		A0K3P8	Non Beta-Lactamase
A0K3P9	Not Beta-Lactamase		A0K3P9	Universal ribosomal protein uS11 family		A0K3P9	Non Beta-Lactamase
A0K3Q0	Not Beta-Lactamase		A0K3Q0	Universal ribosomal protein uS4 family		A0K3Q0	Non Beta-Lactamase
A0K3Q1	Not Beta-Lactamase		A0K3Q1	RNA polymerase alpha chain family		A0K3Q1	Non Beta-Lactamase
A0K3Q2	Not Beta-Lactamase		A0K3Q2	Bacterial ribosomal protein bL17 family		A0K3Q2	Non Beta-Lactamase
A0K3Q6	Not Beta-Lactamase		A0K3Q6	TRAFAC class TrmE-Era-EngA-EngB-Septin-like GTPase superfamily, EngB GTPase family		A0K3Q6	Non Beta-Lactamase
A0K3R3	Not Beta-Lactamase		A0K3R3	Frataxin family		A0K3R3	Non Beta-Lactamase
A0K3S0	Not Beta-Lactamase		A0K3S0	Sugar phosphate cyclases superfamily, Dehydroquinate synthase family		A0K3S0	Non Beta-Lactamase
A0K3S5	Not Beta-Lactamase		A0K3S5	ABC transporter superfamily, sn-glycerol-3-phosphate importer (TC 3.A.1.1.3) family		A0K3S5	Non Beta-Lactamase
A0K3V1	Not Beta-Lactamase		A0K3V1	ATP phosphoribosyltransferase family, Short subfamily		A0K3V1	Non Beta-Lactamase
A0K3V4	Not Beta-Lactamase		A0K3V4	Imidazoleglycerol-phosphate dehydratase family		A0K3V4	Non Beta-Lactamase
A0K3V7	Not Beta-Lactamase		A0K3V7	HisA/HisF family		A0K3V7	Non Beta-Lactamase
A0K3V8	Not Beta-Lactamase		A0K3V8	HisA/HisF family		A0K3V8	Non Beta-Lactamase
A0K3V9	Not Beta-Lactamase		A0K3V9	PRA-CH family		A0K3V9	Non Beta-Lactamase
A0K3W0	Not Beta-Lactamase		A0K3W0	PRA-PH family		A0K3W0	Non Beta-Lactamase
A0K3W3	Not Beta-Lactamase		A0K3W3	TatA/E family		A0K3W3	Non Beta-Lactamase
A0K3W4	Not Beta-Lactamase		A0K3W4	TatB family		A0K3W4	Non Beta-Lactamase
A0K437	Not Beta-Lactamase		A0K437	Prokaryotic/mitochondrial release factor family		A0K437	Non Beta-Lactamase
A0K438	Not Beta-Lactamase		A0K438	Glutamyl-tRNA reductase family		A0K438	Non Beta-Lactamase
A0K458	Not Beta-Lactamase		A0K458	TrpC family		A0K458	Non Beta-Lactamase
A0K459	Not Beta-Lactamase		A0K459	Anthranilate phosphoribosyltransferase family		A0K459	Non Beta-Lactamase
A0K476	Not Beta-Lactamase		A0K476	COQ7 family		A0K476	Non Beta-Lactamase
A0K477	Not Beta-Lactamase		A0K477	MraZ family		A0K477	Non Beta-Lactamase
A0K478	Not Beta-Lactamase		A0K478	Methyltransferase superfamily, RsmH family		A0K478	Non Beta-Lactamase
A0K483	Not Beta-Lactamase		A0K483	Glycosyltransferase 4 family, MraY subfamily		A0K483	Non Beta-Lactamase
A0K484	Not Beta-Lactamase		A0K484	MurCDEF family		A0K484	Non Beta-Lactamase
A0K486	Not Beta-Lactamase		A0K486	Glycosyltransferase 28 family, MurG subfamily		A0K486	Non Beta-Lactamase
A0K487	Not Beta-Lactamase		A0K487	MurCDEF family		A0K487	Non Beta-Lactamase
A0K488	Not Beta-Lactamase		A0K488	D-alanine--D-alanine ligase family		A0K488	Non Beta-Lactamase
A0K493	Not Beta-Lactamase		A0K493	LpxC family		A0K493	Non Beta-Lactamase
A0K496	Not Beta-Lactamase		A0K496	SecA family		A0K496	Non Beta-Lactamase
A0K4A1	Not Beta-Lactamase		A0K4A1	ZapD family		A0K4A1	Non Beta-Lactamase
A0K4A8	Not Beta-Lactamase		A0K4A8	Bacterial ribosomal protein bL21 family		A0K4A8	Non Beta-Lactamase
A0K4A9	Not Beta-Lactamase		A0K4A9	Bacterial ribosomal protein bL27 family		A0K4A9	Non Beta-Lactamase
A0K4B0	Not Beta-Lactamase		A0K4B0	TRAFAC class OBG-HflX-like GTPase superfamily, OBG GTPase family		A0K4B0	Non Beta-Lactamase
A0K4B1	Not Beta-Lactamase		A0K4B1	Glutamate 5-kinase family		A0K4B1	Non Beta-Lactamase
A0K4B3	Not Beta-Lactamase		A0K4B3	Nudix hydrolase family, RppH subfamily		A0K4B3	Non Beta-Lactamase
A0K4B4	Not Beta-Lactamase		A0K4B4	Class-II aminoacyl-tRNA synthetase family, ProS type 1 subfamily		A0K4B4	Non Beta-Lactamase
A0K4C9	Not Beta-Lactamase		A0K4C9	Methyltransferase superfamily, PrmA family		A0K4C9	Non Beta-Lactamase
A0K4E0	Not Beta-Lactamase		A0K4E0	Glycosyltransferase 51 family		A0K4E0	Non Beta-Lactamase
A0K4E8	Not Beta-Lactamase		A0K4E8	ABC transporter superfamily, Arabinose importer (TC 3.A.1.2.2) family		A0K4E8	Non Beta-Lactamase
A0K4H7	Not Beta-Lactamase		A0K4H7	DapB family		A0K4H7	Non Beta-Lactamase
A0K4I0	Not Beta-Lactamase		A0K4I0	Class-I aminoacyl-tRNA synthetase family		A0K4I0	Non Beta-Lactamase
A0K4I3	Not Beta-Lactamase		A0K4I3	Gamma-glutamyl phosphate reductase family		A0K4I3	Non Beta-Lactamase
A0K4K6	Not Beta-Lactamase		A0K4K6	Universal ribosomal protein uS9 family		A0K4K6	Non Beta-Lactamase
A0K4K7	Not Beta-Lactamase		A0K4K7	HesB/IscA family		A0K4K7	Non Beta-Lactamase
A0K4K8	Not Beta-Lactamase		A0K4K8	Anhydro-N-acetylmuramic acid kinase family		A0K4K8	Non Beta-Lactamase
A0K4L0	Not Beta-Lactamase		A0K4L0	DTD family		A0K4L0	Non Beta-Lactamase
A0K4L4	Not Beta-Lactamase		A0K4L4	RuvB family		A0K4L4	Non Beta-Lactamase
A0K4L5	Not Beta-Lactamase		A0K4L5	RuvA family		A0K4L5	Non Beta-Lactamase
A0K4L6	Not Beta-Lactamase		A0K4L6	RuvC family		A0K4L6	Non Beta-Lactamase
A0K4L7	Not Beta-Lactamase		A0K4L7	PurH family		A0K4L7	Non Beta-Lactamase
A0K4M4	Not Beta-Lactamase		A0K4M4	MnmA/TRMU family		A0K4M4	Non Beta-Lactamase
A0K4P9	Not Beta-Lactamase		A0K4P9	QueA family		A0K4P9	Non Beta-Lactamase
A0K4Q2	Not Beta-Lactamase		A0K4Q2	Peroxidase family, Peroxidase/catalase subfamily		A0K4Q2	Non Beta-Lactamase
A0K4Q5	Not Beta-Lactamase		A0K4Q5	UbiA prenyltransferase family		A0K4Q5	Non Beta-Lactamase
A0K4S0	Not Beta-Lactamase		A0K4S0	NAD kinase family		A0K4S0	Non Beta-Lactamase
A0K4S1	Not Beta-Lactamase		A0K4S1	HrcA family		A0K4S1	Non Beta-Lactamase
A0K4S2	Not Beta-Lactamase		A0K4S2	Ferrochelatase family		A0K4S2	Non Beta-Lactamase
A0K4S6	Not Beta-Lactamase		A0K4S6	GrpE family		A0K4S6	Non Beta-Lactamase
A0K4S8	Not Beta-Lactamase		A0K4S8	Heat shock protein 70 family		A0K4S8	Non Beta-Lactamase
A0K4S9	Not Beta-Lactamase		A0K4S9	DnaJ family		A0K4S9	Non Beta-Lactamase
A0K4T7	Not Beta-Lactamase		A0K4T7	AIR synthase family		A0K4T7	Non Beta-Lactamase
A0K4U0	Not Beta-Lactamase		A0K4U0	IPP transferase family		A0K4U0	Non Beta-Lactamase
A0K4X6	Not Beta-Lactamase		A0K4X6	TolB family		A0K4X6	Non Beta-Lactamase
A0K4Y3	Not Beta-Lactamase		A0K4Y3	NrdR family		A0K4Y3	Non Beta-Lactamase
A0K516	Not Beta-Lactamase		A0K516	D-(-)-3-hydroxybutyrate oligomer hydrolase family		A0K516	Non Beta-Lactamase
A0K536	Not Beta-Lactamase		A0K536	Chaperonin (HSP60) family		A0K536	Non Beta-Lactamase
A0K540	Not Beta-Lactamase		A0K540	UPF0301 (AlgH) family		A0K540	Non Beta-Lactamase
A0K541	Not Beta-Lactamase		A0K541	YqgF nuclease family		A0K541	Non Beta-Lactamase
A0K543	Not Beta-Lactamase		A0K543	Aspartate/ornithine carbamoyltransferase superfamily, ATCase family		A0K543	Non Beta-Lactamase
A0K573	Not Beta-Lactamase		A0K573	SIMIBI class G3E GTPase family, UreG subfamily		A0K573	Non Beta-Lactamase
A0K574	Not Beta-Lactamase		A0K574	UreF family		A0K574	Non Beta-Lactamase
A0K575	Not Beta-Lactamase		A0K575	UreE family		A0K575	Non Beta-Lactamase
A0K576	Not Beta-Lactamase		A0K576	Metallo-dependent hydrolases superfamily, Urease alpha subunit family		A0K576	Non Beta-Lactamase
A0K577	Not Beta-Lactamase		A0K577	Urease beta subunit family		A0K577	Non Beta-Lactamase
A0K578	Not Beta-Lactamase		A0K578	Urease gamma subunit family		A0K578	Non Beta-Lactamase
A0K579	Not Beta-Lactamase		A0K579	UreD family		A0K579	Non Beta-Lactamase
A0K593	Not Beta-Lactamase		A0K593	UppP family		A0K593	Non Beta-Lactamase
A0K594	Not Beta-Lactamase		A0K594	Class I-like SAM-binding methyltransferase superfamily, TrmB family		A0K594	Non Beta-Lactamase
A0K5C2	Not Beta-Lactamase		A0K5C2	CrcB (TC 9.B.71) family		A0K5C2	Non Beta-Lactamase
A0K5D1	Not Beta-Lactamase		A0K5D1	NusB family		A0K5D1	Non Beta-Lactamase
A0K5D2	Not Beta-Lactamase		A0K5D2	DMRL synthase family		A0K5D2	Non Beta-Lactamase
A0K5D7	Not Beta-Lactamase		A0K5D7	Class-III pyridoxal-phosphate-dependent aminotransferase family, HemL subfamily		A0K5D7	Non Beta-Lactamase
A0K5F5	Not Beta-Lactamase		A0K5F5	Class-II aminoacyl-tRNA synthetase family, Type-1 seryl-tRNA synthetase subfamily		A0K5F5	Non Beta-Lactamase
A0K5F9	Not Beta-Lactamase		A0K5F9	MinC family		A0K5F9	Non Beta-Lactamase
A0K5G1	Not Beta-Lactamase		A0K5G1	MinE family		A0K5G1	Non Beta-Lactamase
A0K5H3	Not Beta-Lactamase		A0K5H3	RNase PH family		A0K5H3	Non Beta-Lactamase
A0K5H6	Not Beta-Lactamase		A0K5H6	RNA polymerase subunit omega family		A0K5H6	Non Beta-Lactamase
A0K5J0	Not Beta-Lactamase		A0K5J0	FBPase class 1 family		A0K5J0	Non Beta-Lactamase
A0K5J7	Not Beta-Lactamase		A0K5J7	DsbB family		A0K5J7	Non Beta-Lactamase
A0K5L4	Not Beta-Lactamase		A0K5L4	Methyltransferase superfamily, UbiG/COQ3 family		A0K5L4	Non Beta-Lactamase
A0K5L8	Not Beta-Lactamase		A0K5L8	Class-V pyridoxal-phosphate-dependent aminotransferase family, SerC subfamily		A0K5L8	Non Beta-Lactamase
A0K5M1	Not Beta-Lactamase		A0K5M1	EPSP synthase family		A0K5M1	Non Beta-Lactamase
A0K5M2	Not Beta-Lactamase		A0K5M2	Cytidylate kinase family, Type 1 subfamily		A0K5M2	Non Beta-Lactamase
A0K5M4	Not Beta-Lactamase		A0K5M4	Bacterial histone-like protein family		A0K5M4	Non Beta-Lactamase
A0K5M9	Not Beta-Lactamase		A0K5M9	NAD(P)-dependent epimerase/dehydratase family, HldD subfamily		A0K5M9	Non Beta-Lactamase
A0K5N5	Not Beta-Lactamase		A0K5N5	ABC transporter superfamily, Methionine importer (TC 3.A.1.24) family		A0K5N5	Non Beta-Lactamase
A0K5P0	Not Beta-Lactamase		A0K5P0	DadA oxidoreductase family		A0K5P0	Non Beta-Lactamase
A0K5P5	Not Beta-Lactamase		A0K5P5	Bacterial ribosomal protein bS16 family		A0K5P5	Non Beta-Lactamase
A0K5P6	Not Beta-Lactamase		A0K5P6	RimM family		A0K5P6	Non Beta-Lactamase
A0K5P7	Not Beta-Lactamase		A0K5P7	RNA methyltransferase TrmD family		A0K5P7	Non Beta-Lactamase
A0K5P8	Not Beta-Lactamase		A0K5P8	Bacterial ribosomal protein bL19 family		A0K5P8	Non Beta-Lactamase
A0K5Q4	Not Beta-Lactamase		A0K5Q4	Oligoribonuclease family		A0K5Q4	Non Beta-Lactamase
A0K5Q6	Not Beta-Lactamase		A0K5Q6	UPF0307 family		A0K5Q6	Non Beta-Lactamase
A0K5S6	Not Beta-Lactamase		A0K5S6	NAPRTase family		A0K5S6	Non Beta-Lactamase
A0K5T4	Not Beta-Lactamase		A0K5T4	MobA family		A0K5T4	Non Beta-Lactamase
A0K5U4	Not Beta-Lactamase		A0K5U4	Bacterial ribosomal protein bL32 family		A0K5U4	Non Beta-Lactamase
A0K5U5	Not Beta-Lactamase		A0K5U5	PlsX family		A0K5U5	Non Beta-Lactamase
A0K5U6	Not Beta-Lactamase		A0K5U6	Thiolase-like superfamily, FabH family		A0K5U6	Non Beta-Lactamase
A0K5U9	Not Beta-Lactamase		A0K5U9	Acyl carrier protein (ACP) family		A0K5U9	Non Beta-Lactamase
A0K5V7	Not Beta-Lactamase		A0K5V7	TRAFAC class translation factor GTPase superfamily, Classic translation factor GTPase family, LepA subfamily		A0K5V7	Non Beta-Lactamase
A0K5W3	Not Beta-Lactamase		A0K5W3	P-Pant transferase superfamily, AcpS family		A0K5W3	Non Beta-Lactamase
A0K5W6	Not Beta-Lactamase		A0K5W6	Elongation factor P family		A0K5W6	Non Beta-Lactamase
A0K5W8	Not Beta-Lactamase		A0K5W8	UvrC family		A0K5W8	Non Beta-Lactamase
A0K608	Not Beta-Lactamase		A0K608	Aldehyde dehydrogenase family, AstD subfamily		A0K608	Non Beta-Lactamase
A0K609	Not Beta-Lactamase		A0K609	Succinylarginine dihydrolase family		A0K609	Non Beta-Lactamase
A0K610	Not Beta-Lactamase		A0K610	AspA/AstE family, Succinylglutamate desuccinylase subfamily		A0K610	Non Beta-Lactamase
A0K648	Not Beta-Lactamase		A0K648	ThiC family		A0K648	Non Beta-Lactamase
A0K6A8	Not Beta-Lactamase		A0K6A8	UPF0060 family		A0K6A8	Non Beta-Lactamase
A0K6C1	Not Beta-Lactamase		A0K6C1	Class I-like SAM-binding methyltransferase superfamily, RNA methyltransferase RlmE family		A0K6C1	Non Beta-Lactamase
A0K6C4	Not Beta-Lactamase		A0K6C4	Phosphohexose mutase family		A0K6C4	Non Beta-Lactamase
A0K6D2	Not Beta-Lactamase		A0K6D2	Polyphosphate kinase 1 (PPK1) family		A0K6D2	Non Beta-Lactamase
A0K6E4	Not Beta-Lactamase		A0K6E4	UppP family		A0K6E4	Non Beta-Lactamase
A0K6N4	Not Beta-Lactamase		A0K6N4	Class-II aminoacyl-tRNA synthetase family		A0K6N4	Non Beta-Lactamase
A0K6Q0	Not Beta-Lactamase		A0K6Q0	ABC transporter superfamily, Carbohydrate importer 2 (CUT2) (TC 3.A.1.2) family		A0K6Q0	Non Beta-Lactamase
A0K6Q3	Not Beta-Lactamase		A0K6Q3	Gfo/Idh/MocA family		A0K6Q3	Non Beta-Lactamase
A0K6T5	Not Beta-Lactamase		A0K6T5	Chorismate synthase family		A0K6T5	Non Beta-Lactamase
A0K6V2	Not Beta-Lactamase		A0K6V2	Bacterial ribosomal protein bL35 family		A0K6V2	Non Beta-Lactamase
A0K6V3	Not Beta-Lactamase		A0K6V3	Bacterial ribosomal protein bL20 family		A0K6V3	Non Beta-Lactamase
A0K6X3	Not Beta-Lactamase		A0K6X3	RimP family		A0K6X3	Non Beta-Lactamase
A0K6X5	Not Beta-Lactamase		A0K6X5	TRAFAC class translation factor GTPase superfamily, Classic translation factor GTPase family, IF-2 subfamily		A0K6X5	Non Beta-Lactamase
A0K6X6	Not Beta-Lactamase		A0K6X6	RbfA family		A0K6X6	Non Beta-Lactamase
A0K718	Not Beta-Lactamase		A0K718	ABC transporter superfamily, Ribose importer (TC 3.A.1.2.1) family		A0K718	Non Beta-Lactamase
A0K724	Not Beta-Lactamase		A0K724	Ribose 5-phosphate isomerase family		A0K724	Non Beta-Lactamase
A0K729	Not Beta-Lactamase		A0K729	Dihydroorotate dehydrogenase family, Type 2 subfamily		A0K729	Non Beta-Lactamase
A0K730	Not Beta-Lactamase		A0K730	R-transferase family, Bpt subfamily		A0K730	Non Beta-Lactamase
A0K731	Not Beta-Lactamase		A0K731	L/F-transferase family		A0K731	Non Beta-Lactamase
A0K733	Not Beta-Lactamase		A0K733	UPF0303 family		A0K733	Non Beta-Lactamase
A0K739	Not Beta-Lactamase		A0K739	ABC transporter superfamily, Aliphatic sulfonates importer (TC 3.A.1.17.2) family		A0K739	Non Beta-Lactamase
A0K775	Not Beta-Lactamase		A0K775	Peptidase S24 family		A0K775	Non Beta-Lactamase
A0K7D5	Not Beta-Lactamase		A0K7D5	UPF0178 family		A0K7D5	Non Beta-Lactamase
A0K7F1	Not Beta-Lactamase		A0K7F1	CbiD family		A0K7F1	Non Beta-Lactamase
A0K7Q6	Not Beta-Lactamase		A0K7Q6	Methylthiotransferase family, RimO subfamily		A0K7Q6	Non Beta-Lactamase
A0K7S3	Not Beta-Lactamase		A0K7S3	HAK/KUP transporter (TC 2.A.72) family		A0K7S3	Non Beta-Lactamase
A0K7S6	Not Beta-Lactamase		A0K7S6	Class-II aminoacyl-tRNA synthetase family, HisZ subfamily		A0K7S6	Non Beta-Lactamase
A0K7T1	Not Beta-Lactamase		A0K7T1	Hfq family		A0K7T1	Non Beta-Lactamase
A0K7T2	Not Beta-Lactamase		A0K7T2	TRAFAC class TrmE-Era-EngA-EngB-Septin-like GTPase superfamily, EngA (Der) GTPase family		A0K7T2	Non Beta-Lactamase
A0K7T5	Not Beta-Lactamase		A0K7T5	Class-II aminoacyl-tRNA synthetase family		A0K7T5	Non Beta-Lactamase
A0K7T8	Not Beta-Lactamase		A0K7T8	Radical SAM superfamily, RlmN family		A0K7T8	Non Beta-Lactamase
A0K7T9	Not Beta-Lactamase		A0K7T9	NDK family		A0K7T9	Non Beta-Lactamase
A0K7U1	Not Beta-Lactamase		A0K7U1	Class I-like SAM-binding methyltransferase superfamily, RNA M5U methyltransferase family, RlmD subfamily		A0K7U1	Non Beta-Lactamase
A0K7U6	Not Beta-Lactamase		A0K7U6	Methyltransferase superfamily, L-isoaspartyl/D-aspartyl protein methyltransferase family		A0K7U6	Non Beta-Lactamase
A0K7U9	Not Beta-Lactamase		A0K7U9	RecR family		A0K7U9	Non Beta-Lactamase
A0K7V0	Not Beta-Lactamase		A0K7V0	YbaB/EbfC family		A0K7V0	Non Beta-Lactamase
A0K7V7	Not Beta-Lactamase		A0K7V7	Bacterial ribosomal protein bL31 family, Type B subfamily		A0K7V7	Non Beta-Lactamase
A0K7Z5	Not Beta-Lactamase		A0K7Z5	Bacterial ribosomal protein bL9 family		A0K7Z5	Non Beta-Lactamase
A0K7Z6	Not Beta-Lactamase		A0K7Z6	Bacterial ribosomal protein bS18 family		A0K7Z6	Non Beta-Lactamase
A0K7Z8	Not Beta-Lactamase		A0K7Z8	Bacterial ribosomal protein bS6 family		A0K7Z8	Non Beta-Lactamase
A0K817	Not Beta-Lactamase		A0K817	Thymidylate kinase family		A0K817	Non Beta-Lactamase
A0K832	Not Beta-Lactamase		A0K832	SELO family		A0K832	Non Beta-Lactamase
A0K833	Not Beta-Lactamase		A0K833	MsrB Met sulfoxide reductase family		A0K833	Non Beta-Lactamase
A0K834	Not Beta-Lactamase		A0K834	YciB family		A0K834	Non Beta-Lactamase
A0K846	Not Beta-Lactamase		A0K846	ClpX chaperone family		A0K846	Non Beta-Lactamase
A0K847	Not Beta-Lactamase		A0K847	Peptidase S14 family		A0K847	Non Beta-Lactamase
A0K848	Not Beta-Lactamase		A0K848	FKBP-type PPIase family, Tig subfamily		A0K848	Non Beta-Lactamase
A0K866	Not Beta-Lactamase		A0K866	IspF family		A0K866	Non Beta-Lactamase
A0K867	Not Beta-Lactamase		A0K867	IspD/TarI cytidylyltransferase family, IspD subfamily		A0K867	Non Beta-Lactamase
A0K875	Not Beta-Lactamase		A0K875	MscL family		A0K875	Non Beta-Lactamase
A0K8B3	Not Beta-Lactamase		A0K8B3	NA		A0K8B3	Non Beta-Lactamase
A0K8C3	Not Beta-Lactamase		A0K8C3	SmpB family		A0K8C3	Non Beta-Lactamase
A0K8C7	Not Beta-Lactamase		A0K8C7	Pyruvate, phosphate/water dikinase regulatory protein family, PSRP subfamily		A0K8C7	Non Beta-Lactamase
A0K8C9	Not Beta-Lactamase		A0K8C9	RNase HII family		A0K8C9	Non Beta-Lactamase
A0K8D0	Not Beta-Lactamase		A0K8D0	LpxB family		A0K8D0	Non Beta-Lactamase
A0K8D1	Not Beta-Lactamase		A0K8D1	Transferase hexapeptide repeat family, LpxA subfamily		A0K8D1	Non Beta-Lactamase
A0K8D2	Not Beta-Lactamase		A0K8D2	Thioester dehydratase family, FabZ subfamily		A0K8D2	Non Beta-Lactamase
A0K8D3	Not Beta-Lactamase		A0K8D3	Transferase hexapeptide repeat family, LpxD subfamily		A0K8D3	Non Beta-Lactamase
A0K8D7	Not Beta-Lactamase		A0K8D7	DXR family		A0K8D7	Non Beta-Lactamase
A0K8E0	Not Beta-Lactamase		A0K8E0	RRF family		A0K8E0	Non Beta-Lactamase
A0K8E1	Not Beta-Lactamase		A0K8E1	UMP kinase family		A0K8E1	Non Beta-Lactamase
A0K8E2	Not Beta-Lactamase		A0K8E2	EF-Ts family		A0K8E2	Non Beta-Lactamase
A0K8E3	Not Beta-Lactamase		A0K8E3	Universal ribosomal protein uS2 family		A0K8E3	Non Beta-Lactamase
A0K8E8	Not Beta-Lactamase		A0K8E8	NAD-dependent DNA ligase family, LigA subfamily		A0K8E8	Non Beta-Lactamase
A0K8F4	Not Beta-Lactamase		A0K8F4	Transferase hexapeptide repeat family		A0K8F4	Non Beta-Lactamase
A0K8F6	Not Beta-Lactamase		A0K8F6	Peptidase M20A family, DapE subfamily		A0K8F6	Non Beta-Lactamase
A0K8I0	Not Beta-Lactamase		A0K8I0	Class-I aminoacyl-tRNA synthetase family, Glutamate--tRNA ligase type 1 subfamily		A0K8I0	Non Beta-Lactamase
A0K8K0	Not Beta-Lactamase		A0K8K0	AccA family		A0K8K0	Non Beta-Lactamase
A0K8K2	Not Beta-Lactamase		A0K8K2	Class-I aminoacyl-tRNA synthetase family		A0K8K2	Non Beta-Lactamase
A0K8L2	Not Beta-Lactamase		A0K8L2	DNA mismatch repair MutS family		A0K8L2	Non Beta-Lactamase
A0K8N1	Not Beta-Lactamase		A0K8N1	Enolase family		A0K8N1	Non Beta-Lactamase
A0K8N2	Not Beta-Lactamase		A0K8N2	KdsA family		A0K8N2	Non Beta-Lactamase
A0K8N3	Not Beta-Lactamase		A0K8N3	CTP synthase family		A0K8N3	Non Beta-Lactamase
A0K8P2	Not Beta-Lactamase		A0K8P2	Class-II aminoacyl-tRNA synthetase family		A0K8P2	Non Beta-Lactamase
A0K8P6	Not Beta-Lactamase		A0K8P6	Heat shock protein 70 family		A0K8P6	Non Beta-Lactamase
A0K8R4	Not Beta-Lactamase		A0K8R4	Tetrahydrofolate dehydrogenase/cyclohydrolase family		A0K8R4	Non Beta-Lactamase
A0K8T1	Not Beta-Lactamase		A0K8T1	Fe(2+)-trafficking protein family		A0K8T1	Non Beta-Lactamase
A0K8U2	Not Beta-Lactamase		A0K8U2	Metallo-dependent hydrolases superfamily, HutI family		A0K8U2	Non Beta-Lactamase
A0K8U6	Not Beta-Lactamase		A0K8U6	PAL/histidase family		A0K8U6	Non Beta-Lactamase
A0K8Z7	Not Beta-Lactamase		A0K8Z7	UPF0246 family		A0K8Z7	Non Beta-Lactamase
A0K913	Not Beta-Lactamase		A0K913	Complex I subunit 4L family		A0K913	Non Beta-Lactamase
A0K915	Not Beta-Lactamase		A0K915	Complex I 23 kDa subunit family		A0K915	Non Beta-Lactamase
A0K916	Not Beta-Lactamase		A0K916	Complex I subunit 1 family		A0K916	Non Beta-Lactamase
A0K920	Not Beta-Lactamase		A0K920	Complex I 49 kDa subunit family		A0K920	Non Beta-Lactamase
A0K921	Not Beta-Lactamase		A0K921	Complex I 30 kDa subunit family		A0K921	Non Beta-Lactamase
A0K922	Not Beta-Lactamase		A0K922	Complex I 20 kDa subunit family		A0K922	Non Beta-Lactamase
A0K923	Not Beta-Lactamase		A0K923	Complex I subunit 3 family		A0K923	Non Beta-Lactamase
A0K927	Not Beta-Lactamase		A0K927	Polyribonucleotide nucleotidyltransferase family		A0K927	Non Beta-Lactamase
A0K928	Not Beta-Lactamase		A0K928	Universal ribosomal protein uS15 family		A0K928	Non Beta-Lactamase
A0K933	Not Beta-Lactamase		A0K933	Alpha-IPM synthase/homocitrate synthase family, LeuA type 1 subfamily		A0K933	Non Beta-Lactamase
A0K936	Not Beta-Lactamase		A0K936	Phosphatidylserine decarboxylase family, PSD-A subfamily		A0K936	Non Beta-Lactamase
A0K937	Not Beta-Lactamase		A0K937	Ketol-acid reductoisomerase family		A0K937	Non Beta-Lactamase
A0K960	Not Beta-Lactamase		A0K960	KdpC family		A0K960	Non Beta-Lactamase
A0K965	Not Beta-Lactamase		A0K965	Methylglyoxal synthase family		A0K965	Non Beta-Lactamase
A0K968	Not Beta-Lactamase		A0K968	TACO1 family		A0K968	Non Beta-Lactamase
A0K973	Not Beta-Lactamase		A0K973	RNA methyltransferase RlmH family		A0K973	Non Beta-Lactamase
A0K988	Not Beta-Lactamase		A0K988	TrhO family		A0K988	Non Beta-Lactamase
A0K989	Not Beta-Lactamase		A0K989	Class-I aminoacyl-tRNA synthetase family, GluQ subfamily		A0K989	Non Beta-Lactamase
A0K993	Not Beta-Lactamase		A0K993	PurK/PurT family		A0K993	Non Beta-Lactamase
A0K9A9	Not Beta-Lactamase		A0K9A9	Transaldolase family, Type 1 subfamily		A0K9A9	Non Beta-Lactamase
A0K9B9	Not Beta-Lactamase		A0K9B9	UbiC family		A0K9B9	Non Beta-Lactamase
A0K9C0	Not Beta-Lactamase		A0K9C0	Heat shock protein 90 family		A0K9C0	Non Beta-Lactamase
A0K9K2	Not Beta-Lactamase		A0K9K2	Lyase 1 family, Argininosuccinate lyase subfamily		A0K9K2	Non Beta-Lactamase
A0K9K6	Not Beta-Lactamase		A0K9K6	DCTP deaminase family		A0K9K6	Non Beta-Lactamase
A0K9L0	Not Beta-Lactamase		A0K9L0	Class-I aminoacyl-tRNA synthetase family, MetG type 1 subfamily		A0K9L0	Non Beta-Lactamase
A0K9L5	Not Beta-Lactamase		A0K9L5	Pantothenate synthetase family		A0K9L5	Non Beta-Lactamase
A0K9L6	Not Beta-Lactamase		A0K9L6	PanD family		A0K9L6	Non Beta-Lactamase
A0K9N3	Not Beta-Lactamase		A0K9N3	Lgt family		A0K9N3	Non Beta-Lactamase
A0K9N9	Not Beta-Lactamase		A0K9N9	Peptidase M17 family		A0K9N9	Non Beta-Lactamase
A0K9S4	Not Beta-Lactamase		A0K9S4	UPF0758 family		A0K9S4	Non Beta-Lactamase
A0K9S5	Not Beta-Lactamase		A0K9S5	Bacterial ribosomal protein bL28 family		A0K9S5	Non Beta-Lactamase
A0K9S6	Not Beta-Lactamase		A0K9S6	Bacterial ribosomal protein bL33 family		A0K9S6	Non Beta-Lactamase
A0K9S9	Not Beta-Lactamase		A0K9S9	Quinolinate synthase A family, Type 1 subfamily		A0K9S9	Non Beta-Lactamase
A0K9T5	Not Beta-Lactamase		A0K9T5	Class-I aminoacyl-tRNA synthetase family, IleS type 1 subfamily		A0K9T5	Non Beta-Lactamase
A0K9T6	Not Beta-Lactamase		A0K9T6	Peptidase A8 family		A0K9T6	Non Beta-Lactamase
A0K9T8	Not Beta-Lactamase		A0K9T8	DUTPase family		A0K9T8	Non Beta-Lactamase
A0K9U2	Not Beta-Lactamase		A0K9U2	ClpS family		A0K9U2	Non Beta-Lactamase
A0K9W8	Not Beta-Lactamase		A0K9W8	LpxK family		A0K9W8	Non Beta-Lactamase
A0K9W9	Not Beta-Lactamase		A0K9W9	UPF0434 family		A0K9W9	Non Beta-Lactamase
A0K9X0	Not Beta-Lactamase		A0K9X0	KdsB family		A0K9X0	Non Beta-Lactamase
A0K9X1	Not Beta-Lactamase		A0K9X1	Adenylate kinase family		A0K9X1	Non Beta-Lactamase
A0K9X4	Not Beta-Lactamase		A0K9X4	Bacterial ribosomal protein bS20 family		A0K9X4	Non Beta-Lactamase
A0K9X6	Not Beta-Lactamase		A0K9X6	Aspartate/ornithine carbamoyltransferase superfamily, OTCase family		A0K9X6	Non Beta-Lactamase
A0K9X7	Not Beta-Lactamase		A0K9X7	MurB family		A0K9X7	Non Beta-Lactamase
A0K9X8	Not Beta-Lactamase		A0K9X8	UPF0234 family		A0K9X8	Non Beta-Lactamase
A0K9X9	Not Beta-Lactamase		A0K9X9	PlsY family		A0K9X9	Non Beta-Lactamase
A0K9Z1	Not Beta-Lactamase		A0K9Z1	Pyridoxamine 5'-phosphate oxidase family		A0K9Z1	Non Beta-Lactamase
A0KA00	Not Beta-Lactamase		A0KA00	Cyclase 1 superfamily, KynB family		A0KA00	Non Beta-Lactamase
A0KA02	Not Beta-Lactamase		A0KA02	Tryptophan 2,3-dioxygenase family		A0KA02	Non Beta-Lactamase
A0KA61	Not Beta-Lactamase		A0KA61	MoaC family		A0KA61	Non Beta-Lactamase
A0KA72	Not Beta-Lactamase		A0KA72	Succinate/malate CoA ligase beta subunit family		A0KA72	Non Beta-Lactamase
A0KAA1	Not Beta-Lactamase		A0KAA1	FGGY kinase family		A0KAA1	Non Beta-Lactamase
A0KAB6	Not Beta-Lactamase		A0KAB6	Methylthiotransferase family, MiaB subfamily		A0KAB6	Non Beta-Lactamase
A0KAB8	Not Beta-Lactamase		A0KAB8	Endoribonuclease YbeY family		A0KAB8	Non Beta-Lactamase
A0KAD1	Not Beta-Lactamase		A0KAD1	Class I-like SAM-binding methyltransferase superfamily, rRNA adenine N(6)-methyltransferase family, RsmA subfamily		A0KAD1	Non Beta-Lactamase
A0KAD4	Not Beta-Lactamase		A0KAD4	LptD family		A0KAD4	Non Beta-Lactamase
A0KAE8	Not Beta-Lactamase		A0KAE8	Class-II aminoacyl-tRNA synthetase family, Type 1 subfamily		A0KAE8	Non Beta-Lactamase
A0KAF5	Not Beta-Lactamase		A0KAF5	Class I-like SAM-binding methyltransferase superfamily, MenG/UbiE family		A0KAF5	Non Beta-Lactamase
A0KAG0	Not Beta-Lactamase		A0KAG0	GTP cyclohydrolase I family, QueF type 2 subfamily		A0KAG0	Non Beta-Lactamase
A0KAJ8	Not Beta-Lactamase		A0KAJ8	DNA glycosylase MPG family		A0KAJ8	Non Beta-Lactamase
A0KAK7	Not Beta-Lactamase		A0KAK7	Purine/pyrimidine phosphoribosyltransferase family		A0KAK7	Non Beta-Lactamase
A0KAL7	Not Beta-Lactamase		A0KAL7	HPrK/P family		A0KAL7	Non Beta-Lactamase
A0KAL8	Not Beta-Lactamase		A0KAL8	RapZ-like family		A0KAL8	Non Beta-Lactamase
A0KAM1	Not Beta-Lactamase		A0KAM1	FPG family		A0KAM1	Non Beta-Lactamase
A0KAM4	Not Beta-Lactamase		A0KAM4	GHMP kinase family, IspE subfamily		A0KAM4	Non Beta-Lactamase
A0KAM6	Not Beta-Lactamase		A0KAM6	Bacterial ribosomal protein bL25 family, CTC subfamily		A0KAM6	Non Beta-Lactamase
A0KAM7	Not Beta-Lactamase		A0KAM7	PTH family		A0KAM7	Non Beta-Lactamase
A0KAN0	Not Beta-Lactamase		A0KAN0	Bacterial CoaD family		A0KAN0	Non Beta-Lactamase
A0KAR0	Not Beta-Lactamase		A0KAR0	UbiA prenyltransferase family, Protoheme IX farnesyltransferase subfamily		A0KAR0	Non Beta-Lactamase
A0KAS4	Not Beta-Lactamase		A0KAS4	Class IV-like SAM-binding methyltransferase superfamily, RNA methyltransferase TrmH family, TrmL subfamily		A0KAS4	Non Beta-Lactamase
A0KAS6	Not Beta-Lactamase		A0KAS6	NAD-dependent glycerol-3-phosphate dehydrogenase family		A0KAS6	Non Beta-Lactamase
A0KAS7	Not Beta-Lactamase		A0KAS7	SecB family		A0KAS7	Non Beta-Lactamase
A0KAU6	Not Beta-Lactamase		A0KAU6	Dicarboxylate/amino acid:cation symporter (DAACS) (TC 2.A.23) family		A0KAU6	Non Beta-Lactamase
A0KAV6	Not Beta-Lactamase		A0KAV6	ABC transporter superfamily, Taurine importer (TC 3.A.1.17.1) family		A0KAV6	Non Beta-Lactamase
A0KAV9	Not Beta-Lactamase		A0KAV9	LipB family		A0KAV9	Non Beta-Lactamase
A0KAX6	Not Beta-Lactamase		A0KAX6	Type III pantothenate kinase family		A0KAX6	Non Beta-Lactamase
A0KAZ0	Not Beta-Lactamase		A0KAZ0	Class-I aminoacyl-tRNA synthetase family		A0KAZ0	Non Beta-Lactamase
A0KAZ7	Not Beta-Lactamase		A0KAZ7	AceK family		A0KAZ7	Non Beta-Lactamase
A0KB03	Not Beta-Lactamase		A0KB03	Class-II pyridoxal-phosphate-dependent aminotransferase family, BioF subfamily		A0KB03	Non Beta-Lactamase
A0KB04	Not Beta-Lactamase		A0KB04	Dethiobiotin synthetase family		A0KB04	Non Beta-Lactamase
A0KB05	Not Beta-Lactamase		A0KB05	Radical SAM superfamily, Biotin synthase family		A0KB05	Non Beta-Lactamase
A0KB51	Not Beta-Lactamase		A0KB51	TtcA family		A0KB51	Non Beta-Lactamase
A0KB52	Not Beta-Lactamase		A0KB52	N-acetylglucosamine-1-phosphate uridyltransferase family; Transferase hexapeptide repeat family		A0KB52	Non Beta-Lactamase
A0KB90	Not Beta-Lactamase		A0KB90	FlgH family		A0KB90	Non Beta-Lactamase
A0KBA2	Not Beta-Lactamase		A0KBA2	TRNA nucleotidyltransferase/poly(A) polymerase family, Bacterial CCA-adding enzyme type 1 subfamily		A0KBA2	Non Beta-Lactamase
A0KBF2	Not Beta-Lactamase		A0KBF2	AdoMet synthase family		A0KBF2	Non Beta-Lactamase
A0KBG2	Not Beta-Lactamase		A0KBG2	Peptidase T1B family, HslV subfamily		A0KBG2	Non Beta-Lactamase
A0KBG3	Not Beta-Lactamase		A0KBG3	ClpX chaperone family, HslU subfamily		A0KBG3	Non Beta-Lactamase
A0KBG7	Not Beta-Lactamase		A0KBG7	Acetylglutamate kinase family, ArgB subfamily		A0KBG7	Non Beta-Lactamase
A0KBH0	Not Beta-Lactamase		A0KBH0	AB hydrolase superfamily, MetX family		A0KBH0	Non Beta-Lactamase
A0KBH8	Not Beta-Lactamase		A0KBH8	GatB/GatE family, GatB subfamily		A0KBH8	Non Beta-Lactamase
A0KBH9	Not Beta-Lactamase		A0KBH9	Amidase family, GatA subfamily		A0KBH9	Non Beta-Lactamase
A0KBI0	Not Beta-Lactamase		A0KBI0	GatC family		A0KBI0	Non Beta-Lactamase
A0KBJ0	Not Beta-Lactamase		A0KBJ0	QueC family		A0KBJ0	Non Beta-Lactamase
A0KBJ5	Not Beta-Lactamase		A0KBJ5	Peptidase M48B family		A0KBJ5	Non Beta-Lactamase
A0KBJ7	Not Beta-Lactamase		A0KBJ7	Fmt family		A0KBJ7	Non Beta-Lactamase
A0KBN1	Not Beta-Lactamase		A0KBN1	TRAFAC class TrmE-Era-EngA-EngB-Septin-like GTPase superfamily, TrmE GTPase family		A0KBN1	Non Beta-Lactamase
A0KBN4	Not Beta-Lactamase		A0KBN4	UPF0161 family		A0KBN4	Non Beta-Lactamase
A0KBN6	Not Beta-Lactamase		A0KBN6	Bacterial ribosomal protein bL34 family		A0KBN6	Non Beta-Lactamase
A0KCF0	Not Beta-Lactamase		A0KCF0	WrbA family		A0KCF0	Non Beta-Lactamase
A0KCQ9	Not Beta-Lactamase		A0KCQ9	Thymidine/pyrimidine-nucleoside phosphorylase family		A0KCQ9	Non Beta-Lactamase
A0KCS0	Not Beta-Lactamase		A0KCS0	Chaperonin (HSP60) family		A0KCS0	Non Beta-Lactamase
A0KCV5	Not Beta-Lactamase		A0KCV5	DeoC/FbaB aldolase family, DeoC type 1 subfamily		A0KCV5	Non Beta-Lactamase
A0KDE6	Not Beta-Lactamase		A0KDE6	UPF0391 family		A0KDE6	Non Beta-Lactamase
A0KDG4	Not Beta-Lactamase		A0KDG4	Glycosyl hydrolase 13 family, GlgB subfamily		A0KDG4	Non Beta-Lactamase
A0KDV0	Not Beta-Lactamase		A0KDV0	Rhamnose mutarotase family		A0KDV0	Non Beta-Lactamase
A0KDV2	Not Beta-Lactamase		A0KDV2	Mandelate racemase/muconate lactonizing enzyme family, RhamD subfamily		A0KDV2	Non Beta-Lactamase
A0KE25	Not Beta-Lactamase		A0KE25	ABC transporter superfamily, Carbohydrate importer 2 (CUT2) (TC 3.A.1.2) family		A0KE25	Non Beta-Lactamase
A0KE38	Not Beta-Lactamase		A0KE38	PheA/TfdB FAD monooxygenase family		A0KE38	Non Beta-Lactamase
A0KE53	Not Beta-Lactamase		A0KE53	ABC transporter superfamily, Xylose importer (TC 3.A.1.2.4) family		A0KE53	Non Beta-Lactamase
A0KE56	Not Beta-Lactamase		A0KE56	Xylose isomerase family		A0KE56	Non Beta-Lactamase
A0KE71	Not Beta-Lactamase		A0KE71	ABC transporter superfamily, Aliphatic sulfonates importer (TC 3.A.1.17.2) family		A0KE71	Non Beta-Lactamase
A0KEC3	Not Beta-Lactamase		A0KEC3	DnaA family		A0KEC3	Non Beta-Lactamase
A0KEF8	Not Beta-Lactamase		A0KEF8	ABC1 family, UbiB subfamily		A0KEF8	Non Beta-Lactamase
A0KEG0	Not Beta-Lactamase		A0KEG0	TatB family		A0KEG0	Non Beta-Lactamase
A0KEG6	Not Beta-Lactamase		A0KEG6	Methyltransferase superfamily, RsmJ family		A0KEG6	Non Beta-Lactamase
A0KEG8	Not Beta-Lactamase		A0KEG8	GppA/Ppx family, GppA subfamily		A0KEG8	Non Beta-Lactamase
A0KEG9	Not Beta-Lactamase		A0KEG9	DEAD box helicase family, RhlB subfamily		A0KEG9	Non Beta-Lactamase
A0KEH3	Not Beta-Lactamase		A0KEH3	UbiD family		A0KEH3	Non Beta-Lactamase
A0KEH8	Not Beta-Lactamase		A0KEH8	GlpE family		A0KEH8	Non Beta-Lactamase
A0KEJ0	Not Beta-Lactamase		A0KEJ0	NA		A0KEJ0	Non Beta-Lactamase
A0KEJ1	Not Beta-Lactamase		A0KEJ1	Zinc metallo-hydrolase group 3 family		A0KEJ1	Non Beta-Lactamase
A0KEJ2	Not Beta-Lactamase		A0KEJ2	FAD-dependent oxidoreductase family		A0KEJ2	Non Beta-Lactamase
A0KEJ9	Not Beta-Lactamase		A0KEJ9	Class-II aminoacyl-tRNA synthetase family		A0KEJ9	Non Beta-Lactamase
A0KEK0	Not Beta-Lactamase		A0KEK0	Class-II aminoacyl-tRNA synthetase family		A0KEK0	Non Beta-Lactamase
A0KEK5	Not Beta-Lactamase		A0KEK5	Sulfur carrier protein TusA family		A0KEK5	Non Beta-Lactamase
A0KEL0	Not Beta-Lactamase		A0KEL0	Thiolase-like superfamily, Thiolase family		A0KEL0	Non Beta-Lactamase
A0KEL1	Not Beta-Lactamase		A0KEL1	Enoyl-CoA hydratase/isomerase family; 3-hydroxyacyl-CoA dehydrogenase family		A0KEL1	Non Beta-Lactamase
A0KEL3	Not Beta-Lactamase		A0KEL3	Peptidase M24B family, Bacterial-type prolidase subfamily		A0KEL3	Non Beta-Lactamase
A0KEM1	Not Beta-Lactamase		A0KEM1	Ketol-acid reductoisomerase family		A0KEM1	Non Beta-Lactamase
A0KEM2	Not Beta-Lactamase		A0KEM2	GPI family		A0KEM2	Non Beta-Lactamase
A0KEM6	Not Beta-Lactamase		A0KEM6	DUTPase family		A0KEM6	Non Beta-Lactamase
A0KEM8	Not Beta-Lactamase		A0KEM8	UPF0758 family		A0KEM8	Non Beta-Lactamase
A0KEM9	Not Beta-Lactamase		A0KEM9	Bacterial ribosomal protein bL28 family		A0KEM9	Non Beta-Lactamase
A0KEN0	Not Beta-Lactamase		A0KEN0	Bacterial ribosomal protein bL33 family		A0KEN0	Non Beta-Lactamase
A0KEN2	Not Beta-Lactamase		A0KEN2	FPG family		A0KEN2	Non Beta-Lactamase
A0KEN4	Not Beta-Lactamase		A0KEN4	Bacterial CoaD family		A0KEN4	Non Beta-Lactamase
A0KEP8	Not Beta-Lactamase		A0KEP8	UbiC family		A0KEP8	Non Beta-Lactamase
A0KEP9	Not Beta-Lactamase		A0KEP9	UbiA prenyltransferase family		A0KEP9	Non Beta-Lactamase
A0KEQ0	Not Beta-Lactamase		A0KEQ0	GPAT/DAPAT family		A0KEQ0	Non Beta-Lactamase
A0KEQ6	Not Beta-Lactamase		A0KEQ6	Class IV-like SAM-binding methyltransferase superfamily, RNA methyltransferase TrmH family, TrmL subfamily		A0KEQ6	Non Beta-Lactamase
A0KER2	Not Beta-Lactamase		A0KER2	ZapB family		A0KER2	Non Beta-Lactamase
A0KEW9	Not Beta-Lactamase		A0KEW9	Fmt family		A0KEW9	Non Beta-Lactamase
A0KEX3	Not Beta-Lactamase		A0KEX3	Smg family		A0KEX3	Non Beta-Lactamase
A0KEX6	Not Beta-Lactamase		A0KEX6	SUA5 family, TsaC subfamily		A0KEX6	Non Beta-Lactamase
A0KEX7	Not Beta-Lactamase		A0KEX7	Aerobic coproporphyrinogen-III oxidase family		A0KEX7	Non Beta-Lactamase
A0KEX8	Not Beta-Lactamase		A0KEX8	Shikimate dehydrogenase family		A0KEX8	Non Beta-Lactamase
A0KEY0	Not Beta-Lactamase		A0KEY0	TRAFAC class TrmE-Era-EngA-EngB-Septin-like GTPase superfamily, EngB GTPase family		A0KEY0	Non Beta-Lactamase
A0KEY2	Not Beta-Lactamase		A0KEY2	YihI family		A0KEY2	Non Beta-Lactamase
A0KEZ2	Not Beta-Lactamase		A0KEZ2	DTD family		A0KEZ2	Non Beta-Lactamase
A0KF07	Not Beta-Lactamase		A0KF07	SecB family		A0KF07	Non Beta-Lactamase
A0KF08	Not Beta-Lactamase		A0KF08	NAD-dependent glycerol-3-phosphate dehydrogenase family		A0KF08	Non Beta-Lactamase
A0KF09	Not Beta-Lactamase		A0KF09	NfuA family		A0KF09	Non Beta-Lactamase
A0KF11	Not Beta-Lactamase		A0KF11	AB hydrolase superfamily, Carboxylesterase BioH family		A0KF11	Non Beta-Lactamase
A0KF21	Not Beta-Lactamase		A0KF21	Universal ribosomal protein uL3 family		A0KF21	Non Beta-Lactamase
A0KF22	Not Beta-Lactamase		A0KF22	Universal ribosomal protein uL4 family		A0KF22	Non Beta-Lactamase
A0KF23	Not Beta-Lactamase		A0KF23	Universal ribosomal protein uL23 family		A0KF23	Non Beta-Lactamase
A0KF24	Not Beta-Lactamase		A0KF24	Universal ribosomal protein uL2 family		A0KF24	Non Beta-Lactamase
A0KF25	Not Beta-Lactamase		A0KF25	Universal ribosomal protein uS19 family		A0KF25	Non Beta-Lactamase
A0KF26	Not Beta-Lactamase		A0KF26	Universal ribosomal protein uL22 family		A0KF26	Non Beta-Lactamase
A0KF27	Not Beta-Lactamase		A0KF27	Universal ribosomal protein uS3 family		A0KF27	Non Beta-Lactamase
A0KF28	Not Beta-Lactamase		A0KF28	Universal ribosomal protein uL16 family		A0KF28	Non Beta-Lactamase
A0KF30	Not Beta-Lactamase		A0KF30	Universal ribosomal protein uS17 family		A0KF30	Non Beta-Lactamase
A0KF31	Not Beta-Lactamase		A0KF31	Universal ribosomal protein uL14 family		A0KF31	Non Beta-Lactamase
A0KF32	Not Beta-Lactamase		A0KF32	Universal ribosomal protein uL24 family		A0KF32	Non Beta-Lactamase
A0KF33	Not Beta-Lactamase		A0KF33	Universal ribosomal protein uL5 family		A0KF33	Non Beta-Lactamase
A0KF34	Not Beta-Lactamase		A0KF34	Universal ribosomal protein uS14 family		A0KF34	Non Beta-Lactamase
A0KF35	Not Beta-Lactamase		A0KF35	Universal ribosomal protein uS8 family		A0KF35	Non Beta-Lactamase
A0KF36	Not Beta-Lactamase		A0KF36	Universal ribosomal protein uL6 family		A0KF36	Non Beta-Lactamase
A0KF37	Not Beta-Lactamase		A0KF37	Universal ribosomal protein uL18 family		A0KF37	Non Beta-Lactamase
A0KF38	Not Beta-Lactamase		A0KF38	Universal ribosomal protein uS5 family		A0KF38	Non Beta-Lactamase
A0KF39	Not Beta-Lactamase		A0KF39	Universal ribosomal protein uL30 family		A0KF39	Non Beta-Lactamase
A0KF40	Not Beta-Lactamase		A0KF40	Universal ribosomal protein uL15 family		A0KF40	Non Beta-Lactamase
A0KF42	Not Beta-Lactamase		A0KF42	Universal ribosomal protein uS13 family		A0KF42	Non Beta-Lactamase
A0KF43	Not Beta-Lactamase		A0KF43	Universal ribosomal protein uS11 family		A0KF43	Non Beta-Lactamase
A0KF44	Not Beta-Lactamase		A0KF44	Universal ribosomal protein uS4 family		A0KF44	Non Beta-Lactamase
A0KF45	Not Beta-Lactamase		A0KF45	RNA polymerase alpha chain family		A0KF45	Non Beta-Lactamase
A0KF46	Not Beta-Lactamase		A0KF46	Bacterial ribosomal protein bL17 family		A0KF46	Non Beta-Lactamase
A0KF84	Not Beta-Lactamase		A0KF84	Metallo-dependent hydrolases superfamily, HutI family		A0KF84	Non Beta-Lactamase
A0KF85	Not Beta-Lactamase		A0KF85	Arginase family		A0KF85	Non Beta-Lactamase
A0KFC0	Not Beta-Lactamase		A0KFC0	GCKR-like family, MurNAc-6-P etherase subfamily		A0KFC0	Non Beta-Lactamase
A0KFE0	Not Beta-Lactamase		A0KFE0	RimK family		A0KFE0	Non Beta-Lactamase
A0KFH9	Not Beta-Lactamase		A0KFH9	Frataxin family		A0KFH9	Non Beta-Lactamase
A0KFI1	Not Beta-Lactamase		A0KFI1	Diaminopimelate epimerase family		A0KFI1	Non Beta-Lactamase
A0KFJ6	Not Beta-Lactamase		A0KFJ6	MetA family		A0KFJ6	Non Beta-Lactamase
A0KFN8	Not Beta-Lactamase		A0KFN8	TPP enzyme family, MenD subfamily		A0KFN8	Non Beta-Lactamase
A0KFQ0	Not Beta-Lactamase		A0KFQ0	UPF0178 family		A0KFQ0	Non Beta-Lactamase
A0KFR1	Not Beta-Lactamase		A0KFR1	RNR ribonuclease family, RNase II subfamily		A0KFR1	Non Beta-Lactamase
A0KFT8	Not Beta-Lactamase		A0KFT8	Class-I aminoacyl-tRNA synthetase family, TyrS type 1 subfamily		A0KFT8	Non Beta-Lactamase
A0KFU8	Not Beta-Lactamase		A0KFU8	PEPCase type 1 family		A0KFU8	Non Beta-Lactamase
A0KFV0	Not Beta-Lactamase		A0KFV0	NAGSA dehydrogenase family, Type 1 subfamily		A0KFV0	Non Beta-Lactamase
A0KFV1	Not Beta-Lactamase		A0KFV1	Acetylglutamate kinase family, ArgB subfamily		A0KFV1	Non Beta-Lactamase
A0KFV3	Not Beta-Lactamase		A0KFV3	Argininosuccinate synthase family, Type 1 subfamily		A0KFV3	Non Beta-Lactamase
A0KFV4	Not Beta-Lactamase		A0KFV4	Lyase 1 family, Argininosuccinate lyase subfamily		A0KFV4	Non Beta-Lactamase
A0KG11	Not Beta-Lactamase		A0KG11	ArgR family		A0KG11	Non Beta-Lactamase
A0KG16	Not Beta-Lactamase		A0KG16	LDH/MDH superfamily, MDH type 1 family		A0KG16	Non Beta-Lactamase
A0KG23	Not Beta-Lactamase		A0KG23	Bacterial ribosomal protein bS16 family		A0KG23	Non Beta-Lactamase
A0KG24	Not Beta-Lactamase		A0KG24	RimM family		A0KG24	Non Beta-Lactamase
A0KG25	Not Beta-Lactamase		A0KG25	RNA methyltransferase TrmD family		A0KG25	Non Beta-Lactamase
A0KG26	Not Beta-Lactamase		A0KG26	Bacterial ribosomal protein bL19 family		A0KG26	Non Beta-Lactamase
A0KG31	Not Beta-Lactamase		A0KG31	Lgt family		A0KG31	Non Beta-Lactamase
A0KG32	Not Beta-Lactamase		A0KG32	Thymidylate synthase family, Bacterial-type ThyA subfamily		A0KG32	Non Beta-Lactamase
A0KG33	Not Beta-Lactamase		A0KG33	NhaA Na(+)/H(+) (TC 2.A.33) antiporter family		A0KG33	Non Beta-Lactamase
A0KG36	Not Beta-Lactamase		A0KG36	Bacterial ribosomal protein bS20 family		A0KG36	Non Beta-Lactamase
A0KG39	Not Beta-Lactamase		A0KG39	Class-I aminoacyl-tRNA synthetase family, IleS type 1 subfamily		A0KG39	Non Beta-Lactamase
A0KG40	Not Beta-Lactamase		A0KG40	Peptidase A8 family		A0KG40	Non Beta-Lactamase
A0KG42	Not Beta-Lactamase		A0KG42	IspH family		A0KG42	Non Beta-Lactamase
A0KG57	Not Beta-Lactamase		A0KG57	LuxS family		A0KG57	Non Beta-Lactamase
A0KG66	Not Beta-Lactamase		A0KG66	NRAMP family		A0KG66	Non Beta-Lactamase
A0KG67	Not Beta-Lactamase		A0KG67	Bacterial ribosomal protein bS6 family		A0KG67	Non Beta-Lactamase
A0KG68	Not Beta-Lactamase		A0KG68	Bacterial ribosomal protein bS18 family		A0KG68	Non Beta-Lactamase
A0KG69	Not Beta-Lactamase		A0KG69	Bacterial ribosomal protein bL9 family		A0KG69	Non Beta-Lactamase
A0KGB3	Not Beta-Lactamase		A0KGB3	ABC transporter superfamily, Macrolide exporter (TC 3.A.1.122) family		A0KGB3	Non Beta-Lactamase
A0KGD2	Not Beta-Lactamase		A0KGD2	Glyceraldehyde-3-phosphate dehydrogenase family, Epd subfamily		A0KGD2	Non Beta-Lactamase
A0KGD3	Not Beta-Lactamase		A0KGD3	Phosphoglycerate kinase family		A0KGD3	Non Beta-Lactamase
A0KGF0	Not Beta-Lactamase		A0KGF0	TRAFAC class translation factor GTPase superfamily, Classic translation factor GTPase family, LepA subfamily		A0KGF0	Non Beta-Lactamase
A0KGG9	Not Beta-Lactamase		A0KGG9	Class I-like SAM-binding methyltransferase superfamily, RNA M5U methyltransferase family, RlmD subfamily		A0KGG9	Non Beta-Lactamase
A0KGH2	Not Beta-Lactamase		A0KGH2	CTP synthase family		A0KGH2	Non Beta-Lactamase
A0KGH3	Not Beta-Lactamase		A0KGH3	Enolase family		A0KGH3	Non Beta-Lactamase
A0KGH5	Not Beta-Lactamase		A0KGH5	IspD/TarI cytidylyltransferase family, IspD subfamily		A0KGH5	Non Beta-Lactamase
A0KGH7	Not Beta-Lactamase		A0KGH7	Pseudouridine synthase TruD family		A0KGH7	Non Beta-Lactamase
A0KGH8	Not Beta-Lactamase		A0KGH8	SurE nucleotidase family		A0KGH8	Non Beta-Lactamase
A0KGH9	Not Beta-Lactamase		A0KGH9	Methyltransferase superfamily, L-isoaspartyl/D-aspartyl protein methyltransferase family		A0KGH9	Non Beta-Lactamase
A0KGI3	Not Beta-Lactamase		A0KGI3	KAE1 / TsaD family		A0KGI3	Non Beta-Lactamase
A0KGI4	Not Beta-Lactamase		A0KGI4	Bacterial ribosomal protein bS21 family		A0KGI4	Non Beta-Lactamase
A0KGJ2	Not Beta-Lactamase		A0KGJ2	PurH family		A0KGJ2	Non Beta-Lactamase
A0KGK4	Not Beta-Lactamase		A0KGK4	Major facilitator superfamily, DHA1 family, MdtH (TC 2.A.1.2.21) subfamily		A0KGK4	Non Beta-Lactamase
A0KGL0	Not Beta-Lactamase		A0KGL0	GroES chaperonin family		A0KGL0	Non Beta-Lactamase
A0KGL1	Not Beta-Lactamase		A0KGL1	Chaperonin (HSP60) family		A0KGL1	Non Beta-Lactamase
A0KGL5	Not Beta-Lactamase		A0KGL5	SNF2/RAD54 helicase family, RapA subfamily		A0KGL5	Non Beta-Lactamase
A0KGM6	Not Beta-Lactamase		A0KGM6	LeuD family, LeuD type 1 subfamily		A0KGM6	Non Beta-Lactamase
A0KGM7	Not Beta-Lactamase		A0KGM7	Aconitase/IPM isomerase family, LeuC type 1 subfamily		A0KGM7	Non Beta-Lactamase
A0KGM9	Not Beta-Lactamase		A0KGM9	Alpha-IPM synthase/homocitrate synthase family, LeuA type 1 subfamily		A0KGM9	Non Beta-Lactamase
A0KGR9	Not Beta-Lactamase		A0KGR9	DNA mismatch repair MutL/HexB family		A0KGR9	Non Beta-Lactamase
A0KGS0	Not Beta-Lactamase		A0KGS0	IPP transferase family		A0KGS0	Non Beta-Lactamase
A0KGS1	Not Beta-Lactamase		A0KGS1	Hfq family		A0KGS1	Non Beta-Lactamase
A0KGS7	Not Beta-Lactamase		A0KGS7	Bacterial ribosomal protein bL21 family		A0KGS7	Non Beta-Lactamase
A0KGS8	Not Beta-Lactamase		A0KGS8	Bacterial ribosomal protein bL27 family		A0KGS8	Non Beta-Lactamase
A0KGS9	Not Beta-Lactamase		A0KGS9	TRAFAC class OBG-HflX-like GTPase superfamily, OBG GTPase family		A0KGS9	Non Beta-Lactamase
A0KGT6	Not Beta-Lactamase		A0KGT6	Ap4A hydrolase family		A0KGT6	Non Beta-Lactamase
A0KGT8	Not Beta-Lactamase		A0KGT8	Class I-like SAM-binding methyltransferase superfamily, rRNA adenine N(6)-methyltransferase family, RsmA subfamily		A0KGT8	Non Beta-Lactamase
A0KGU1	Not Beta-Lactamase		A0KGU1	LptD family		A0KGU1	Non Beta-Lactamase
A0KGY2	Not Beta-Lactamase		A0KGY2	ArnF family		A0KGY2	Non Beta-Lactamase
A0KGY3	Not Beta-Lactamase		A0KGY3	ArnE family		A0KGY3	Non Beta-Lactamase
A0KGY4	Not Beta-Lactamase		A0KGY4	Glycosyltransferase 83 family		A0KGY4	Non Beta-Lactamase
A0KGY5	Not Beta-Lactamase		A0KGY5	Polysaccharide deacetylase family, ArnD deformylase subfamily		A0KGY5	Non Beta-Lactamase
A0KGY6	Not Beta-Lactamase		A0KGY6	Fmt family, UDP-L-Ara4N formyltransferase subfamily; NAD(P)-dependent epimerase/dehydratase family, UDP-glucuronic acid decarboxylase subfamily		A0KGY6	Non Beta-Lactamase
A0KGY7	Not Beta-Lactamase		A0KGY7	Glycosyltransferase 2 family		A0KGY7	Non Beta-Lactamase
A0KGY8	Not Beta-Lactamase		A0KGY8	DegT/DnrJ/EryC1 family, ArnB subfamily		A0KGY8	Non Beta-Lactamase
A0KGZ0	Not Beta-Lactamase		A0KGZ0	UPF0270 family		A0KGZ0	Non Beta-Lactamase
A0KH11	Not Beta-Lactamase		A0KH11	Alanine racemase family		A0KH11	Non Beta-Lactamase
A0KHA2	Not Beta-Lactamase		A0KHA2	HCP family		A0KHA2	Non Beta-Lactamase
A0KHB9	Not Beta-Lactamase		A0KHB9	UPF0234 family		A0KHB9	Non Beta-Lactamase
A0KHC4	Not Beta-Lactamase		A0KHC4	Methyltransferase superfamily, RlmG family		A0KHC4	Non Beta-Lactamase
A0KHC9	Not Beta-Lactamase		A0KHC9	NqrDE/RnfAE family		A0KHC9	Non Beta-Lactamase
A0KHD0	Not Beta-Lactamase		A0KHD0	NqrDE/RnfAE family		A0KHD0	Non Beta-Lactamase
A0KHD5	Not Beta-Lactamase		A0KHD5	DNA polymerase type-Y family		A0KHD5	Non Beta-Lactamase
A0KHE0	Not Beta-Lactamase		A0KHE0	Class I-like SAM-binding methyltransferase superfamily, RNA methyltransferase RlmE family, RlmM subfamily		A0KHE0	Non Beta-Lactamase
A0KHE3	Not Beta-Lactamase		A0KHE3	Xni family		A0KHE3	Non Beta-Lactamase
A0KHE8	Not Beta-Lactamase		A0KHE8	Syd family		A0KHE8	Non Beta-Lactamase
A0KHF6	Not Beta-Lactamase		A0KHF6	Porin LamB (TC 1.B.3) family		A0KHF6	Non Beta-Lactamase
A0KHF9	Not Beta-Lactamase		A0KHF9	UPF0325 family		A0KHF9	Non Beta-Lactamase
A0KHG0	Not Beta-Lactamase		A0KHG0	Transferase hexapeptide repeat family		A0KHG0	Non Beta-Lactamase
A0KHG3	Not Beta-Lactamase		A0KHG3	Universal ribosomal protein uS2 family		A0KHG3	Non Beta-Lactamase
A0KHG4	Not Beta-Lactamase		A0KHG4	EF-Ts family		A0KHG4	Non Beta-Lactamase
A0KHG5	Not Beta-Lactamase		A0KHG5	UMP kinase family		A0KHG5	Non Beta-Lactamase
A0KHG6	Not Beta-Lactamase		A0KHG6	RRF family		A0KHG6	Non Beta-Lactamase
A0KHG9	Not Beta-Lactamase		A0KHG9	DXR family		A0KHG9	Non Beta-Lactamase
A0KHH3	Not Beta-Lactamase		A0KHH3	Transferase hexapeptide repeat family, LpxD subfamily		A0KHH3	Non Beta-Lactamase
A0KHH4	Not Beta-Lactamase		A0KHH4	Thioester dehydratase family, FabZ subfamily		A0KHH4	Non Beta-Lactamase
A0KHH5	Not Beta-Lactamase		A0KHH5	Transferase hexapeptide repeat family, LpxA subfamily		A0KHH5	Non Beta-Lactamase
A0KHH6	Not Beta-Lactamase		A0KHH6	LpxB family		A0KHH6	Non Beta-Lactamase
A0KHH7	Not Beta-Lactamase		A0KHH7	RNase HII family		A0KHH7	Non Beta-Lactamase
A0KHL9	Not Beta-Lactamase		A0KHL9	NAD-dependent DNA ligase family, LigA subfamily		A0KHL9	Non Beta-Lactamase
A0KHR8	Not Beta-Lactamase		A0KHR8	Malic enzymes family		A0KHR8	Non Beta-Lactamase
A0KHU1	Not Beta-Lactamase		A0KHU1	RuvC family		A0KHU1	Non Beta-Lactamase
A0KHV1	Not Beta-Lactamase		A0KHV1	DHBP synthase family		A0KHV1	Non Beta-Lactamase
A0KHV5	Not Beta-Lactamase		A0KHV5	Methyltransferase superfamily, METTL16/RlmF family		A0KHV5	Non Beta-Lactamase
A0KHY2	Not Beta-Lactamase		A0KHY2	PHP family		A0KHY2	Non Beta-Lactamase
A0KHZ9	Not Beta-Lactamase		A0KHZ9	Methylthiotransferase family, RimO subfamily		A0KHZ9	Non Beta-Lactamase
A0KI35	Not Beta-Lactamase		A0KI35	CcmE/CycJ family		A0KI35	Non Beta-Lactamase
A0KI46	Not Beta-Lactamase		A0KI46	Pyridoxamine 5'-phosphate oxidase family		A0KI46	Non Beta-Lactamase
A0KI52	Not Beta-Lactamase		A0KI52	HflD family		A0KI52	Non Beta-Lactamase
A0KI53	Not Beta-Lactamase		A0KI53	MnmA/TRMU family		A0KI53	Non Beta-Lactamase
A0KI76	Not Beta-Lactamase		A0KI76	Serine/threonine dehydratase family, DsdA subfamily		A0KI76	Non Beta-Lactamase
A0KI80	Not Beta-Lactamase		A0KI80	SmpB family		A0KI80	Non Beta-Lactamase
A0KIB2	Not Beta-Lactamase		A0KIB2	Monovalent cation:proton antiporter 1 (CPA1) transporter (TC 2.A.36) family, NhaP2 subfamily		A0KIB2	Non Beta-Lactamase
A0KIB5	Not Beta-Lactamase		A0KIB5	Peptidase M20A family, DapE subfamily		A0KIB5	Non Beta-Lactamase
A0KIC3	Not Beta-Lactamase		A0KIC3	Class-II aminoacyl-tRNA synthetase family		A0KIC3	Non Beta-Lactamase
A0KIC6	Not Beta-Lactamase		A0KIC6	Radical SAM superfamily, Biotin synthase family		A0KIC6	Non Beta-Lactamase
A0KIC7	Not Beta-Lactamase		A0KIC7	Class-II pyridoxal-phosphate-dependent aminotransferase family, BioF subfamily		A0KIC7	Non Beta-Lactamase
A0KIC9	Not Beta-Lactamase		A0KIC9	Dethiobiotin synthetase family		A0KIC9	Non Beta-Lactamase
A0KID0	Not Beta-Lactamase		A0KID0	Peptidase M48B family		A0KID0	Non Beta-Lactamase
A0KIF5	Not Beta-Lactamase		A0KIF5	Class I-like SAM-binding methyltransferase superfamily, CmoB family		A0KIF5	Non Beta-Lactamase
A0KIF6	Not Beta-Lactamase		A0KIF6	Class I-like SAM-binding methyltransferase superfamily, Cx-SAM synthase family		A0KIF6	Non Beta-Lactamase
A0KIF9	Not Beta-Lactamase		A0KIF9	TACO1 family		A0KIF9	Non Beta-Lactamase
A0KIG3	Not Beta-Lactamase		A0KIG3	Glucosamine/galactosamine-6-phosphate isomerase family, NagB subfamily		A0KIG3	Non Beta-Lactamase
A0KIH3	Not Beta-Lactamase		A0KIH3	SeqA family		A0KIH3	Non Beta-Lactamase
A0KIK2	Not Beta-Lactamase		A0KIK2	Metallo-beta-lactamase superfamily, Glyoxalase II family		A0KIK2	SubfamilyB3_LRA
A0KIK4	Not Beta-Lactamase		A0KIK4	RNase H family		A0KIK4	Non Beta-Lactamase
A0KIK9	Not Beta-Lactamase		A0KIK9	SIS family, GmhA subfamily		A0KIK9	Non Beta-Lactamase
A0KIL8	Not Beta-Lactamase		A0KIL8	Radical SAM superfamily, MoaA family		A0KIL8	Non Beta-Lactamase
A0KIM1	Not Beta-Lactamase		A0KIM1	Prokaryotic molybdopterin-containing oxidoreductase family, NasA/NapA/NarB subfamily		A0KIM1	Non Beta-Lactamase
A0KIN6	Not Beta-Lactamase		A0KIN6	GTP cyclohydrolase I family		A0KIN6	Non Beta-Lactamase
A0KIN9	Not Beta-Lactamase		A0KIN9	Formate--tetrahydrofolate ligase family		A0KIN9	Non Beta-Lactamase
A0KIP7	Not Beta-Lactamase		A0KIP7	Peptidase M20B family		A0KIP7	Non Beta-Lactamase
A0KIP8	Not Beta-Lactamase		A0KIP8	Orn/Lys/Arg decarboxylase class-II family, SpeA subfamily		A0KIP8	Non Beta-Lactamase
A0KIQ4	Not Beta-Lactamase		A0KIQ4	UPF0597 family		A0KIQ4	Non Beta-Lactamase
A0KIT3	Not Beta-Lactamase		A0KIT3	FGGY kinase family		A0KIT3	Non Beta-Lactamase
A0KIV0	Not Beta-Lactamase		A0KIV0	UPF0352 family		A0KIV0	Non Beta-Lactamase
A0KIY0	Not Beta-Lactamase		A0KIY0	ThiI family		A0KIY0	Non Beta-Lactamase
A0KIZ1	Not Beta-Lactamase		A0KIZ1	PNP/UDP phosphorylase family, MtnN subfamily		A0KIZ1	Non Beta-Lactamase
A0KJ03	Not Beta-Lactamase		A0KJ03	GcvT family		A0KJ03	Non Beta-Lactamase
A0KJ04	Not Beta-Lactamase		A0KJ04	GcvH family		A0KJ04	Non Beta-Lactamase
A0KJ19	Not Beta-Lactamase		A0KJ19	QueA family		A0KJ19	Non Beta-Lactamase
A0KJ20	Not Beta-Lactamase		A0KJ20	Queuine tRNA-ribosyltransferase family		A0KJ20	Non Beta-Lactamase
A0KJ32	Not Beta-Lactamase		A0KJ32	Class-V pyridoxal-phosphate-dependent aminotransferase family, NifS/IscS subfamily		A0KJ32	Non Beta-Lactamase
A0KJ35	Not Beta-Lactamase		A0KJ35	HscB family		A0KJ35	Non Beta-Lactamase
A0KJ36	Not Beta-Lactamase		A0KJ36	Heat shock protein 70 family		A0KJ36	Non Beta-Lactamase
A0KJ40	Not Beta-Lactamase		A0KJ40	NDK family		A0KJ40	Non Beta-Lactamase
A0KJ41	Not Beta-Lactamase		A0KJ41	Radical SAM superfamily, RlmN family		A0KJ41	Non Beta-Lactamase
A0KJ45	Not Beta-Lactamase		A0KJ45	Class-II aminoacyl-tRNA synthetase family		A0KJ45	Non Beta-Lactamase
A0KJ48	Not Beta-Lactamase		A0KJ48	TRAFAC class TrmE-Era-EngA-EngB-Septin-like GTPase superfamily, EngA (Der) GTPase family		A0KJ48	Non Beta-Lactamase
A0KJ50	Not Beta-Lactamase		A0KJ50	Bacterial solute-binding protein 3 family; Transglycosylase Slt family		A0KJ50	Non Beta-Lactamase
A0KJ55	Not Beta-Lactamase		A0KJ55	Complex I subunit 2 family		A0KJ55	Non Beta-Lactamase
A0KJ58	Not Beta-Lactamase		A0KJ58	Complex I subunit 4L family		A0KJ58	Non Beta-Lactamase
A0KJ60	Not Beta-Lactamase		A0KJ60	Complex I 23 kDa subunit family		A0KJ60	Non Beta-Lactamase
A0KJ61	Not Beta-Lactamase		A0KJ61	Complex I subunit 1 family		A0KJ61	Non Beta-Lactamase
A0KJ65	Not Beta-Lactamase		A0KJ65	Complex I 30 kDa subunit family; Complex I 49 kDa subunit family		A0KJ65	Non Beta-Lactamase
A0KJ66	Not Beta-Lactamase		A0KJ66	Complex I 20 kDa subunit family		A0KJ66	Non Beta-Lactamase
A0KJ67	Not Beta-Lactamase		A0KJ67	Complex I subunit 3 family		A0KJ67	Non Beta-Lactamase
A0KJ91	Not Beta-Lactamase		A0KJ91	GTP cyclohydrolase II family		A0KJ91	Non Beta-Lactamase
A0KJ92	Not Beta-Lactamase		A0KJ92	Cytidylate kinase family, Type 1 subfamily		A0KJ92	Non Beta-Lactamase
A0KJ94	Not Beta-Lactamase		A0KJ94	Bacterial histone-like protein family		A0KJ94	Non Beta-Lactamase
A0KJA0	Not Beta-Lactamase		A0KJA0	QueC family		A0KJA0	Non Beta-Lactamase
A0KJB0	Not Beta-Lactamase		A0KJB0	VgrG protein family		A0KJB0	Non Beta-Lactamase
A0KJD4	Not Beta-Lactamase		A0KJD4	Tetrahydrofolate dehydrogenase/cyclohydrolase family		A0KJD4	Non Beta-Lactamase
A0KJD6	Not Beta-Lactamase		A0KJD6	ClpS family		A0KJD6	Non Beta-Lactamase
A0KJD8	Not Beta-Lactamase		A0KJD8	IF-1 family		A0KJD8	Non Beta-Lactamase
A0KJD9	Not Beta-Lactamase		A0KJD9	R-transferase family, Bpt subfamily		A0KJD9	Non Beta-Lactamase
A0KJE0	Not Beta-Lactamase		A0KJE0	L/F-transferase family		A0KJE0	Non Beta-Lactamase
A0KJE6	Not Beta-Lactamase		A0KJE6	LolA family		A0KJE6	Non Beta-Lactamase
A0KJE8	Not Beta-Lactamase		A0KJE8	Class-II aminoacyl-tRNA synthetase family, Type-1 seryl-tRNA synthetase subfamily		A0KJE8	Non Beta-Lactamase
A0KJG4	Not Beta-Lactamase		A0KJG4	Pterin-4-alpha-carbinolamine dehydratase family		A0KJG4	Non Beta-Lactamase
A0KJH4	Not Beta-Lactamase		A0KJH4	Cytidine and deoxycytidylate deaminase family		A0KJH4	Non Beta-Lactamase
A0KJI0	Not Beta-Lactamase		A0KJI0	Arabinose isomerase family		A0KJI0	Non Beta-Lactamase
A0KJJ0	Not Beta-Lactamase		A0KJJ0	Bacterial ribosomal protein bL36 family		A0KJJ0	Non Beta-Lactamase
A0KJJ1	Not Beta-Lactamase		A0KJJ1	Bacterial ribosomal protein bL31 family, Type B subfamily		A0KJJ1	Non Beta-Lactamase
A0KJJ9	Not Beta-Lactamase		A0KJJ9	Methyltransferase superfamily, tRNA (mnm(5)s(2)U34)-methyltransferase family; DAO family		A0KJJ9	Non Beta-Lactamase
A0KJK9	Not Beta-Lactamase		A0KJK9	Succinate/malate CoA ligase beta subunit family		A0KJK9	Non Beta-Lactamase
A0KJL8	Not Beta-Lactamase		A0KJL8	Class-V pyridoxal-phosphate-dependent aminotransferase family, PhnW subfamily		A0KJL8	Non Beta-Lactamase
A0KJM0	Not Beta-Lactamase		A0KJM0	HAD-like hydrolase superfamily, PhnX family		A0KJM0	Non Beta-Lactamase
A0KJP1	Not Beta-Lactamase		A0KJP1	DadA oxidoreductase family		A0KJP1	Non Beta-Lactamase
A0KJP3	Not Beta-Lactamase		A0KJP3	Beta-eliminating lyase family		A0KJP3	Non Beta-Lactamase
A0KJR8	Not Beta-Lactamase		A0KJR8	HAK/KUP transporter (TC 2.A.72) family		A0KJR8	Non Beta-Lactamase
A0KJS0	Not Beta-Lactamase		A0KJS0	NA		A0KJS0	Non Beta-Lactamase
A0KJT2	Not Beta-Lactamase		A0KJT2	FBPase class 1 family		A0KJT2	Non Beta-Lactamase
A0KJU0	Not Beta-Lactamase		A0KJU0	FKBP-type PPIase family, Tig subfamily		A0KJU0	Non Beta-Lactamase
A0KJU2	Not Beta-Lactamase		A0KJU2	ClpX chaperone family		A0KJU2	Non Beta-Lactamase
A0KK26	Not Beta-Lactamase		A0KK26	AP endonuclease 2 family		A0KK26	Non Beta-Lactamase
A0KK38	Not Beta-Lactamase		A0KK38	UPF0253 family		A0KK38	Non Beta-Lactamase
A0KK42	Not Beta-Lactamase		A0KK42	PurK/PurT family		A0KK42	Non Beta-Lactamase
A0KK53	Not Beta-Lactamase		A0KK53	Glycosyltransferase 51 family		A0KK53	Non Beta-Lactamase
A0KK55	Not Beta-Lactamase		A0KK55	MinE family		A0KK55	Non Beta-Lactamase
A0KK57	Not Beta-Lactamase		A0KK57	MinC family		A0KK57	Non Beta-Lactamase
A0KK58	Not Beta-Lactamase		A0KK58	NA		A0KK58	Non Beta-Lactamase
A0KK62	Not Beta-Lactamase		A0KK62	Nucleoside phosphorylase PpnP family		A0KK62	Non Beta-Lactamase
A0KK76	Not Beta-Lactamase		A0KK76	Thiolase-like superfamily, Thiolase family		A0KK76	Non Beta-Lactamase
A0KKB0	Not Beta-Lactamase		A0KKB0	HisA/HisF family		A0KKB0	Non Beta-Lactamase
A0KKB4	Not Beta-Lactamase		A0KKB4	HisA/HisF family		A0KKB4	Non Beta-Lactamase
A0KKB7	Not Beta-Lactamase		A0KKB7	Class-II pyridoxal-phosphate-dependent aminotransferase family, Histidinol-phosphate aminotransferase subfamily		A0KKB7	Non Beta-Lactamase
A0KKB9	Not Beta-Lactamase		A0KKB9	ATP phosphoribosyltransferase family, Long subfamily		A0KKB9	Non Beta-Lactamase
A0KKD3	Not Beta-Lactamase		A0KKD3	Purine/pyrimidine phosphoribosyltransferase family		A0KKD3	Non Beta-Lactamase
A0KKD5	Not Beta-Lactamase		A0KKD5	YbaB/EbfC family		A0KKD5	Non Beta-Lactamase
A0KKE6	Not Beta-Lactamase		A0KKE6	SelU family		A0KKE6	Non Beta-Lactamase
A0KKE7	Not Beta-Lactamase		A0KKE7	Selenophosphate synthase 1 family, Class I subfamily		A0KKE7	Non Beta-Lactamase
A0KKF0	Not Beta-Lactamase		A0KKF0	Methyltransferase superfamily, RlmI family		A0KKF0	Non Beta-Lactamase
A0KKF3	Not Beta-Lactamase		A0KKF3	Acylphosphatase family		A0KKF3	Non Beta-Lactamase
A0KKF6	Not Beta-Lactamase		A0KKF6	Class-I aminoacyl-tRNA synthetase family, MetG type 1 subfamily		A0KKF6	Non Beta-Lactamase
A0KKF8	Not Beta-Lactamase		A0KKF8	Uridine kinase family		A0KKF8	Non Beta-Lactamase
A0KKF9	Not Beta-Lactamase		A0KKF9	DCTP deaminase family		A0KKF9	Non Beta-Lactamase
A0KKH0	Not Beta-Lactamase		A0KKH0	Bacterial ribosomal protein bL32 family		A0KKH0	Non Beta-Lactamase
A0KKH1	Not Beta-Lactamase		A0KKH1	PlsX family		A0KKH1	Non Beta-Lactamase
A0KKH9	Not Beta-Lactamase		A0KKH9	Thymidylate kinase family		A0KKH9	Non Beta-Lactamase
A0KKK7	Not Beta-Lactamase		A0KKK7	Methyltransferase superfamily, RlmKL family		A0KKK7	Non Beta-Lactamase
A0KKK8	Not Beta-Lactamase		A0KKK8	ZapC family		A0KKK8	Non Beta-Lactamase
A0KKK9	Not Beta-Lactamase		A0KKK9	Dihydroorotate dehydrogenase family, Type 2 subfamily		A0KKK9	Non Beta-Lactamase
A0KKL4	Not Beta-Lactamase		A0KKL4	ProQ family		A0KKL4	Non Beta-Lactamase
A0KKM7	Not Beta-Lactamase		A0KKM7	TtcA family		A0KKM7	Non Beta-Lactamase
A0KKN1	Not Beta-Lactamase		A0KKN1	RbsD / FucU family, RbsD subfamily		A0KKN1	Non Beta-Lactamase
A0KKP3	Not Beta-Lactamase		A0KKP3	Bacterial histone-like protein family		A0KKP3	Non Beta-Lactamase
A0KKP5	Not Beta-Lactamase		A0KKP5	Class-II aminoacyl-tRNA synthetase family, Phe-tRNA synthetase alpha subunit type 1 subfamily		A0KKP5	Non Beta-Lactamase
A0KKP6	Not Beta-Lactamase		A0KKP6	Bacterial ribosomal protein bL20 family		A0KKP6	Non Beta-Lactamase
A0KKP7	Not Beta-Lactamase		A0KKP7	Bacterial ribosomal protein bL35 family		A0KKP7	Non Beta-Lactamase
A0KKP9	Not Beta-Lactamase		A0KKP9	Class-II aminoacyl-tRNA synthetase family		A0KKP9	Non Beta-Lactamase
A0KKS7	Not Beta-Lactamase		A0KKS7	Chorismate synthase family		A0KKS7	Non Beta-Lactamase
A0KKS9	Not Beta-Lactamase		A0KKS9	UPF0115 family		A0KKS9	Non Beta-Lactamase
A0KKW8	Not Beta-Lactamase		A0KKW8	D-alanine--D-alanine ligase family		A0KKW8	Non Beta-Lactamase
A0KKX4	Not Beta-Lactamase		A0KKX4	UPF0060 family		A0KKX4	Non Beta-Lactamase
A0KL02	Not Beta-Lactamase		A0KL02	Dicarboxylate/amino acid:cation symporter (DAACS) (TC 2.A.23) family		A0KL02	Non Beta-Lactamase
A0KL08	Not Beta-Lactamase		A0KL08	NhaB Na(+)/H(+) (TC 2.A.34) antiporter family		A0KL08	Non Beta-Lactamase
A0KL09	Not Beta-Lactamase		A0KL09	DsbB family		A0KL09	Non Beta-Lactamase
A0KL13	Not Beta-Lactamase		A0KL13	AAE transporter (TC 2.A.81) family, YbjL subfamily		A0KL13	Non Beta-Lactamase
A0KL51	Not Beta-Lactamase		A0KL51	Ferrochelatase family		A0KL51	Non Beta-Lactamase
A0KL52	Not Beta-Lactamase		A0KL52	Adenylate kinase family		A0KL52	Non Beta-Lactamase
A0KL53	Not Beta-Lactamase		A0KL53	Heat shock protein 90 family		A0KL53	Non Beta-Lactamase
A0KL54	Not Beta-Lactamase		A0KL54	RecR family		A0KL54	Non Beta-Lactamase
A0KL61	Not Beta-Lactamase		A0KL61	HAK/KUP transporter (TC 2.A.72) family		A0KL61	Non Beta-Lactamase
A0KL76	Not Beta-Lactamase		A0KL76	HypA/HybF family		A0KL76	Non Beta-Lactamase
A0KLC8	Not Beta-Lactamase		A0KLC8	Acetyltransferase family, ArgA subfamily		A0KLC8	Non Beta-Lactamase
A0KLD7	Not Beta-Lactamase		A0KLD7	Precorrin-2 dehydrogenase / sirohydrochlorin ferrochelatase family; Precorrin methyltransferase family		A0KLD7	Non Beta-Lactamase
A0KLD9	Not Beta-Lactamase		A0KLD9	UPF0145 family		A0KLD9	Non Beta-Lactamase
A0KLG5	Not Beta-Lactamase		A0KLG5	Alanine racemase family, Bsr subfamily		A0KLG5	Non Beta-Lactamase
A0KLJ2	Not Beta-Lactamase		A0KLJ2	NqrDE/RnfAE family		A0KLJ2	Non Beta-Lactamase
A0KLJ3	Not Beta-Lactamase		A0KLJ3	4Fe4S bacterial-type ferredoxin family, RnfB subfamily		A0KLJ3	Non Beta-Lactamase
A0KLJ5	Not Beta-Lactamase		A0KLJ5	NqrB/RnfD family		A0KLJ5	Non Beta-Lactamase
A0KLN6	Not Beta-Lactamase		A0KLN6	AccD/PCCB family		A0KLN6	Non Beta-Lactamase
A0KLN7	Not Beta-Lactamase		A0KLN7	TRNA pseudouridine synthase TruA family		A0KLN7	Non Beta-Lactamase
A0KLP0	Not Beta-Lactamase		A0KLP0	D-isomer specific 2-hydroxyacid dehydrogenase family, PdxB subfamily		A0KLP0	Non Beta-Lactamase
A0KLP9	Not Beta-Lactamase		A0KLP9	Pyruvate, phosphate/water dikinase regulatory protein family, PSRP subfamily		A0KLP9	Non Beta-Lactamase
A0KLT5	Not Beta-Lactamase		A0KLT5	Ribose 5-phosphate isomerase family		A0KLT5	Non Beta-Lactamase
A0KLW6	Not Beta-Lactamase		A0KLW6	LpxH family		A0KLW6	Non Beta-Lactamase
A0KLX9	Not Beta-Lactamase		A0KLX9	KdsB family		A0KLX9	Non Beta-Lactamase
A0KLY0	Not Beta-Lactamase		A0KLY0	UPF0434 family		A0KLY0	Non Beta-Lactamase
A0KLY1	Not Beta-Lactamase		A0KLY1	LpxK family		A0KLY1	Non Beta-Lactamase
A0KM23	Not Beta-Lactamase		A0KM23	UPRTase family		A0KM23	Non Beta-Lactamase
A0KM24	Not Beta-Lactamase		A0KM24	AIR synthase family		A0KM24	Non Beta-Lactamase
A0KM38	Not Beta-Lactamase		A0KM38	FlgI family		A0KM38	Non Beta-Lactamase
A0KM45	Not Beta-Lactamase		A0KM45	Flagella basal body rod proteins family		A0KM45	Non Beta-Lactamase
A0KM75	Not Beta-Lactamase		A0KM75	UPF0502 family		A0KM75	Non Beta-Lactamase
A0KMC8	Not Beta-Lactamase		A0KMC8	Anthranilate phosphoribosyltransferase family		A0KMC8	Non Beta-Lactamase
A0KMD0	Not Beta-Lactamase		A0KMD0	TrpB family		A0KMD0	Non Beta-Lactamase
A0KMD1	Not Beta-Lactamase		A0KMD1	TrpA family		A0KMD1	Non Beta-Lactamase
A0KME5	Not Beta-Lactamase		A0KME5	UbiA prenyltransferase family, Protoheme IX farnesyltransferase subfamily		A0KME5	Non Beta-Lactamase
A0KMH0	Not Beta-Lactamase		A0KMH0	LplA family		A0KMH0	Non Beta-Lactamase
A0KMI5	Not Beta-Lactamase		A0KMI5	DnaJ family		A0KMI5	Non Beta-Lactamase
A0KMI6	Not Beta-Lactamase		A0KMI6	Heat shock protein 70 family		A0KMI6	Non Beta-Lactamase
A0KMI7	Not Beta-Lactamase		A0KMI7	GrpE family		A0KMI7	Non Beta-Lactamase
A0KMJ3	Not Beta-Lactamase		A0KMJ3	ABC transporter superfamily, Macrolide exporter (TC 3.A.1.122) family		A0KMJ3	Non Beta-Lactamase
A0KMM4	Not Beta-Lactamase		A0KMM4	AceK family		A0KMM4	Non Beta-Lactamase
A0KMP9	Not Beta-Lactamase		A0KMP9	RdgC family		A0KMP9	Non Beta-Lactamase
A0KMV4	Not Beta-Lactamase		A0KMV4	Succinylarginine dihydrolase family		A0KMV4	Non Beta-Lactamase
A0KMY0	Not Beta-Lactamase		A0KMY0	YqgF nuclease family		A0KMY0	Non Beta-Lactamase
A0KMY1	Not Beta-Lactamase		A0KMY1	Major facilitator superfamily, Proton-dependent oligopeptide transporter (POT/PTR) (TC 2.A.17) family, DtpB subfamily		A0KMY1	Non Beta-Lactamase
A0KMZ1	Not Beta-Lactamase		A0KMZ1	Uracil-DNA glycosylase (UDG) superfamily, UNG family		A0KMZ1	Non Beta-Lactamase
A0KMZ3	Not Beta-Lactamase		A0KMZ3	Dicarboxylate/amino acid:cation symporter (DAACS) (TC 2.A.23) family		A0KMZ3	Non Beta-Lactamase
A0KMZ8	Not Beta-Lactamase		A0KMZ8	Prokaryotic/mitochondrial release factor family		A0KMZ8	Non Beta-Lactamase
A0KMZ9	Not Beta-Lactamase		A0KMZ9	Glutamyl-tRNA reductase family		A0KMZ9	Non Beta-Lactamase
A0KN00	Not Beta-Lactamase		A0KN00	LolB family		A0KN00	Non Beta-Lactamase
A0KN01	Not Beta-Lactamase		A0KN01	GHMP kinase family, IspE subfamily		A0KN01	Non Beta-Lactamase
A0KN04	Not Beta-Lactamase		A0KN04	PTH family		A0KN04	Non Beta-Lactamase
A0KN18	Not Beta-Lactamase		A0KN18	Aldehyde dehydrogenase family, AstD subfamily		A0KN18	Non Beta-Lactamase
A0KN28	Not Beta-Lactamase		A0KN28	Sugar phosphate cyclases superfamily, Dehydroquinate synthase family		A0KN28	Non Beta-Lactamase
A0KN29	Not Beta-Lactamase		A0KN29	Shikimate kinase family		A0KN29	Non Beta-Lactamase
A0KN65	Not Beta-Lactamase		A0KN65	IMPDH/GMPR family, GuaC type 1 subfamily		A0KN65	Non Beta-Lactamase
A0KN67	Not Beta-Lactamase		A0KN67	Elongation factor P family		A0KN67	Non Beta-Lactamase
A0KN81	Not Beta-Lactamase		A0KN81	Methylthiotransferase family, MiaB subfamily		A0KN81	Non Beta-Lactamase
A0KN83	Not Beta-Lactamase		A0KN83	Endoribonuclease YbeY family		A0KN83	Non Beta-Lactamase
A0KN87	Not Beta-Lactamase		A0KN87	Class-I aminoacyl-tRNA synthetase family		A0KN87	Non Beta-Lactamase
A0KN91	Not Beta-Lactamase		A0KN91	NadD family		A0KN91	Non Beta-Lactamase
A0KN93	Not Beta-Lactamase		A0KN93	RNA methyltransferase RlmH family		A0KN93	Non Beta-Lactamase
A0KNA1	Not Beta-Lactamase		A0KNA1	LipB family		A0KNA1	Non Beta-Lactamase
A0KNA3	Not Beta-Lactamase		A0KNA3	Radical SAM superfamily, Lipoyl synthase family		A0KNA3	Non Beta-Lactamase
A0KNB2	Not Beta-Lactamase		A0KNB2	MscL family		A0KNB2	Non Beta-Lactamase
A0KND9	Not Beta-Lactamase		A0KND9	Polyribonucleotide nucleotidyltransferase family		A0KND9	Non Beta-Lactamase
A0KNE0	Not Beta-Lactamase		A0KNE0	Universal ribosomal protein uS15 family		A0KNE0	Non Beta-Lactamase
A0KNE2	Not Beta-Lactamase		A0KNE2	RbfA family		A0KNE2	Non Beta-Lactamase
A0KNE3	Not Beta-Lactamase		A0KNE3	TRAFAC class translation factor GTPase superfamily, Classic translation factor GTPase family, IF-2 subfamily		A0KNE3	Non Beta-Lactamase
A0KNE5	Not Beta-Lactamase		A0KNE5	RimP family		A0KNE5	Non Beta-Lactamase
A0KNE8	Not Beta-Lactamase		A0KNE8	Phosphohexose mutase family		A0KNE8	Non Beta-Lactamase
A0KNF1	Not Beta-Lactamase		A0KNF1	Class I-like SAM-binding methyltransferase superfamily, RNA methyltransferase RlmE family		A0KNF1	Non Beta-Lactamase
A0KNF9	Not Beta-Lactamase		A0KNF9	Transketolase family, DXPS subfamily		A0KNF9	Non Beta-Lactamase
A0KNG6	Not Beta-Lactamase		A0KNG6	NusB family		A0KNG6	Non Beta-Lactamase
A0KNH2	Not Beta-Lactamase		A0KNH2	NrdR family		A0KNH2	Non Beta-Lactamase
A0KNH4	Not Beta-Lactamase		A0KNH4	SHMT family		A0KNH4	Non Beta-Lactamase
A0KNH6	Not Beta-Lactamase		A0KNH6	TorD/DmsD family, TorD subfamily		A0KNH6	Non Beta-Lactamase
A0KNI2	Not Beta-Lactamase		A0KNI2	ATP-dependent AMP-binding enzyme family		A0KNI2	Non Beta-Lactamase
A0KNI3	Not Beta-Lactamase		A0KNI3	Type-II 3-dehydroquinase family		A0KNI3	Non Beta-Lactamase
A0KNJ1	Not Beta-Lactamase		A0KNJ1	Methyltransferase superfamily, PrmA family		A0KNJ1	Non Beta-Lactamase
A0KNK6	Not Beta-Lactamase		A0KNK6	Prokaryotic/mitochondrial release factor family		A0KNK6	Non Beta-Lactamase
A0KNK7	Not Beta-Lactamase		A0KNK7	Class-II aminoacyl-tRNA synthetase family		A0KNK7	Non Beta-Lactamase
A0KNL0	Not Beta-Lactamase		A0KNL0	Nitrite and sulfite reductase 4Fe-4S domain family		A0KNL0	Non Beta-Lactamase
A0KNQ8	Not Beta-Lactamase		A0KNQ8	Gamma-glutamyl phosphate reductase family		A0KNQ8	Non Beta-Lactamase
A0KNR2	Not Beta-Lactamase		A0KNR2	Purine/pyrimidine phosphoribosyltransferase family, XGPT subfamily		A0KNR2	Non Beta-Lactamase
A0KNT0	Not Beta-Lactamase		A0KNT0	Class-I aminoacyl-tRNA synthetase family, Glutamate--tRNA ligase type 1 subfamily		A0KNT0	Non Beta-Lactamase
A0KNT4	Not Beta-Lactamase		A0KNT4	Oligoribonuclease family		A0KNT4	Non Beta-Lactamase
A0KNU5	Not Beta-Lactamase		A0KNU5	RraB family		A0KNU5	Non Beta-Lactamase
A0KNV3	Not Beta-Lactamase		A0KNV3	Glutaminase family		A0KNV3	Non Beta-Lactamase
A0KNV5	Not Beta-Lactamase		A0KNV5	Class I-like SAM-binding methyltransferase superfamily, TrmB family		A0KNV5	Non Beta-Lactamase
A0KNW5	Not Beta-Lactamase		A0KNW5	AAE transporter (TC 2.A.81) family, YidE subfamily		A0KNW5	Non Beta-Lactamase
A0KNW8	Not Beta-Lactamase		A0KNW8	YciB family		A0KNW8	Non Beta-Lactamase
A0KNY4	Not Beta-Lactamase		A0KNY4	Transcriptional regulatory Fis family		A0KNY4	Non Beta-Lactamase
A0KNY6	Not Beta-Lactamase		A0KNY6	HesB/IscA family		A0KNY6	Non Beta-Lactamase
A0KNY9	Not Beta-Lactamase		A0KNY9	Class-III pyridoxal-phosphate-dependent aminotransferase family, HemL subfamily		A0KNY9	Non Beta-Lactamase
A0KP02	Not Beta-Lactamase		A0KP02	SfsA family		A0KP02	Non Beta-Lactamase
A0KP07	Not Beta-Lactamase		A0KP07	PanB family		A0KP07	Non Beta-Lactamase
A0KP08	Not Beta-Lactamase		A0KP08	Pantothenate synthetase family		A0KP08	Non Beta-Lactamase
A0KP33	Not Beta-Lactamase		A0KP33	APS kinase family		A0KP33	Non Beta-Lactamase
A0KP35	Not Beta-Lactamase		A0KP35	TRAFAC class translation factor GTPase superfamily, Classic translation factor GTPase family, CysN/NodQ subfamily		A0KP35	Non Beta-Lactamase
A0KP36	Not Beta-Lactamase		A0KP36	PAPS reductase family, CysD subfamily		A0KP36	Non Beta-Lactamase
A0KP37	Not Beta-Lactamase		A0KP37	Precorrin-2 dehydrogenase / sirohydrochlorin ferrochelatase family; Precorrin methyltransferase family		A0KP37	Non Beta-Lactamase
A0KP93	Not Beta-Lactamase		A0KP93	TolB family		A0KP93	Non Beta-Lactamase
A0KPA2	Not Beta-Lactamase		A0KPA2	RuvB family		A0KPA2	Non Beta-Lactamase
A0KPA3	Not Beta-Lactamase		A0KPA3	RuvA family		A0KPA3	Non Beta-Lactamase
A0KPA5	Not Beta-Lactamase		A0KPA5	Class-II aminoacyl-tRNA synthetase family, ProS type 1 subfamily		A0KPA5	Non Beta-Lactamase
A0KPB6	Not Beta-Lactamase		A0KPB6	UPF0235 family		A0KPB6	Non Beta-Lactamase
A0KPC2	Not Beta-Lactamase		A0KPC2	UPF0246 family		A0KPC2	Non Beta-Lactamase
A0KPC4	Not Beta-Lactamase		A0KPC4	Methyltransferase superfamily, tRNA (adenine-N(6)-)-methyltransferase family		A0KPC4	Non Beta-Lactamase
A0KPE2	Not Beta-Lactamase		A0KPE2	Phosphopentomutase family		A0KPE2	Non Beta-Lactamase
A0KPE3	Not Beta-Lactamase		A0KPE3	Thymidine/pyrimidine-nucleoside phosphorylase family		A0KPE3	Non Beta-Lactamase
A0KPE4	Not Beta-Lactamase		A0KPE4	DeoC/FbaB aldolase family, DeoC type 2 subfamily		A0KPE4	Non Beta-Lactamase
A0KPF3	Not Beta-Lactamase		A0KPF3	Peptidase M17 family		A0KPF3	Non Beta-Lactamase
A0KPF9	Not Beta-Lactamase		A0KPF9	CsrA/RsmA family		A0KPF9	Non Beta-Lactamase
A0KPG1	Not Beta-Lactamase		A0KPG1	Class-II aminoacyl-tRNA synthetase family		A0KPG1	Non Beta-Lactamase
A0KPG3	Not Beta-Lactamase		A0KPG3	RecA family		A0KPG3	Non Beta-Lactamase
A0KPG5	Not Beta-Lactamase		A0KPG5	DNA mismatch repair MutS family		A0KPG5	Non Beta-Lactamase
A0KPH6	Not Beta-Lactamase		A0KPH6	ABC transporter superfamily, Zinc importer (TC 3.A.1.15.5) family		A0KPH6	Non Beta-Lactamase
A0KPI3	Not Beta-Lactamase		A0KPI3	UPF0213 family		A0KPI3	Non Beta-Lactamase
A0KPL4	Not Beta-Lactamase		A0KPL4	Carbohydrate kinase PfkB family; Cytidylyltransferase family		A0KPL4	Non Beta-Lactamase
A0KPN1	Not Beta-Lactamase		A0KPN1	TRNA nucleotidyltransferase/poly(A) polymerase family, Bacterial CCA-adding enzyme type 1 subfamily		A0KPN1	Non Beta-Lactamase
A0KPN5	Not Beta-Lactamase		A0KPN5	Fe(2+)-trafficking protein family		A0KPN5	Non Beta-Lactamase
A0KPP9	Not Beta-Lactamase		A0KPP9	Methyltransferase superfamily, RsmC family		A0KPP9	Non Beta-Lactamase
A0KPQ1	Not Beta-Lactamase		A0KPQ1	Glycosyltransferase 1 family, Bacterial/plant glycogen synthase subfamily		A0KPQ1	Non Beta-Lactamase
A0KPW2	Not Beta-Lactamase		A0KPW2	DNA gyrase inhibitor YacG family		A0KPW2	Non Beta-Lactamase
A0KPW5	Not Beta-Lactamase		A0KPW5	SecA family		A0KPW5	Non Beta-Lactamase
A0KPW7	Not Beta-Lactamase		A0KPW7	LpxC family		A0KPW7	Non Beta-Lactamase
A0KPX1	Not Beta-Lactamase		A0KPX1	MurCDEF family		A0KPX1	Non Beta-Lactamase
A0KPX2	Not Beta-Lactamase		A0KPX2	Glycosyltransferase 28 family, MurG subfamily		A0KPX2	Non Beta-Lactamase
A0KPY0	Not Beta-Lactamase		A0KPY0	Methyltransferase superfamily, RsmH family		A0KPY0	Non Beta-Lactamase
A0KPY4	Not Beta-Lactamase		A0KPY4	UPF0102 family		A0KPY4	Non Beta-Lactamase
A0KPZ2	Not Beta-Lactamase		A0KPZ2	Universal ribosomal protein uS9 family		A0KPZ2	Non Beta-Lactamase
A0KPZ3	Not Beta-Lactamase		A0KPZ3	Universal ribosomal protein uL13 family		A0KPZ3	Non Beta-Lactamase
A0KQ08	Not Beta-Lactamase		A0KQ08	RapZ-like family		A0KQ08	Non Beta-Lactamase
A0KQ23	Not Beta-Lactamase		A0KQ23	EPSP synthase family, MurA subfamily		A0KQ23	Non Beta-Lactamase
A0KQ25	Not Beta-Lactamase		A0KQ25	UPF0307 family		A0KQ25	Non Beta-Lactamase
A0KQ95	Not Beta-Lactamase		A0KQ95	TRAFAC class translation factor GTPase superfamily, Classic translation factor GTPase family, EF-Tu/EF-1A subfamily		A0KQ95	Non Beta-Lactamase
A0KQ96	Not Beta-Lactamase		A0KQ96	TRAFAC class translation factor GTPase superfamily, Classic translation factor GTPase family, EF-G/EF-2 subfamily		A0KQ96	Non Beta-Lactamase
A0KQ97	Not Beta-Lactamase		A0KQ97	Universal ribosomal protein uS7 family		A0KQ97	Non Beta-Lactamase
A0KQ98	Not Beta-Lactamase		A0KQ98	Universal ribosomal protein uS12 family		A0KQ98	Non Beta-Lactamase
A0KQA4	Not Beta-Lactamase		A0KQA4	RNA polymerase beta' chain family		A0KQA4	Non Beta-Lactamase
A0KQA5	Not Beta-Lactamase		A0KQA5	RNA polymerase beta chain family		A0KQA5	Non Beta-Lactamase
A0KQA6	Not Beta-Lactamase		A0KQA6	Bacterial ribosomal protein bL12 family		A0KQA6	Non Beta-Lactamase
A0KQA7	Not Beta-Lactamase		A0KQA7	Universal ribosomal protein uL10 family		A0KQA7	Non Beta-Lactamase
A0KQA8	Not Beta-Lactamase		A0KQA8	Universal ribosomal protein uL1 family		A0KQA8	Non Beta-Lactamase
A0KQA9	Not Beta-Lactamase		A0KQA9	Universal ribosomal protein uL11 family		A0KQA9	Non Beta-Lactamase
A0KQF1	Not Beta-Lactamase		A0KQF1	UPF0597 family		A0KQF1	Non Beta-Lactamase
A0KQG0	Not Beta-Lactamase		A0KQG0	Aspartate/ornithine carbamoyltransferase superfamily, ATCase family		A0KQG0	Non Beta-Lactamase
A0KQG1	Not Beta-Lactamase		A0KQG1	PyrI family		A0KQG1	Non Beta-Lactamase
A0KQG4	Not Beta-Lactamase		A0KQG4	Aspartate/ornithine carbamoyltransferase superfamily, OTCase family		A0KQG4	Non Beta-Lactamase
A0KQH4	Not Beta-Lactamase		A0KQH4	Glycosyl hydrolase 2 family		A0KQH4	Non Beta-Lactamase
A0KQH8	Not Beta-Lactamase		A0KQH8	GHMP kinase family, GalK subfamily		A0KQH8	Non Beta-Lactamase
A0KQI1	Not Beta-Lactamase		A0KQI1	UppP family		A0KQI1	Non Beta-Lactamase
A0KQI7	Not Beta-Lactamase		A0KQI7	Peptidase T1B family, HslV subfamily		A0KQI7	Non Beta-Lactamase
A0KQI8	Not Beta-Lactamase		A0KQI8	ClpX chaperone family, HslU subfamily		A0KQI8	Non Beta-Lactamase
A0KQJ4	Not Beta-Lactamase		A0KQJ4	Precorrin-2 dehydrogenase / sirohydrochlorin ferrochelatase family; Precorrin methyltransferase family		A0KQJ4	Non Beta-Lactamase
A0KQK0	Not Beta-Lactamase		A0KQK0	SELO family		A0KQK0	Non Beta-Lactamase
A0KQR3	Not Beta-Lactamase		A0KQR3	Class I-like SAM-binding methyltransferase superfamily, RNA M5U methyltransferase family, TrmA subfamily		A0KQR3	Non Beta-Lactamase
A0KQS4	Not Beta-Lactamase		A0KQS4	IlvD/Edd family		A0KQS4	Non Beta-Lactamase
A0KQV3	Not Beta-Lactamase		A0KQV3	NAD(P)-dependent epimerase/dehydratase family, HldD subfamily		A0KQV3	Non Beta-Lactamase
A0KQV6	Not Beta-Lactamase		A0KQV6	Zinc-containing alcohol dehydrogenase family		A0KQV6	Non Beta-Lactamase
A0KQX6	Not Beta-Lactamase		A0KQX6	N-acetylglucosamine-1-phosphate uridyltransferase family; Transferase hexapeptide repeat family		A0KQX6	Non Beta-Lactamase
A0KQX8	Not Beta-Lactamase		A0KQX8	ATPase alpha/beta chains family		A0KQX8	Non Beta-Lactamase
A0KQX9	Not Beta-Lactamase		A0KQX9	ATPase gamma chain family		A0KQX9	Non Beta-Lactamase
A0KQY0	Not Beta-Lactamase		A0KQY0	ATPase alpha/beta chains family		A0KQY0	Non Beta-Lactamase
A0KQY1	Not Beta-Lactamase		A0KQY1	ATPase delta chain family		A0KQY1	Non Beta-Lactamase
A0KQY2	Not Beta-Lactamase		A0KQY2	ATPase B chain family		A0KQY2	Non Beta-Lactamase
A0KQY3	Not Beta-Lactamase		A0KQY3	ATPase C chain family		A0KQY3	Non Beta-Lactamase
A0KQY4	Not Beta-Lactamase		A0KQY4	ATPase A chain family		A0KQY4	Non Beta-Lactamase
A0KQY8	Not Beta-Lactamase		A0KQY8	Methyltransferase superfamily, RNA methyltransferase RsmG family		A0KQY8	Non Beta-Lactamase
A0KQY9	Not Beta-Lactamase		A0KQY9	MnmG family		A0KQY9	Non Beta-Lactamase
A0KQZ6	Not Beta-Lactamase		A0KQZ6	TRAFAC class TrmE-Era-EngA-EngB-Septin-like GTPase superfamily, TrmE GTPase family		A0KQZ6	Non Beta-Lactamase
A0KQZ7	Not Beta-Lactamase		A0KQZ7	OXA1/ALB3/YidC family, Type 1 subfamily		A0KQZ7	Non Beta-Lactamase
A0KQZ9	Not Beta-Lactamase		A0KQZ9	RnpA family		A0KQZ9	Non Beta-Lactamase
A0KR00	Not Beta-Lactamase		A0KR00	Bacterial ribosomal protein bL34 family		A0KR00	Non Beta-Lactamase
A0KR23	Not Beta-Lactamase		A0KR23	RNA polymerase subunit omega family		A0KR23	Non Beta-Lactamase
A0KR27	Not Beta-Lactamase		A0KR27	Methyltransferase superfamily, RNA methyltransferase RsmG family		A0KR27	Non Beta-Lactamase
A0KR28	Not Beta-Lactamase		A0KR28	MnmG family		A0KR28	Non Beta-Lactamase
A0KR31	Not Beta-Lactamase		A0KR31	TRAFAC class TrmE-Era-EngA-EngB-Septin-like GTPase superfamily, TrmE GTPase family		A0KR31	Non Beta-Lactamase
A0KR33	Not Beta-Lactamase		A0KR33	UPF0161 family		A0KR33	Non Beta-Lactamase
A0KR34	Not Beta-Lactamase		A0KR34	RnpA family		A0KR34	Non Beta-Lactamase
A0KR35	Not Beta-Lactamase		A0KR35	DnaA family		A0KR35	Non Beta-Lactamase
A0KR37	Not Beta-Lactamase		A0KR37	RecF family		A0KR37	Non Beta-Lactamase
A0KR42	Not Beta-Lactamase		A0KR42	Class-II aminoacyl-tRNA synthetase family		A0KR42	Non Beta-Lactamase
A0KR43	Not Beta-Lactamase		A0KR43	Class-II aminoacyl-tRNA synthetase family		A0KR43	Non Beta-Lactamase
A0KR47	Not Beta-Lactamase		A0KR47	Sulfur carrier protein TusA family		A0KR47	Non Beta-Lactamase
A0KR49	Not Beta-Lactamase		A0KR49	Thiolase-like superfamily, Thiolase family		A0KR49	Non Beta-Lactamase
A0KR50	Not Beta-Lactamase		A0KR50	Enoyl-CoA hydratase/isomerase family; 3-hydroxyacyl-CoA dehydrogenase family		A0KR50	Non Beta-Lactamase
A0KR51	Not Beta-Lactamase		A0KR51	Peptidase M24B family, Bacterial-type prolidase subfamily		A0KR51	Non Beta-Lactamase
A0KR60	Not Beta-Lactamase		A0KR60	Fmt family		A0KR60	Non Beta-Lactamase
A0KR64	Not Beta-Lactamase		A0KR64	Smg family		A0KR64	Non Beta-Lactamase
A0KR66	Not Beta-Lactamase		A0KR66	SUA5 family, TsaC subfamily		A0KR66	Non Beta-Lactamase
A0KR67	Not Beta-Lactamase		A0KR67	Aerobic coproporphyrinogen-III oxidase family		A0KR67	Non Beta-Lactamase
A0KR69	Not Beta-Lactamase		A0KR69	Shikimate dehydrogenase family		A0KR69	Non Beta-Lactamase
A0KR77	Not Beta-Lactamase		A0KR77	BPG-independent phosphoglycerate mutase family		A0KR77	Non Beta-Lactamase
A0KR79	Not Beta-Lactamase		A0KR79	SecB family		A0KR79	Non Beta-Lactamase
A0KR80	Not Beta-Lactamase		A0KR80	NAD-dependent glycerol-3-phosphate dehydrogenase family		A0KR80	Non Beta-Lactamase
A0KRB5	Not Beta-Lactamase		A0KRB5	HAD-like hydrolase superfamily, MasA/MtnC family		A0KRB5	Non Beta-Lactamase
A0KRC4	Not Beta-Lactamase		A0KRC4	Metallo-dependent hydrolases superfamily, HutI family		A0KRC4	Non Beta-Lactamase
A0KRC6	Not Beta-Lactamase		A0KRC6	Urocanase family		A0KRC6	Non Beta-Lactamase
A0KRF0	Not Beta-Lactamase		A0KRF0	UbiC family		A0KRF0	Non Beta-Lactamase
A0KRF2	Not Beta-Lactamase		A0KRF2	Methyltransferase superfamily, METTL16/RlmF family		A0KRF2	Non Beta-Lactamase
A0KRF9	Not Beta-Lactamase		A0KRF9	DHBP synthase family		A0KRF9	Non Beta-Lactamase
A0KRH2	Not Beta-Lactamase		A0KRH2	Phosphoenolpyruvate carboxykinase (ATP) family		A0KRH2	Non Beta-Lactamase
A0KRH3	Not Beta-Lactamase		A0KRH3	HSP33 family		A0KRH3	Non Beta-Lactamase
A0KRK0	Not Beta-Lactamase		A0KRK0	SelU family		A0KRK0	Non Beta-Lactamase
A0KRK1	Not Beta-Lactamase		A0KRK1	Selenophosphate synthase 1 family, Class I subfamily		A0KRK1	Non Beta-Lactamase
A0KRK4	Not Beta-Lactamase		A0KRK4	Class I-like SAM-binding methyltransferase superfamily, RNA M5U methyltransferase family, TrmA subfamily		A0KRK4	Non Beta-Lactamase
A0KRK5	Not Beta-Lactamase		A0KRK5	Aspartate/glutamate racemases family		A0KRK5	Non Beta-Lactamase
A0KRK7	Not Beta-Lactamase		A0KRK7	MurB family		A0KRK7	Non Beta-Lactamase
A0KRK9	Not Beta-Lactamase		A0KRK9	Prokaryotic pantothenate kinase family		A0KRK9	Non Beta-Lactamase
A0KRL0	Not Beta-Lactamase		A0KRL0	TRAFAC class translation factor GTPase superfamily, Classic translation factor GTPase family, EF-Tu/EF-1A subfamily		A0KRL0	Non Beta-Lactamase
A0KRL3	Not Beta-Lactamase		A0KRL3	Universal ribosomal protein uL11 family		A0KRL3	Non Beta-Lactamase
A0KRL4	Not Beta-Lactamase		A0KRL4	Universal ribosomal protein uL1 family		A0KRL4	Non Beta-Lactamase
A0KRL5	Not Beta-Lactamase		A0KRL5	Universal ribosomal protein uL10 family		A0KRL5	Non Beta-Lactamase
A0KRL6	Not Beta-Lactamase		A0KRL6	Bacterial ribosomal protein bL12 family		A0KRL6	Non Beta-Lactamase
A0KRL7	Not Beta-Lactamase		A0KRL7	RNA polymerase beta chain family		A0KRL7	Non Beta-Lactamase
A0KRL8	Not Beta-Lactamase		A0KRL8	RNA polymerase beta' chain family		A0KRL8	Non Beta-Lactamase
A0KRL9	Not Beta-Lactamase		A0KRL9	Universal ribosomal protein uS12 family		A0KRL9	Non Beta-Lactamase
A0KRM0	Not Beta-Lactamase		A0KRM0	Universal ribosomal protein uS7 family		A0KRM0	Non Beta-Lactamase
A0KRM3	Not Beta-Lactamase		A0KRM3	Universal ribosomal protein uS10 family		A0KRM3	Non Beta-Lactamase
A0KRM4	Not Beta-Lactamase		A0KRM4	Universal ribosomal protein uL3 family		A0KRM4	Non Beta-Lactamase
A0KRM5	Not Beta-Lactamase		A0KRM5	Universal ribosomal protein uL4 family		A0KRM5	Non Beta-Lactamase
A0KRM7	Not Beta-Lactamase		A0KRM7	Universal ribosomal protein uL2 family		A0KRM7	Non Beta-Lactamase
A0KRM8	Not Beta-Lactamase		A0KRM8	Universal ribosomal protein uS19 family		A0KRM8	Non Beta-Lactamase
A0KRM9	Not Beta-Lactamase		A0KRM9	Universal ribosomal protein uL22 family		A0KRM9	Non Beta-Lactamase
A0KRN0	Not Beta-Lactamase		A0KRN0	Universal ribosomal protein uS3 family		A0KRN0	Non Beta-Lactamase
A0KRN1	Not Beta-Lactamase		A0KRN1	Universal ribosomal protein uL16 family		A0KRN1	Non Beta-Lactamase
A0KRN2	Not Beta-Lactamase		A0KRN2	Universal ribosomal protein uL29 family		A0KRN2	Non Beta-Lactamase
A0KRN3	Not Beta-Lactamase		A0KRN3	Universal ribosomal protein uS17 family		A0KRN3	Non Beta-Lactamase
A0KRN4	Not Beta-Lactamase		A0KRN4	Universal ribosomal protein uL14 family		A0KRN4	Non Beta-Lactamase
A0KRN5	Not Beta-Lactamase		A0KRN5	Universal ribosomal protein uL24 family		A0KRN5	Non Beta-Lactamase
A0KRN6	Not Beta-Lactamase		A0KRN6	Universal ribosomal protein uL5 family		A0KRN6	Non Beta-Lactamase
A0KRN7	Not Beta-Lactamase		A0KRN7	Universal ribosomal protein uS14 family		A0KRN7	Non Beta-Lactamase
A0KRN8	Not Beta-Lactamase		A0KRN8	Universal ribosomal protein uS8 family		A0KRN8	Non Beta-Lactamase
A0KRN9	Not Beta-Lactamase		A0KRN9	Universal ribosomal protein uL6 family		A0KRN9	Non Beta-Lactamase
A0KRP0	Not Beta-Lactamase		A0KRP0	Universal ribosomal protein uL18 family		A0KRP0	Non Beta-Lactamase
A0KRP1	Not Beta-Lactamase		A0KRP1	Universal ribosomal protein uS5 family		A0KRP1	Non Beta-Lactamase
A0KRP2	Not Beta-Lactamase		A0KRP2	Universal ribosomal protein uL30 family		A0KRP2	Non Beta-Lactamase
A0KRP3	Not Beta-Lactamase		A0KRP3	Universal ribosomal protein uL15 family		A0KRP3	Non Beta-Lactamase
A0KRP5	Not Beta-Lactamase		A0KRP5	Bacterial ribosomal protein bL36 family		A0KRP5	Non Beta-Lactamase
A0KRP6	Not Beta-Lactamase		A0KRP6	Universal ribosomal protein uS13 family		A0KRP6	Non Beta-Lactamase
A0KRP7	Not Beta-Lactamase		A0KRP7	Universal ribosomal protein uS11 family		A0KRP7	Non Beta-Lactamase
A0KRP8	Not Beta-Lactamase		A0KRP8	Universal ribosomal protein uS4 family		A0KRP8	Non Beta-Lactamase
A0KRP9	Not Beta-Lactamase		A0KRP9	RNA polymerase alpha chain family		A0KRP9	Non Beta-Lactamase
A0KRQ0	Not Beta-Lactamase		A0KRQ0	Bacterial ribosomal protein bL17 family		A0KRQ0	Non Beta-Lactamase
A0KRQ2	Not Beta-Lactamase		A0KRQ2	CcmE/CycJ family		A0KRQ2	Non Beta-Lactamase
A0KRT7	Not Beta-Lactamase		A0KRT7	Nucleoside phosphorylase PpnP family		A0KRT7	Non Beta-Lactamase
A0KRU9	Not Beta-Lactamase		A0KRU9	MoaC family		A0KRU9	Non Beta-Lactamase
A0KRY0	Not Beta-Lactamase		A0KRY0	Peroxidase family, Peroxidase/catalase subfamily		A0KRY0	Non Beta-Lactamase
A0KRY5	Not Beta-Lactamase		A0KRY5	UPF0761 family		A0KRY5	Non Beta-Lactamase
A0KRY8	Not Beta-Lactamase		A0KRY8	DTD family		A0KRY8	Non Beta-Lactamase
A0KRZ0	Not Beta-Lactamase		A0KRZ0	Azoreductase type 1 family		A0KRZ0	Non Beta-Lactamase
A0KS32	Not Beta-Lactamase		A0KS32	IlvD/Edd family		A0KS32	Non Beta-Lactamase
A0KS60	Not Beta-Lactamase		A0KS60	HMBS family		A0KS60	Non Beta-Lactamase
A0KS62	Not Beta-Lactamase		A0KS62	Frataxin family		A0KS62	Non Beta-Lactamase
A0KS65	Not Beta-Lactamase		A0KS65	Diaminopimelate epimerase family		A0KS65	Non Beta-Lactamase
A0KS67	Not Beta-Lactamase		A0KS67	'phage' integrase family, XerC subfamily		A0KS67	Non Beta-Lactamase
A0KS72	Not Beta-Lactamase		A0KS72	Transcriptional regulatory Fis family		A0KS72	Non Beta-Lactamase
A0KS74	Not Beta-Lactamase		A0KS74	Methyltransferase superfamily, PrmA family		A0KS74	Non Beta-Lactamase
A0KS84	Not Beta-Lactamase		A0KS84	DEAD box helicase family, RhlB subfamily		A0KS84	Non Beta-Lactamase
A0KS88	Not Beta-Lactamase		A0KS88	DNA gyrase inhibitor YacG family		A0KS88	Non Beta-Lactamase
A0KSA9	Not Beta-Lactamase		A0KSA9	Uroporphyrinogen decarboxylase family		A0KSA9	Non Beta-Lactamase
A0KSE2	Not Beta-Lactamase		A0KSE2	UbiA prenyltransferase family		A0KSE2	Non Beta-Lactamase
A0KSH7	Not Beta-Lactamase		A0KSH7	UbiD family		A0KSH7	Non Beta-Lactamase
A0KSI2	Not Beta-Lactamase		A0KSI2	Type-II 3-dehydroquinase family		A0KSI2	Non Beta-Lactamase
A0KSJ1	Not Beta-Lactamase		A0KSJ1	MscL family		A0KSJ1	Non Beta-Lactamase
A0KSL6	Not Beta-Lactamase		A0KSL6	RimK family		A0KSL6	Non Beta-Lactamase
A0KSN0	Not Beta-Lactamase		A0KSN0	Formate--tetrahydrofolate ligase family		A0KSN0	Non Beta-Lactamase
A0KSP4	Not Beta-Lactamase		A0KSP4	SNF2/RAD54 helicase family, RapA subfamily		A0KSP4	Non Beta-Lactamase
A0KSQ0	Not Beta-Lactamase		A0KSQ0	Class I-like SAM-binding methyltransferase superfamily, TPMT family		A0KSQ0	Non Beta-Lactamase
A0KSQ8	Not Beta-Lactamase		A0KSQ8	Phosphatidylserine decarboxylase family, PSD-B subfamily, Prokaryotic type I sub-subfamily		A0KSQ8	Non Beta-Lactamase
A0KSR0	Not Beta-Lactamase		A0KSR0	Oligoribonuclease family		A0KSR0	Non Beta-Lactamase
A0KSR5	Not Beta-Lactamase		A0KSR5	DNA mismatch repair MutL/HexB family		A0KSR5	Non Beta-Lactamase
A0KSR6	Not Beta-Lactamase		A0KSR6	IPP transferase family		A0KSR6	Non Beta-Lactamase
A0KSR7	Not Beta-Lactamase		A0KSR7	Hfq family		A0KSR7	Non Beta-Lactamase
A0KST2	Not Beta-Lactamase		A0KST2	Aldehyde dehydrogenase family, AstD subfamily		A0KST2	Non Beta-Lactamase
A0KSW3	Not Beta-Lactamase		A0KSW3	UPF0114 family		A0KSW3	Non Beta-Lactamase
A0KSW7	Not Beta-Lactamase		A0KSW7	FBPase class 1 family		A0KSW7	Non Beta-Lactamase
A0KSX4	Not Beta-Lactamase		A0KSX4	UPF0231 family		A0KSX4	Non Beta-Lactamase
A0KSX7	Not Beta-Lactamase		A0KSX7	Cytochrome c-552 family		A0KSX7	Non Beta-Lactamase
A0KSY8	Not Beta-Lactamase		A0KSY8	RapZ-like family		A0KSY8	Non Beta-Lactamase
A0KT03	Not Beta-Lactamase		A0KT03	EPSP synthase family, MurA subfamily		A0KT03	Non Beta-Lactamase
A0KT11	Not Beta-Lactamase		A0KT11	Universal ribosomal protein uL13 family		A0KT11	Non Beta-Lactamase
A0KT12	Not Beta-Lactamase		A0KT12	Universal ribosomal protein uS9 family		A0KT12	Non Beta-Lactamase
A0KT20	Not Beta-Lactamase		A0KT20	Bacterial ribosomal protein bS6 family		A0KT20	Non Beta-Lactamase
A0KT22	Not Beta-Lactamase		A0KT22	Bacterial ribosomal protein bS18 family		A0KT22	Non Beta-Lactamase
A0KT23	Not Beta-Lactamase		A0KT23	Bacterial ribosomal protein bL9 family		A0KT23	Non Beta-Lactamase
A0KT33	Not Beta-Lactamase		A0KT33	Alanine racemase family		A0KT33	Non Beta-Lactamase
A0KT36	Not Beta-Lactamase		A0KT36	NA		A0KT36	Non Beta-Lactamase
A0KT69	Not Beta-Lactamase		A0KT69	Malic enzymes family		A0KT69	Non Beta-Lactamase
A0KT85	Not Beta-Lactamase		A0KT85	GHMP kinase family, IspE subfamily		A0KT85	Non Beta-Lactamase
A0KT86	Not Beta-Lactamase		A0KT86	LolB family		A0KT86	Non Beta-Lactamase
A0KT87	Not Beta-Lactamase		A0KT87	Glutamyl-tRNA reductase family		A0KT87	Non Beta-Lactamase
A0KT88	Not Beta-Lactamase		A0KT88	Prokaryotic/mitochondrial release factor family		A0KT88	Non Beta-Lactamase
A0KT94	Not Beta-Lactamase		A0KT94	KdsA family		A0KT94	Non Beta-Lactamase
A0KTG6	Not Beta-Lactamase		A0KTG6	Monovalent cation:proton antiporter 1 (CPA1) transporter (TC 2.A.36) family, NhaP2 subfamily		A0KTG6	Non Beta-Lactamase
A0KTG8	Not Beta-Lactamase		A0KTG8	Carbohydrate kinase PfkB family; Cytidylyltransferase family		A0KTG8	Non Beta-Lactamase
A0KTH4	Not Beta-Lactamase		A0KTH4	NADPH-dependent sulphite reductase flavoprotein subunit CysJ family; Flavodoxin family; Flavoprotein pyridine nucleotide cytochrome reductase family		A0KTH4	Non Beta-Lactamase
A0KTH5	Not Beta-Lactamase		A0KTH5	Nitrite and sulfite reductase 4Fe-4S domain family		A0KTH5	Non Beta-Lactamase
A0KTI2	Not Beta-Lactamase		A0KTI2	PAPS reductase family, CysD subfamily		A0KTI2	Non Beta-Lactamase
A0KTI5	Not Beta-Lactamase		A0KTI5	APS kinase family		A0KTI5	Non Beta-Lactamase
A0KTL9	Not Beta-Lactamase		A0KTL9	SlyX family		A0KTL9	Non Beta-Lactamase
A0KTP8	Not Beta-Lactamase		A0KTP8	Methyltransferase superfamily, RlmG family		A0KTP8	Non Beta-Lactamase
A0KTQ2	Not Beta-Lactamase		A0KTQ2	LuxS family		A0KTQ2	Non Beta-Lactamase
A0KTQ7	Not Beta-Lactamase		A0KTQ7	NqrDE/RnfAE family		A0KTQ7	Non Beta-Lactamase
A0KTR5	Not Beta-Lactamase		A0KTR5	DNA polymerase type-Y family		A0KTR5	Non Beta-Lactamase
A0KTS5	Not Beta-Lactamase		A0KTS5	Heat shock protein 70 family		A0KTS5	Non Beta-Lactamase
A0KTS6	Not Beta-Lactamase		A0KTS6	DnaJ family		A0KTS6	Non Beta-Lactamase
A0KTT2	Not Beta-Lactamase		A0KTT2	DapB family		A0KTT2	Non Beta-Lactamase
A0KTU3	Not Beta-Lactamase		A0KTU3	Methyltransferase superfamily, RlmI family		A0KTU3	Non Beta-Lactamase
A0KTU4	Not Beta-Lactamase		A0KTU4	Ribose 5-phosphate isomerase family		A0KTU4	Non Beta-Lactamase
A0KTV4	Not Beta-Lactamase		A0KTV4	Radical SAM superfamily, Lipoyl synthase family		A0KTV4	Non Beta-Lactamase
A0KTV5	Not Beta-Lactamase		A0KTV5	LipB family		A0KTV5	Non Beta-Lactamase
A0KTV6	Not Beta-Lactamase		A0KTV6	UPF0250 family		A0KTV6	Non Beta-Lactamase
A0KTW2	Not Beta-Lactamase		A0KTW2	RNA methyltransferase RlmH family		A0KTW2	Non Beta-Lactamase
A0KTW4	Not Beta-Lactamase		A0KTW4	NadD family		A0KTW4	Non Beta-Lactamase
A0KTW7	Not Beta-Lactamase		A0KTW7	Class-I aminoacyl-tRNA synthetase family		A0KTW7	Non Beta-Lactamase
A0KTX2	Not Beta-Lactamase		A0KTX2	Endoribonuclease YbeY family		A0KTX2	Non Beta-Lactamase
A0KTX4	Not Beta-Lactamase		A0KTX4	Methylthiotransferase family, MiaB subfamily		A0KTX4	Non Beta-Lactamase
A0KTX7	Not Beta-Lactamase		A0KTX7	PTH family		A0KTX7	Non Beta-Lactamase
A0KTY8	Not Beta-Lactamase		A0KTY8	Class I-like SAM-binding methyltransferase superfamily, RNA methyltransferase RlmE family		A0KTY8	Non Beta-Lactamase
A0KTZ1	Not Beta-Lactamase		A0KTZ1	Phosphohexose mutase family		A0KTZ1	Non Beta-Lactamase
A0KTZ2	Not Beta-Lactamase		A0KTZ2	Triosephosphate isomerase family		A0KTZ2	Non Beta-Lactamase
A0KTZ4	Not Beta-Lactamase		A0KTZ4	RimP family		A0KTZ4	Non Beta-Lactamase
A0KTZ6	Not Beta-Lactamase		A0KTZ6	TRAFAC class translation factor GTPase superfamily, Classic translation factor GTPase family, IF-2 subfamily		A0KTZ6	Non Beta-Lactamase
A0KTZ7	Not Beta-Lactamase		A0KTZ7	RbfA family		A0KTZ7	Non Beta-Lactamase
A0KTZ8	Not Beta-Lactamase		A0KTZ8	Pseudouridine synthase TruB family, Type 1 subfamily		A0KTZ8	Non Beta-Lactamase
A0KTZ9	Not Beta-Lactamase		A0KTZ9	Universal ribosomal protein uS15 family		A0KTZ9	Non Beta-Lactamase
A0KU01	Not Beta-Lactamase		A0KU01	Polyribonucleotide nucleotidyltransferase family		A0KU01	Non Beta-Lactamase
A0KU03	Not Beta-Lactamase		A0KU03	TRAFAC class translation factor GTPase superfamily, Classic translation factor GTPase family, PrfC subfamily		A0KU03	Non Beta-Lactamase
A0KU07	Not Beta-Lactamase		A0KU07	DeoC/FbaB aldolase family, DeoC type 2 subfamily		A0KU07	Non Beta-Lactamase
A0KU08	Not Beta-Lactamase		A0KU08	Thymidine/pyrimidine-nucleoside phosphorylase family		A0KU08	Non Beta-Lactamase
A0KU09	Not Beta-Lactamase		A0KU09	Phosphopentomutase family		A0KU09	Non Beta-Lactamase
A0KU20	Not Beta-Lactamase		A0KU20	TorD/DmsD family, TorD subfamily		A0KU20	Non Beta-Lactamase
A0KU60	Not Beta-Lactamase		A0KU60	SHMT family		A0KU60	Non Beta-Lactamase
A0KU61	Not Beta-Lactamase		A0KU61	NrdR family		A0KU61	Non Beta-Lactamase
A0KU66	Not Beta-Lactamase		A0KU66	NusB family		A0KU66	Non Beta-Lactamase
A0KU76	Not Beta-Lactamase		A0KU76	Class I-like SAM-binding methyltransferase superfamily, RNA M5U methyltransferase family, RlmD subfamily		A0KU76	Non Beta-Lactamase
A0KU81	Not Beta-Lactamase		A0KU81	CTP synthase family		A0KU81	Non Beta-Lactamase
A0KU82	Not Beta-Lactamase		A0KU82	Enolase family		A0KU82	Non Beta-Lactamase
A0KU83	Not Beta-Lactamase		A0KU83	FtsB family		A0KU83	Non Beta-Lactamase
A0KU85	Not Beta-Lactamase		A0KU85	IspF family		A0KU85	Non Beta-Lactamase
A0KU87	Not Beta-Lactamase		A0KU87	SurE nucleotidase family		A0KU87	Non Beta-Lactamase
A0KU88	Not Beta-Lactamase		A0KU88	Methyltransferase superfamily, L-isoaspartyl/D-aspartyl protein methyltransferase family		A0KU88	Non Beta-Lactamase
A0KU91	Not Beta-Lactamase		A0KU91	DNA mismatch repair MutS family		A0KU91	Non Beta-Lactamase
A0KU92	Not Beta-Lactamase		A0KU92	RecA family		A0KU92	Non Beta-Lactamase
A0KU94	Not Beta-Lactamase		A0KU94	Class-II aminoacyl-tRNA synthetase family		A0KU94	Non Beta-Lactamase
A0KU96	Not Beta-Lactamase		A0KU96	CsrA/RsmA family		A0KU96	Non Beta-Lactamase
A0KUE5	Not Beta-Lactamase		A0KUE5	UPF0312 family, Type 1 subfamily		A0KUE5	Non Beta-Lactamase
A0KUE6	Not Beta-Lactamase		A0KUE6	Fe(2+)-trafficking protein family		A0KUE6	Non Beta-Lactamase
A0KUE8	Not Beta-Lactamase		A0KUE8	Class I-like SAM-binding methyltransferase superfamily, TrmB family		A0KUE8	Non Beta-Lactamase
A0KUF0	Not Beta-Lactamase		A0KUF0	Glutaminase family		A0KUF0	Non Beta-Lactamase
A0KUF7	Not Beta-Lactamase		A0KUF7	UPF0235 family		A0KUF7	Non Beta-Lactamase
A0KUG6	Not Beta-Lactamase		A0KUG6	UPF0301 (AlgH) family		A0KUG6	Non Beta-Lactamase
A0KUJ2	Not Beta-Lactamase		A0KUJ2	Radical SAM superfamily, RlmN family		A0KUJ2	Non Beta-Lactamase
A0KUJ5	Not Beta-Lactamase		A0KUJ5	IspG family		A0KUJ5	Non Beta-Lactamase
A0KUJ6	Not Beta-Lactamase		A0KUJ6	Class-II aminoacyl-tRNA synthetase family		A0KUJ6	Non Beta-Lactamase
A0KUJ9	Not Beta-Lactamase		A0KUJ9	TRAFAC class TrmE-Era-EngA-EngB-Septin-like GTPase superfamily, EngA (Der) GTPase family		A0KUJ9	Non Beta-Lactamase
A0KUK0	Not Beta-Lactamase		A0KUK0	XseA family		A0KUK0	Non Beta-Lactamase
A0KUK2	Not Beta-Lactamase		A0KUK2	NA		A0KUK2	Non Beta-Lactamase
A0KUK5	Not Beta-Lactamase		A0KUK5	Bacterial solute-binding protein 3 family; Transglycosylase Slt family		A0KUK5	Non Beta-Lactamase
A0KUU2	Not Beta-Lactamase		A0KUU2	FlgH family		A0KUU2	Non Beta-Lactamase
A0KUU3	Not Beta-Lactamase		A0KUU3	FlgI family		A0KUU3	Non Beta-Lactamase
A0KV13	Not Beta-Lactamase		A0KV13	Class-II aminoacyl-tRNA synthetase family, ProS type 1 subfamily		A0KV13	Non Beta-Lactamase
A0KV33	Not Beta-Lactamase		A0KV33	Class-I aminoacyl-tRNA synthetase family, Glutamate--tRNA ligase type 1 subfamily		A0KV33	Non Beta-Lactamase
A0KV41	Not Beta-Lactamase		A0KV41	Dicarboxylate/amino acid:cation symporter (DAACS) (TC 2.A.23) family		A0KV41	Non Beta-Lactamase
A0KV43	Not Beta-Lactamase		A0KV43	Gfo/Idh/MocA family, Glycosyl hydrolase 109 subfamily		A0KV43	Non Beta-Lactamase
A0KV49	Not Beta-Lactamase		A0KV49	QueA family		A0KV49	Non Beta-Lactamase
A0KV50	Not Beta-Lactamase		A0KV50	Queuine tRNA-ribosyltransferase family		A0KV50	Non Beta-Lactamase
A0KV75	Not Beta-Lactamase		A0KV75	Thiolase-like superfamily, Thiolase family		A0KV75	Non Beta-Lactamase
A0KV76	Not Beta-Lactamase		A0KV76	Enoyl-CoA hydratase/isomerase family; 3-hydroxyacyl-CoA dehydrogenase family		A0KV76	Non Beta-Lactamase
A0KV82	Not Beta-Lactamase		A0KV82	UPF0115 family		A0KV82	Non Beta-Lactamase
A0KV84	Not Beta-Lactamase		A0KV84	Chorismate synthase family		A0KV84	Non Beta-Lactamase
A0KV89	Not Beta-Lactamase		A0KV89	Methyltransferase superfamily, tRNA (mnm(5)s(2)U34)-methyltransferase family; DAO family		A0KV89	Non Beta-Lactamase
A0KV91	Not Beta-Lactamase		A0KV91	D-isomer specific 2-hydroxyacid dehydrogenase family, PdxB subfamily		A0KV91	Non Beta-Lactamase
A0KV94	Not Beta-Lactamase		A0KV94	TRNA pseudouridine synthase TruA family		A0KV94	Non Beta-Lactamase
A0KVC0	Not Beta-Lactamase		A0KVC0	YciB family		A0KVC0	Non Beta-Lactamase
A0KVD1	Not Beta-Lactamase		A0KVD1	TrpB family		A0KVD1	Non Beta-Lactamase
A0KVD3	Not Beta-Lactamase		A0KVD3	Anthranilate phosphoribosyltransferase family		A0KVD3	Non Beta-Lactamase
A0KVG7	Not Beta-Lactamase		A0KVG7	Acetokinase family		A0KVG7	Non Beta-Lactamase
[truncated: 198,000+ more rows]
