# Supplementary material for: β-LacFamPred: An online tool for prediction and classification of β-lactamase class, subclass, and family
Source: Front Microbiol. 2023 Jan 12;13:1039687. doi: 10.3389/fmicb.2022.1039687 (PMC9878453; doi:10.3389/fmicb.2022.1039687)
Supplement: Supplementary file 4 [file Table_3.xlsx]

## Sheet: 4107_DeepBL_Predictions
Table S3: Annotation comparison of predicted proteins through DeepBL (4107) and β-LacFamPred (428) from UniprotKB as a BL
Annotation comparison of predicted proteins through DeepBL (4107) from UniprotKB and and β-LacFamPred as a BL
DeepBL Predictions			UniprotKB Annotations			β-LacFamPred Predictions
ID	Class		Uniprot ID	Protein Family		ID	Class	Subclass	Family
A0A096ZEC9	Class A		A0A096ZEC9	Metallo-beta-lactamase superfamily		A0A096ZEC9	CLASS B	B2	CPHA
A0A0H2UR93	Class A		A0A0H2UR93	Gtf3 glucosyltransferase family		A0A0H2UR93	Non Beta-Lactamase
A0A0H3JXA3	Class A		A0A0H3JXA3	ABC transporter superfamily		A0A0H3JXA3	Non Beta-Lactamase
A0A0K8P8E7	Class A		A0A0K8P8E7	Tannase family		A0A0K8P8E7	Non Beta-Lactamase
A0A0M3KKZ0	Class A		A0A0M3KKZ0			A0A0M3KKZ0	Non Beta-Lactamase
A0A291SJC7	Class A			Terpene synthase family		A0A291SJC7	Non Beta-Lactamase
A0AF79	Class A		A0AF79	Xylose isomerase family		A0AF79	Non Beta-Lactamase
A0AIR0	Class C		A0AIR0	Class-II aminoacyl-tRNA synthetase family		A0AIR0	Non Beta-Lactamase
A0AJ22	Class A		A0AJ22	AccD/PCCB family		A0AJ22	Non Beta-Lactamase
A0AJS8	Class A		A0AJS8	Fmt family		A0AJS8	Non Beta-Lactamase
A0AK39	Class A		A0AK39	Sugar phosphate cyclases superfamily, Dehydroquinate synthase family		A0AK39	Non Beta-Lactamase
A0JUI7	Class A		A0JUI7	Metallo-dependent hydrolases superfamily, HutI family		A0JUI7	Non Beta-Lactamase
A0JZ71	Class A		A0JZ71	Universal ribosomal protein uS8 family		A0JZ71	Non Beta-Lactamase
A0K4T1	Class B		A0K4T1	PanB family		A0K4T1	Non Beta-Lactamase
A0K4Z6	Class A		A0K4Z6	Homogentisate dioxygenase family		A0K4Z6	Non Beta-Lactamase
A0KBN3	Class A		A0KBN3	OXA1/ALB3/YidC family, Type 1 subfamily		A0KBN3	Non Beta-Lactamase
A0KG29	Class D		A0KG29	Nudix hydrolase family, RppH subfamily		A0KG29	Non Beta-Lactamase
A0KKI5	Class A		A0KKI5	Class I-like SAM-binding methyltransferase superfamily, RsmB/NOP family		A0KKI5	Non Beta-Lactamase
A0KR32	Class A		A0KR32	OXA1/ALB3/YidC family, Type 1 subfamily		A0KR32	Non Beta-Lactamase
A0KX39	Class B		A0KX39	Quinolinate synthase A family, Type 1 subfamily		A0KX39	Non Beta-Lactamase
A0L003	Class A		A0L003	GPI family		A0L003	Non Beta-Lactamase
A0L3L9	Class A		A0L3L9	Methyltransferase superfamily		A0L3L9	Non Beta-Lactamase
A0L3N2	Class A		A0L3N2	Peptidase M20A family, DapE subfamily		A0L3N2	Non Beta-Lactamase
A0LA84	Class A		A0LA84	Methyltransferase superfamily, tRNA (mnm(5)s(2)U34)-methyltransferase family; DAO family		A0LA84	Non Beta-Lactamase
A0LCI7	Class A		A0LCI7	AB hydrolase superfamily, MetX family		A0LCI7	Non Beta-Lactamase
A0LE49	Class A		A0LE49	OXA1/ALB3/YidC family, Type 1 subfamily		A0LE49	Non Beta-Lactamase
A0LK14	Class A		A0LK14	Class-V pyridoxal-phosphate-dependent aminotransferase family, SerC subfamily		A0LK14	Non Beta-Lactamase
A0LQZ7	Class A		A0LQZ7	IspF family		A0LQZ7	Non Beta-Lactamase
A0LV85	Class A		A0LV85	FPG family		A0LV85	Non Beta-Lactamase
A0NLY7	Class B		A0NLY7	Cyclase 1 superfamily		A0NLY7	Non Beta-Lactamase
A0PLC7	Class A		A0PLC7	Acetyltransferase family, MshD subfamily		A0PLC7	Non Beta-Lactamase
A0PMY7	Class A		A0PMY7	Methyltransferase superfamily		A0PMY7	Non Beta-Lactamase
A0PNM3	Class A		A0PNM3	Anti-sigma-K factor family		A0PNM3	Non Beta-Lactamase
A0PPM2	Class A		A0PPM2	RapZ-like family		A0PPM2	Non Beta-Lactamase
A0PQ21	Class A		A0PQ21	Saccharopine dehydrogenase family, Enoyl reductase subfamily		A0PQ21	Non Beta-Lactamase
A0PQW5	Class A		A0PQW5	Dihydroorotate dehydrogenase family, Type 2 subfamily		A0PQW5	Non Beta-Lactamase
A0PRX9	Class A		A0PRX9	ThiG family		A0PRX9	Non Beta-Lactamase
A0PY73	Class A		A0PY73	Glycosyltransferase 1 family, Bacterial/plant glycogen synthase subfamily		A0PY73	Non Beta-Lactamase
A0PZT1	Class A		A0PZT1	Glycosyltransferase 51 family; Transpeptidase family		A0PZT1	Non Beta-Lactamase
A0Q419	Class A		A0Q419	OXA1/ALB3/YidC family, Type 1 subfamily		A0Q419	Non Beta-Lactamase
A0Q4U6	Class A		A0Q4U6	TolB family		A0Q4U6	Non Beta-Lactamase
A0Q505	Class A		A0Q505	Tetrahydrofolate dehydrogenase/cyclohydrolase family		A0Q505	Non Beta-Lactamase
A0Q549	Class B		A0Q549	Class I-like SAM-binding methyltransferase superfamily, MenG/UbiE family		A0Q549	Non Beta-Lactamase
A0Q5C2	Class A		A0Q5C2	MurCDEF family		A0Q5C2	Non Beta-Lactamase
A0Q626	Class D		A0Q626	Fmt family		A0Q626	Non Beta-Lactamase
A0Q6K9	Class A		A0Q6K9	DNA polymerase type-Y family		A0Q6K9	Non Beta-Lactamase
A0QBI3	Class A		A0QBI3	Class-V pyridoxal-phosphate-dependent aminotransferase family, SerC subfamily		A0QBI3	Non Beta-Lactamase
A0QKD9	Class A		A0QKD9	UPF0677 family		A0QKD9	Non Beta-Lactamase
A0QLG2	Class B		A0QLG2	Class-III pyridoxal-phosphate-dependent aminotransferase family, HemL subfamily		A0QLG2	Non Beta-Lactamase
A0QNH6	Class A		A0QNH6	NA		A0QNH6	Non Beta-Lactamase
A0QV47	Class A		A0QV47	SELO family		A0QV47	Non Beta-Lactamase
A0QWU8	Class A		A0QWU8	LppX/LprAFG lipoprotein family		A0QWU8	Non Beta-Lactamase
A0R066	Class A		A0R066	Class-IV pyridoxal-phosphate-dependent aminotransferase family		A0R066	Non Beta-Lactamase
A0R2I8	Class A		A0R2I8	Bacterial solute-binding protein 5 family		A0R2I8	Non Beta-Lactamase
A0R596	Class A		A0R596	Peptidase S13 family		A0R596	Non Beta-Lactamase
A0R607	Class A		A0R607	DprE1 family		A0R607	Non Beta-Lactamase
A0RAB9	Class B		A0RAB9	DNA glycosylase MPG family		A0RAB9	Non Beta-Lactamase
A0RHC3	Class A		A0RHC3	Glycosyltransferase 28 family, MurG subfamily		A0RHC3	Non Beta-Lactamase
A0RHU5	Class A		A0RHU5	TmcAL family		A0RHU5	Non Beta-Lactamase
A0RI44	Class B		A0RI44	Aldolase class II family, MtnB subfamily		A0RI44	Non Beta-Lactamase
A0RK94	Class A		A0RK94	GPI family		A0RK94	Non Beta-Lactamase
A0RM89	Class B		A0RM89	Uracil-DNA glycosylase (UDG) superfamily, UNG family		A0RM89	Non Beta-Lactamase
A0RMI1	Class A		A0RMI1	DXR family		A0RMI1	Non Beta-Lactamase
A0RPV3	Class D		A0RPV3	Class I-like SAM-binding methyltransferase superfamily, CmoB family		A0RPV3	Non Beta-Lactamase
A1A1M6	Class A		A1A1M6	HrcA family		A1A1M6	Non Beta-Lactamase
A1A788	Class A		A1A788	CoA-transferase III family, CaiB subfamily		A1A788	Non Beta-Lactamase
A1A7Q3	Class B		A1A7Q3	Metallo-beta-lactamase superfamily, Glyoxalase II family		A1A7Q3	Non Beta-Lactamase
A1A8D5	Class B		A1A8D5	Purine/pyrimidine phosphoribosyltransferase family		A1A8D5	Non Beta-Lactamase
A1AA13	Class A		A1AA13	ROK (NagC/XylR) family, NagK subfamily		A1AA13	Non Beta-Lactamase
A1ABP2	Class A		A1ABP2	SELO family		A1ABP2	Non Beta-Lactamase
A1AD04	Class C		A1AD04	Cytidine and deoxycytidylate deaminase family		A1AD04	Non Beta-Lactamase
A1AEB0	Class B		A1AEB0	Uracil-DNA glycosylase (UDG) superfamily, UNG family		A1AEB0	Non Beta-Lactamase
A1AFE9	Class A		A1AFE9	Transglycosylase Slt family		A1AFE9	Non Beta-Lactamase
A1AG76	Class A		A1AG76	Argininosuccinate synthase family, Type 2 subfamily		A1AG76	Non Beta-Lactamase
A1AGW2	Class A		A1AGW2	Glycosyltransferase 1 family, Bacterial/plant glycogen synthase subfamily		A1AGW2	Non Beta-Lactamase
A1AHN9	Class C		A1AHN9	OXA1/ALB3/YidC family, Type 1 subfamily		A1AHN9	Non Beta-Lactamase
A1AI79	Class B		A1AI79	Aldolase class II family, RhaD subfamily		A1AI79	Non Beta-Lactamase
A1AUS2	Class C		A1AUS2	AB hydrolase superfamily, MetX family		A1AUS2	Non Beta-Lactamase
A1AV44	Class A		A1AV44	OXA1/ALB3/YidC family, Type 1 subfamily		A1AV44	Non Beta-Lactamase
A1AVT4	Class A		A1AVT4	Class I-like SAM-binding methyltransferase superfamily, CmoB family		A1AVT4	Non Beta-Lactamase
A1AX29	Class A		A1AX29	D-alanine--D-alanine ligase family		A1AX29	Non Beta-Lactamase
A1AXT7	Class A		A1AXT7	OXA1/ALB3/YidC family, Type 1 subfamily		A1AXT7	Non Beta-Lactamase
A1AXW9	Class A		A1AXW9	Universal ribosomal protein uS2 family		A1AXW9	Non Beta-Lactamase
A1B0E4	Class A		A1B0E4	OXA1/ALB3/YidC family, Type 1 subfamily		A1B0E4	Non Beta-Lactamase
A1BEB4	Class A		A1BEB4	FBPase class 1 family		A1BEB4	Non Beta-Lactamase
A1BJA1	Class A		A1BJA1	Thiolase-like superfamily, FabH family		A1BJA1	Non Beta-Lactamase
A1BJZ7	Class A		A1BJZ7	OXA1/ALB3/YidC family, Type 1 subfamily		A1BJZ7	Non Beta-Lactamase
A1C3L9	Class A		A1C3L9	Glycosyltransferase group 1 family, Glycosyltransferase 4 subfamily		A1C3L9	Non Beta-Lactamase
A1C3M0	Class C		A1C3M0	GtfB family		A1C3M0	Non Beta-Lactamase
A1JKM2	Class A		A1JKM2	Bacterial solute-binding protein 3 family; Transglycosylase Slt family		A1JKM2	Non Beta-Lactamase
A1JLD7	Class A		A1JLD7	Bacterial glucokinase family		A1JLD7	Non Beta-Lactamase
A1JMY1	Class A		A1JMY1	NtaA/SnaA/SoxA(DszA) monooxygenase family, RutA subfamily		A1JMY1	Non Beta-Lactamase
A1JNW9	Class A		A1JNW9	Anhydro-N-acetylmuramic acid kinase family		A1JNW9	Non Beta-Lactamase
A1JPC9	Class A		A1JPC9	Thymidylate synthase family, Bacterial-type ThyA subfamily		A1JPC9	Non Beta-Lactamase
A1JPV7	Class A		A1JPV7	Transglycosylase Slt family		A1JPV7	Non Beta-Lactamase
A1JT10	Class A		A1JT10	Xylose isomerase family		A1JT10	Non Beta-Lactamase
A1JT51	Class A		A1JT51	Class-II aminoacyl-tRNA synthetase family		A1JT51	Non Beta-Lactamase
A1JU65	Class A		A1JU65	Peptidase C58 family		A1JU65	Non Beta-Lactamase
A1K1T5	Class A		A1K1T5	Amidase family, GatA subfamily		A1K1T5	Non Beta-Lactamase
A1K3B8	Class D		A1K3B8	Glycosyltransferase 51 family		A1K3B8	Non Beta-Lactamase
A1K4P9	Class A		A1K4P9	PqqB family		A1K4P9	Non Beta-Lactamase
A1KAF7	Class A		A1KAF7	Thymidylate synthase family, Bacterial-type ThyA subfamily		A1KAF7	Non Beta-Lactamase
A1KCN1	Class A		A1KCN1	AB hydrolase superfamily, MetX family		A1KCN1	Non Beta-Lactamase
A1KF44	Class A		A1KF44	Methyltransferase superfamily		A1KF44	Non Beta-Lactamase
A1KFR6	Class A		A1KFR6	Anti-sigma-K factor family		A1KFR6	Non Beta-Lactamase
A1KGK6	Class B		A1KGK6	UPF0677 family		A1KGK6	Non Beta-Lactamase
A1KH80	Class A		A1KH80	GPI family		A1KH80	Non Beta-Lactamase
A1KIL0	Class A		A1KIL0	RapZ-like family		A1KIL0	Non Beta-Lactamase
A1KMB5	Class B		A1KMB5	DapB family		A1KMB5	Non Beta-Lactamase
A1KMU6	Class A		A1KMU6	Methyltransferase superfamily, Phthiotriol/phenolphthiotriol dimycocerosates methyltransferase family		A1KMU6	Non Beta-Lactamase
A1KMU7	Class A		A1KMU7	Saccharopine dehydrogenase family, Enoyl reductase subfamily		A1KMU7	Non Beta-Lactamase
A1KNR4	Class A		A1KNR4	CofE family		A1KNR4	Non Beta-Lactamase
A1KS84	Class A		A1KS84	Sugar phosphate cyclases superfamily, Dehydroquinate synthase family		A1KS84	Non Beta-Lactamase
A1KTB5	Class A		A1KTB5	GHMP kinase family, IspE subfamily		A1KTB5	Non Beta-Lactamase
A1KTK4	Class D		A1KTK4	IPP transferase family		A1KTK4	Non Beta-Lactamase
A1KU21	Class B		A1KU21	LipB family		A1KU21	Non Beta-Lactamase
A1KUL0	Class A		A1KUL0	Bacterial glucokinase family		A1KUL0	Non Beta-Lactamase
A1KV59	Class A		A1KV59	Alanine racemase family		A1KV59	Non Beta-Lactamase
A1KVS7	Class D		A1KVS7	Glycosyltransferase 51 family		A1KVS7	Non Beta-Lactamase
A1QYK3	Class B		A1QYK3	Uracil-DNA glycosylase (UDG) superfamily, UNG family		A1QYK3	Non Beta-Lactamase
A1R050	Class A		A1R050	Acetokinase family		A1R050	Non Beta-Lactamase
A1R8T2	Class A		A1R8T2	Universal ribosomal protein uS8 family		A1R8T2	Non Beta-Lactamase
A1RIL5	Class B		A1RIL5	Peptidase S51 family		A1RIL5	Non Beta-Lactamase
A1RK78	Class B		A1RK78	Metallo-beta-lactamase superfamily, Glyoxalase II family		A1RK78	Non Beta-Lactamase
A1RMN7	Class A		A1RMN7	GPI family		A1RMN7	Non Beta-Lactamase
A1S1G5	Class A		A1S1G5	OXA1/ALB3/YidC family, Type 1 subfamily		A1S1G5	Non Beta-Lactamase
A1S6T3	Class B		A1S6T3	Metallo-beta-lactamase superfamily, Glyoxalase II family		A1S6T3	Non Beta-Lactamase
A1SK13	Class A		A1SK13	Peptidase T1B family		A1SK13	Non Beta-Lactamase
A1SMU5	Class A		A1SMU5	AB hydrolase superfamily, MetX family		A1SMU5	Non Beta-Lactamase
A1SS96	Class C		A1SS96	Thymidylate synthase family, Bacterial-type ThyA subfamily		A1SS96	Non Beta-Lactamase
A1STH1	Class A		A1STH1	UPF0276 family		A1STH1	Non Beta-Lactamase
A1SYK3	Class A		A1SYK3	Phosphopentomutase family		A1SYK3	Non Beta-Lactamase
A1T0M9	Class A		A1T0M9	OXA1/ALB3/YidC family, Type 1 subfamily		A1T0M9	Non Beta-Lactamase
A1T5X7	Class A		A1T5X7	LpqB lipoprotein family		A1T5X7	Non Beta-Lactamase
A1T636	Class A		A1T636	UPF0182 family		A1T636	Non Beta-Lactamase
A1T737	Class A		A1T737	FPG family		A1T737	Non Beta-Lactamase
A1TRL2	Class B		A1TRL2	Class I-like SAM-binding methyltransferase superfamily, TrmB family		A1TRL2	Non Beta-Lactamase
A1TRP8	Class A		A1TRP8	ThiG family		A1TRP8	Non Beta-Lactamase
A1U0K2	Class A		A1U0K2	Glycosyltransferase 1 family, Bacterial/plant glycogen synthase subfamily		A1U0K2	Non Beta-Lactamase
A1U6F9	Class A		A1U6F9	PdxA family		A1U6F9	Non Beta-Lactamase
A1UCT7	Class A		A1UCT7	UPF0182 family		A1UCT7	Non Beta-Lactamase
A1UED7	Class A		A1UED7	FPG family		A1UED7	Non Beta-Lactamase
A1UJV2	Class A		A1UJV2	RNase PH family		A1UJV2	Non Beta-Lactamase
A1UNS0	Class A		A1UNS0	SELO family		A1UNS0	Non Beta-Lactamase
A1UR06	Class A		A1UR06	Peptidase M48B family		A1UR06	Non Beta-Lactamase
A1UUE5	Class A		A1UUE5	AccD/PCCB family		A1UUE5	Non Beta-Lactamase
A1UUS6	Class A		A1UUS6	Dictomallein family		A1UUS6	Non Beta-Lactamase
A1UZN5	Class A		A1UZN5	GHMP kinase family, IspE subfamily		A1UZN5	Non Beta-Lactamase
A1V017	Class B		A1V017	LipB family		A1V017	Non Beta-Lactamase
A1V4L3	Class A		A1V4L3	SurE nucleotidase family		A1V4L3	Non Beta-Lactamase
A1VC53	Class A		A1VC53	Glycosyltransferase 1 family, Bacterial/plant glycogen synthase subfamily		A1VC53	Non Beta-Lactamase
A1VEB6	Class B		A1VEB6	Universal ribosomal protein uL3 family		A1VEB6	Non Beta-Lactamase
A1VEK1	Class A		A1VEK1	Thiolase-like superfamily, FabH family		A1VEK1	Non Beta-Lactamase
A1VER7	Class A		A1VER7	OXA1/ALB3/YidC family, Type 1 subfamily		A1VER7	Non Beta-Lactamase
A1VFE7	Class B		A1VFE7	RNase HII family		A1VFE7	Non Beta-Lactamase
A1VFG9	Class A		A1VFG9	Amidase family, GatA subfamily		A1VFG9	Non Beta-Lactamase
A1VNR3	Class A		A1VNR3	FBPase class 1 family		A1VNR3	Non Beta-Lactamase
A1VRR5	Class D		A1VRR5	TRNA pseudouridine synthase TruA family		A1VRR5	Non Beta-Lactamase
A1VY47	Class A		A1VY47	Thiolase-like superfamily, FabH family		A1VY47	Non Beta-Lactamase
A1VY69	Class A		A1VY69	TrpB family		A1VY69	Non Beta-Lactamase
A1VZW5	Class D		A1VZW5	Class I-like SAM-binding methyltransferase superfamily, CmoB family		A1VZW5	Non Beta-Lactamase
A1WCK2	Class A		A1WCK2	Queuine tRNA-ribosyltransferase family		A1WCK2	Non Beta-Lactamase
A1WJU9	Class C		A1WJU9	CN hydrolase family, Apolipoprotein N-acyltransferase subfamily		A1WJU9	Non Beta-Lactamase
A2BPP7	Class A		A2BPP7	MQO family		A2BPP7	Non Beta-Lactamase
A2BQS5	Class A		A2BQS5	Glutamate 5-kinase family		A2BQS5	Non Beta-Lactamase
A2BQW3	Class D		A2BQW3	UreF family		A2BQW3	Non Beta-Lactamase
A2BR44	Class A		A2BR44	GPI family		A2BR44	Non Beta-Lactamase
A2BUH4	Class A		A2BUH4	Glycosyltransferase 28 family, MurG subfamily		A2BUH4	Non Beta-Lactamase
A2BV78	Class A		A2BV78	MQO family		A2BV78	Non Beta-Lactamase
A2BVS2	Class A		A2BVS2	Glycosyltransferase 1 family, Bacterial/plant glycogen synthase subfamily		A2BVS2	Non Beta-Lactamase
A2BY56	Class B		A2BY56	RNase Z family		A2BY56	Non Beta-Lactamase
A2C236	Class A		A2C236	GCKR-like family, MurNAc-6-P etherase subfamily		A2C236	Non Beta-Lactamase
A2C472	Class A		A2C472	D-alanine--D-alanine ligase family		A2C472	Non Beta-Lactamase
A2C4R6	Class A		A2C4R6	SIMIBI class G3E GTPase family, UreG subfamily		A2C4R6	Non Beta-Lactamase
A2C4T7	Class A		A2C4T7	Class-I pyridoxal-phosphate-dependent aminotransferase family, LL-diaminopimelate aminotransferase subfamily		A2C4T7	Non Beta-Lactamase
A2RCC9	Class A		A2RCC9	Queuine tRNA-ribosyltransferase family		A2RCC9	Non Beta-Lactamase
A2RDV3	Class A		A2RDV3	Dihydroorotate dehydrogenase family, Type 1 subfamily		A2RDV3	Non Beta-Lactamase
A2RED8	Class A		A2RED8	'phage' integrase family, XerS subfamily		A2RED8	Non Beta-Lactamase
A2RHN5	Class A		A2RHN5	Queuine tRNA-ribosyltransferase family		A2RHN5	Non Beta-Lactamase
A2RJK5	Class A		A2RJK5	Metallo-dependent hydrolases superfamily, Uronate isomerase family		A2RJK5	Non Beta-Lactamase
A2RM32	Class A		A2RM32	Thiolase-like superfamily, FabH family		A2RM32	Non Beta-Lactamase
A2RWR9	Class A		A2RWR9	Dictomallein family		A2RWR9	Non Beta-Lactamase
A2S290	Class A		A2S290	SurE nucleotidase family		A2S290	Non Beta-Lactamase
A2S5Y8	Class B		A2S5Y8	LipB family		A2S5Y8	Non Beta-Lactamase
A2S6B7	Class A		A2S6B7	GHMP kinase family, IspE subfamily		A2S6B7	Non Beta-Lactamase
A2SCG5	Class A		A2SCG5	SAICAR synthetase family		A2SCG5	Non Beta-Lactamase
A2SH83	Class A		A2SH83	Methyltransferase superfamily, tRNA (mnm(5)s(2)U34)-methyltransferase family; DAO family		A2SH83	Non Beta-Lactamase
A2SJK3	Class A		A2SJK3	FBPase class 1 family		A2SJK3	Non Beta-Lactamase
A2SKU4	Class A		A2SKU4	GHMP kinase family, IspE subfamily		A2SKU4	Non Beta-Lactamase
A3CK60	Class A		A3CK60	Queuine tRNA-ribosyltransferase family		A3CK60	Non Beta-Lactamase
A3CM04	Class A		A3CM04	Glycosyltransferase 1 family, Bacterial/plant glycogen synthase subfamily		A3CM04	Non Beta-Lactamase
A3CN85	Class B		A3CN85	Uracil-DNA glycosylase (UDG) superfamily, UNG family		A3CN85	Non Beta-Lactamase
A3CPS7	Class A		A3CPS7	MurCDEF family		A3CPS7	Non Beta-Lactamase
A3DD83	Class A		A3DD83	Phosphopentomutase family		A3DD83	Non Beta-Lactamase
A3DJH5	Class B		A3DJH5	Universal ribosomal protein uL2 family		A3DJH5	Non Beta-Lactamase
A3DK82	Class C		A3DK82	Bacterial/plant glucose-1-phosphate adenylyltransferase family		A3DK82	Non Beta-Lactamase
A3KEZ1	Class A		A3KEZ1	DadA oxidoreductase family		A3KEZ1	Non Beta-Lactamase
A3M3N7	Class A		A3M3N7	DapA family		A3M3N7	Non Beta-Lactamase
A3MDY1	Class A		A3MDY1	Dictomallein family		A3MDY1	Non Beta-Lactamase
A3MK87	Class A		A3MK87	SurE nucleotidase family		A3MK87	Non Beta-Lactamase
A3MQB6	Class A		A3MQB6	GHMP kinase family, IspE subfamily		A3MQB6	Non Beta-Lactamase
A3MR18	Class B		A3MR18	LipB family		A3MR18	Non Beta-Lactamase
A3MYX4	Class A		A3MYX4	Alanine racemase family		A3MYX4	Non Beta-Lactamase
A3MZ67	Class A		A3MZ67	Glycosyltransferase 1 family, Bacterial/plant glycogen synthase subfamily		A3MZ67	Non Beta-Lactamase
A3N575	Class B		A3N575	LipB family		A3N575	Non Beta-Lactamase
A3NA65	Class A		A3NA65	SurE nucleotidase family		A3NA65	Non Beta-Lactamase
A3NKA8	Class A		A3NKA8	Dictomallein family		A3NKA8	Non Beta-Lactamase
A3NQX5	Class B		A3NQX5	LipB family		A3NQX5	Non Beta-Lactamase
A3NR98	Class A		A3NR98	GHMP kinase family, IspE subfamily		A3NR98	Non Beta-Lactamase
A3P5X2	Class A		A3P5X2	Dictomallein family		A3P5X2	Non Beta-Lactamase
A3PAR5	Class A		A3PAR5	Glycosyltransferase 28 family, MurG subfamily		A3PAR5	Non Beta-Lactamase
A3PBD7	Class A		A3PBD7	MQO family		A3PBD7	Non Beta-Lactamase
A3PCJ7	Class A		A3PCJ7	Glutamate 5-kinase family		A3PCJ7	Non Beta-Lactamase
A3PCN6	Class D		A3PCN6	UreF family		A3PCN6	Non Beta-Lactamase
A3PCW7	Class A		A3PCW7	GPI family		A3PCW7	Non Beta-Lactamase
A3PGG1	Class A		A3PGG1	RecO family		A3PGG1	Non Beta-Lactamase
A3PIR7	Class A		A3PIR7	Alanine racemase family		A3PIR7	Non Beta-Lactamase
A3PNB1	Class A		A3PNB1	OXA1/ALB3/YidC family, Type 1 subfamily		A3PNB1	Non Beta-Lactamase
A3PRP7	Class A		A3PRP7	RnfG family		A3PRP7	Non Beta-Lactamase
A3PRU3	Class A		A3PRU3	Peptidase S12 family		A3PRU3	Non Beta-Lactamase
A3Q379	Class A		A3Q379	RNase PH family		A3Q379	Non Beta-Lactamase
A3Q868	Class A		A3Q868	SELO family		A3Q868	Non Beta-Lactamase
A3QBP3	Class A		A3QBP3	Anhydro-N-acetylmuramic acid kinase family		A3QBP3	Non Beta-Lactamase
A3QET2	Class B		A3QET2	Metallo-beta-lactamase superfamily, Glyoxalase II family		A3QET2	CLASS B	B3	LRA
A3QJT1	Class A		A3QJT1	OXA1/ALB3/YidC family, Type 1 subfamily		A3QJT1	Non Beta-Lactamase
A4FCP0	Class A		A4FCP0	UreD family		A4FCP0	Non Beta-Lactamase
A4FN60	Class A		A4FN60	Gfo/Idh/MocA family, Glycosyl hydrolase 109 subfamily		A4FN60	Non Beta-Lactamase
A4FNE8	Class A		A4FNE8	Metallo-dependent hydrolases superfamily, HutI family		A4FNE8	Non Beta-Lactamase
A4G1K0	Class A		A4G1K0	AB hydrolase superfamily, MetX family		A4G1K0	Non Beta-Lactamase
A4G8N2	Class D		A4G8N2	Glycosyltransferase 51 family		A4G8N2	Non Beta-Lactamase
A4G964	Class A		A4G964	QueC family		A4G964	Non Beta-Lactamase
A4GAF0	Class A		A4GAF0	Uroporphyrinogen decarboxylase family		A4GAF0	Non Beta-Lactamase
A4IT60	Class B		A4IT60	Cyclase 1 superfamily, KynB family		A4IT60	Non Beta-Lactamase
A4IXH9	Class B		A4IXH9	Class I-like SAM-binding methyltransferase superfamily, MenG/UbiE family		A4IXH9	Non Beta-Lactamase
A4IXN6	Class D		A4IXN6	Fmt family		A4IXN6	Non Beta-Lactamase
A4IY77	Class A		A4IY77	DNA glycosylase MPG family		A4IY77	Non Beta-Lactamase
A4IYR4	Class A		A4IYR4	Tetrahydrofolate dehydrogenase/cyclohydrolase family		A4IYR4	Non Beta-Lactamase
A4IYV5	Class A		A4IYV5	TolB family		A4IYV5	Non Beta-Lactamase
A4IZG9	Class A		A4IZG9	MurCDEF family		A4IZG9	Non Beta-Lactamase
A4J4I4	Class A		A4J4I4	Glycosyltransferase 1 family, Bacterial/plant glycogen synthase subfamily		A4J4I4	Non Beta-Lactamase
A4J7L5	Class B		A4J7L5	TRAFAC class TrmE-Era-EngA-EngB-Septin-like GTPase superfamily, EngB GTPase family		A4J7L5	Non Beta-Lactamase
A4JBW6	Class A		A4JBW6	Homogentisate dioxygenase family		A4JBW6	Non Beta-Lactamase
A4JE24	Class C		A4JE24	L/F-transferase family		A4JE24	Non Beta-Lactamase
A4QB37	Class A		A4QB37	MurB family		A4QB37	Non Beta-Lactamase
A4QB59	Class A		A4QB59	HMBS family		A4QB59	Non Beta-Lactamase
A4QBI3	Class B		A4QBI3	Universal ribosomal protein uL2 family		A4QBI3	Non Beta-Lactamase
A4QD57	Class A		A4QD57	Peptidase S1 family		A4QD57	Non Beta-Lactamase
A4QEI3	Class A		A4QEI3	OMP decarboxylase family, Type 2 subfamily		A4QEI3	Non Beta-Lactamase
A4SCL4	Class A		A4SCL4	Thiolase-like superfamily, FabH family		A4SCL4	Non Beta-Lactamase
A4SCU9	Class A		A4SCU9	Glycosyltransferase 1 family, Bacterial/plant glycogen synthase subfamily		A4SCU9	Non Beta-Lactamase
A4SD83	Class A		A4SD83	SurE nucleotidase family		A4SD83	Non Beta-Lactamase
A4SDL1	Class A		A4SDL1	Aspartate/ornithine carbamoyltransferase superfamily, ATCase family		A4SDL1	Non Beta-Lactamase
A4SH20	Class A		A4SH20	OXA1/ALB3/YidC family, Type 1 subfamily		A4SH20	Non Beta-Lactamase
A4SIW4	Class D		A4SIW4	Nudix hydrolase family, RppH subfamily		A4SIW4	Non Beta-Lactamase
A4SMI9	Class A		A4SMI9	Class I-like SAM-binding methyltransferase superfamily, RsmB/NOP family		A4SMI9	Non Beta-Lactamase
A4SPI6	Class B		A4SPI6	Metallo-beta-lactamase superfamily, Glyoxalase II family		A4SPI6	CLASS B	B3	LRA
A4SWM3	Class A		A4SWM3	FBPase class 1 family		A4SWM3	Non Beta-Lactamase
A4SZ24	Class B		A4SZ24	UPF0173 family		A4SZ24	Non Beta-Lactamase
A4T0N2	Class A		A4T0N2	OXA1/ALB3/YidC family, Type 1 subfamily		A4T0N2	Non Beta-Lactamase
A4TE57	Class A		A4TE57	FPG family		A4TE57	Non Beta-Lactamase
A4TEC9	Class A		A4TEC9	UPF0677 family		A4TEC9	Non Beta-Lactamase
A4TFF8	Class A		A4TFF8	UPF0182 family		A4TFF8	Non Beta-Lactamase
A4TI58	Class A		A4TI58	Transglycosylase Slt family		A4TI58	Non Beta-Lactamase
A4TLE6	Class A		A4TLE6	KduI family		A4TLE6	Non Beta-Lactamase
A4TNQ8	Class B		A4TNQ8	Cycloisomerase 2 family		A4TNQ8	Non Beta-Lactamase
A4TPK3	Class A		A4TPK3	FrsA family		A4TPK3	Non Beta-Lactamase
A4TS63	Class A		A4TS63	Xylose isomerase family		A4TS63	Non Beta-Lactamase
A4VGC9	Class A		A4VGC9	FBPase class 1 family		A4VGC9	Non Beta-Lactamase
A4VJV2	Class A		A4VJV2	SurE nucleotidase family		A4VJV2	Non Beta-Lactamase
A4VL90	Class A		A4VL90	PqqB family		A4VL90	Non Beta-Lactamase
A4VQH4	Class C		A4VQH4	NtaA/SnaA/SoxA(DszA) monooxygenase family, RutA subfamily		A4VQH4	Non Beta-Lactamase
A4VS82	Class C		A4VS82	OXA1/ALB3/YidC family, Type 1 subfamily		A4VS82	Non Beta-Lactamase
A4VW51	Class A		A4VW51	Queuine tRNA-ribosyltransferase family		A4VW51	Non Beta-Lactamase
A4W2F8	Class A		A4W2F8	Queuine tRNA-ribosyltransferase family		A4W2F8	Non Beta-Lactamase
A4W572	Class A		A4W572	Class-II aminoacyl-tRNA synthetase family		A4W572	Non Beta-Lactamase
A4W925	Class A		A4W925	NtaA/SnaA/SoxA(DszA) monooxygenase family, RutA subfamily		A4W925	Non Beta-Lactamase
A4WBD3	Class B		A4WBD3	PTH family		A4WBD3	Non Beta-Lactamase
A4WDE9	Class B		A4WDE9	Uracil-DNA glycosylase (UDG) superfamily, UNG family		A4WDE9	Non Beta-Lactamase
A4WE03	Class A		A4WE03	Thymidylate synthase family, Bacterial-type ThyA subfamily		A4WE03	Non Beta-Lactamase
A4WEA0	Class A		A4WEA0	Transglycosylase Slt family		A4WEA0	Non Beta-Lactamase
A4WEJ2	Class B		A4WEJ2	UreD family		A4WEJ2	Non Beta-Lactamase
A4WFL2	Class A		A4WFL2	Glycosyltransferase 1 family, Bacterial/plant glycogen synthase subfamily		A4WFL2	Non Beta-Lactamase
A4WV81	Class B		A4WV81	KduI family		A4WV81	Non Beta-Lactamase
A4X1M6	Class A		A4X1M6	Acetyltransferase family, MshD subfamily		A4X1M6	Non Beta-Lactamase
A4X3X8	Class B		A4X3X8	Metallo-dependent hydrolases superfamily, HutI family		A4X3X8	Non Beta-Lactamase
A4XHL5	Class A		A4XHL5	Glycosyltransferase 1 family, Bacterial/plant glycogen synthase subfamily		A4XHL5	Non Beta-Lactamase
A4Y1A0	Class C		A4Y1A0	OXA1/ALB3/YidC family, Type 1 subfamily		A4Y1A0	Non Beta-Lactamase
A4Y493	Class A		A4Y493	GPI family		A4Y493	Non Beta-Lactamase
A4Y6B8	Class B		A4Y6B8	Metallo-beta-lactamase superfamily, Glyoxalase II family		A4Y6B8	Non Beta-Lactamase
A4YLX6	Class A		A4YLX6	FGGY kinase family		A4YLX6	Non Beta-Lactamase
A5CBX4	Class A		A5CBX4	TolB family		A5CBX4	Non Beta-Lactamase
A5CCC4	Class A		A5CCC4	SHMT family		A5CCC4	Non Beta-Lactamase
A5CDM6	Class A		A5CDM6	TRAFAC class OBG-HflX-like GTPase superfamily, OBG GTPase family		A5CDM6	Non Beta-Lactamase
A5CE04	Class A		A5CE04	Universal ribosomal protein uS2 family		A5CE04	Non Beta-Lactamase
A5CLV7	Class A		A5CLV7	Bacterial ribosomal protein bL36 family		A5CLV7	Non Beta-Lactamase
A5CVI2	Class A		A5CVI2	OXA1/ALB3/YidC family, Type 1 subfamily		A5CVI2	Non Beta-Lactamase
A5CVK5	Class A		A5CVK5	Uroporphyrinogen decarboxylase family		A5CVK5	Non Beta-Lactamase
A5CXT4	Class A		A5CXT4	Adenylate kinase family		A5CXT4	Non Beta-Lactamase
A5EB33	Class C		A5EB33	NtaA/SnaA/SoxA(DszA) monooxygenase family, RutA subfamily		A5EB33	Non Beta-Lactamase
A5ES06	Class A		A5ES06	FGGY kinase family		A5ES06	Non Beta-Lactamase
A5EV79	Class A		A5EV79	Dihydroorotate dehydrogenase family, Type 2 subfamily		A5EV79	Non Beta-Lactamase
A5EVG5	Class A		A5EVG5	Thymidylate synthase family, Bacterial-type ThyA subfamily		A5EVG5	Non Beta-Lactamase
A5F083	Class A		A5F083	D-alanine--D-alanine ligase family		A5F083	Non Beta-Lactamase
A5F2S8	Class B		A5F2S8	RnfG family		A5F2S8	Non Beta-Lactamase
A5F383	Class A		A5F383	NA		A5F383	Non Beta-Lactamase
A5F3D0	Class A		A5F3D0	DadA oxidoreductase family		A5F3D0	Non Beta-Lactamase
A5F4C4	Class C		A5F4C4	Aerobic coproporphyrinogen-III oxidase family		A5F4C4	Non Beta-Lactamase
A5F684	Class A		A5F684	GHMP kinase family, IspE subfamily		A5F684	Non Beta-Lactamase
A5FC03	Class A		A5FC03	Metallo-dependent hydrolases superfamily, Uronate isomerase family		A5FC03	Non Beta-Lactamase
A5FEC6	Class A		A5FEC6	NAGSA dehydrogenase family, Type 1 subfamily		A5FEC6	Non Beta-Lactamase
A5FJY2	Class A		A5FJY2	AccD/PCCB family		A5FJY2	Non Beta-Lactamase
A5FR85	Class A		A5FR85	MnmA/TRMU family		A5FR85	Non Beta-Lactamase
A5FZ95	Class A		A5FZ95	FPG family		A5FZ95	Non Beta-Lactamase
A5G0F8	Class A		A5G0F8	OXA1/ALB3/YidC family, Type 1 subfamily		A5G0F8	Non Beta-Lactamase
A5G7Q8	Class C		A5G7Q8	Class-II aminoacyl-tRNA synthetase family		A5G7Q8	Non Beta-Lactamase
A5G7Y7	Class A		A5G7Y7	GPI family		A5G7Y7	Non Beta-Lactamase
A5G9V4	Class A		A5G9V4	OXA1/ALB3/YidC family, Type 1 subfamily		A5G9V4	Non Beta-Lactamase
A5GC94	Class C		A5GC94	AB hydrolase superfamily, MetX family		A5GC94	Non Beta-Lactamase
A5GQF5	Class C		A5GQF5	Ycf48 family		A5GQF5	Non Beta-Lactamase
A5ICP2	Class A		A5ICP2	Amidase family, GatA subfamily		A5ICP2	Non Beta-Lactamase
A5IG28	Class A		A5IG28	Peptidase M20A family, DapE subfamily		A5IG28	Non Beta-Lactamase
A5IHZ5	Class C		A5IHZ5	NnrE/AIBP family		A5IHZ5	Non Beta-Lactamase
A5II41	Class A		A5II41	Thymidylate synthase family, Bacterial-type ThyA subfamily		A5II41	Non Beta-Lactamase
A5IIC6	Class A		A5IIC6	UbiD family		A5IIC6	Non Beta-Lactamase
A5IKK5	Class D		A5IKK5	Class-II aminoacyl-tRNA synthetase family		A5IKK5	Non Beta-Lactamase
A5IMJ0	Class A		A5IMJ0	GHMP kinase family, IspE subfamily		A5IMJ0	Non Beta-Lactamase
A5IQS9	Class A		A5IQS9	Diacylglycerol/lipid kinase family		A5IQS9	Non Beta-Lactamase
A5IRJ3	Class A		A5IRJ3	Glycosyltransferase 28 family, UgtP subfamily		A5IRJ3	Non Beta-Lactamase
A5ISA1	Class A		A5ISA1	Fmt family		A5ISA1	Non Beta-Lactamase
A5ITM4	Class A		A5ITM4	AccD/PCCB family		A5ITM4	Non Beta-Lactamase
A5ITN0	Class B		A5ITN0	UPF0173 family		A5ITN0	CLASS B	B3	L1
A5IVC5	Class B		A5IVC5	DNA glycosylase MPG family		A5IVC5	Non Beta-Lactamase
A5N1C9	Class D		A5N1C9	D-alanine--D-alanine ligase family		A5N1C9	Non Beta-Lactamase
A5N2Y9	Class C		A5N2Y9	Bacterial/plant glucose-1-phosphate adenylyltransferase family		A5N2Y9	Non Beta-Lactamase
A5N2Z2	Class A		A5N2Z2	Glycosyltransferase 1 family, Bacterial/plant glycogen synthase subfamily		A5N2Z2	Non Beta-Lactamase
A5TYU9	Class A		A5TYU9	Methyltransferase superfamily		A5TYU9	Non Beta-Lactamase
A5TZH0	Class A		A5TZH0	Anti-sigma-K factor family		A5TZH0	Non Beta-Lactamase
A5U0B1	Class B		A5U0B1	UPF0677 family		A5U0B1	Non Beta-Lactamase
A5U0Y6	Class A		A5U0Y6	GPI family		A5U0Y6	Non Beta-Lactamase
A5U2C3	Class A		A5U2C3	RapZ-like family		A5U2C3	Non Beta-Lactamase
A5U3A5	Class B		A5U3A5	IPP isomerase type 1 family		A5U3A5	Non Beta-Lactamase
A5U493	Class A		A5U493	Class-A beta-lactamase family		A5U493	CLASS A		SDA
A5U6C6	Class B		A5U6C6	DapB family		A5U6C6	Non Beta-Lactamase
A5U6W0	Class A		A5U6W0	Methyltransferase superfamily, Phthiotriol/phenolphthiotriol dimycocerosates methyltransferase family		A5U6W0	Non Beta-Lactamase
A5U6W1	Class A		A5U6W1	Saccharopine dehydrogenase family, Enoyl reductase subfamily		A5U6W1	Non Beta-Lactamase
A5U7T6	Class A		A5U7T6	CofE family		A5U7T6	Non Beta-Lactamase
A5UAE5	Class B		A5UAE5	Class I-like SAM-binding methyltransferase superfamily, TrmB family		A5UAE5	Non Beta-Lactamase
A5UAM9	Class D		A5UAM9	Protein kinase superfamily, KdkA/RfaP family		A5UAM9	Non Beta-Lactamase
A5UCW6	Class A		A5UCW6	D-alanine--D-alanine ligase family		A5UCW6	Non Beta-Lactamase
A5UD72	Class A		A5UD72	OXA1/ALB3/YidC family, Type 1 subfamily		A5UD72	Non Beta-Lactamase
A5UFI6	Class A		A5UFI6	Methyltransferase superfamily, RsmC family		A5UFI6	Non Beta-Lactamase
A5UGF0	Class B		A5UGF0	Class I-like SAM-binding methyltransferase superfamily, TrmB family		A5UGF0	Non Beta-Lactamase
A5VIG4	Class A		A5VIG4	HPrK/P family		A5VIG4	Non Beta-Lactamase
A5VIR0	Class A		A5VIR0	ATPase gamma chain family		A5VIR0	Non Beta-Lactamase
A5VK78	Class A		A5VK78	Thiolase-like superfamily, FabH family		A5VK78	Non Beta-Lactamase
A5VLK5	Class B		A5VLK5	Universal ribosomal protein uL3 family		A5VLK5	Non Beta-Lactamase
A5VLS3	Class A		A5VLS3	Ferrochelatase family		A5VLS3	Non Beta-Lactamase
A5VLY5	Class A		A5VLY5	Prokaryotic pantothenate kinase family		A5VLY5	Non Beta-Lactamase
A5VSQ7	Class A		A5VSQ7	Diaminopimelate epimerase family		A5VSQ7	Non Beta-Lactamase
A5VVL2	Class A		A5VVL2	Peptidase S12 family		A5VVL2	CLASS C		ESC
A5VXG7	Class A		A5VXG7	PqqB family		A5VXG7	Non Beta-Lactamase
A5W1F2	Class D		A5W1F2	Nudix hydrolase family, NudC subfamily		A5W1F2	Non Beta-Lactamase
A5W454	Class A		A5W454	Glutarate hydroxylase family		A5W454	Non Beta-Lactamase
A5WBB7	Class C		A5WBB7	OXA1/ALB3/YidC family, Type 1 subfamily		A5WBB7	Non Beta-Lactamase
A5WBW9	Class D		A5WBW9	RimM family		A5WBW9	Non Beta-Lactamase
A5WHA3	Class B		A5WHA3	GHMP kinase family, IspE subfamily		A5WHA3	Non Beta-Lactamase
A6GW04	Class A		A6GW04	Class-I aminoacyl-tRNA synthetase family, TyrS type 1 subfamily		A6GW04	Non Beta-Lactamase
A6GWG2	Class A		A6GWG2	AccD/PCCB family		A6GWG2	Non Beta-Lactamase
A6GWH3	Class C		A6GWH3	Thymidylate synthase family, Bacterial-type ThyA subfamily		A6GWH3	Non Beta-Lactamase
A6GZI7	Class A		A6GZI7	CinA family		A6GZI7	Non Beta-Lactamase
A6L1Q8	Class A		A6L1Q8	Thymidylate synthase family, Bacterial-type ThyA subfamily		A6L1Q8	Non Beta-Lactamase
A6L9D2	Class A		A6L9D2	OXA1/ALB3/YidC family, Type 1 subfamily		A6L9D2	Non Beta-Lactamase
A6LEZ7	Class A		A6LEZ7	Sugar phosphate cyclases superfamily, Dehydroquinate synthase family		A6LEZ7	Non Beta-Lactamase
A6LHQ6	Class A		A6LHQ6	Bacteroidetes fimbrillin superfamily, FimA/Mfa1 family		A6LHQ6	Non Beta-Lactamase
A6LIU6	Class A		A6LIU6	KdpA family		A6LIU6	Non Beta-Lactamase
A6LPC8	Class D		A6LPC8	Phosphatidylserine decarboxylase family, PSD-B subfamily, Prokaryotic type II sub-subfamily		A6LPC8	Non Beta-Lactamase
A6M317	Class B		A6M317	Uracil-DNA glycosylase (UDG) superfamily, UNG family		A6M317	Non Beta-Lactamase
A6Q2V6	Class A		A6Q2V6	Dihydroorotate dehydrogenase family, Type 2 subfamily		A6Q2V6	Non Beta-Lactamase
A6QF35	Class A		A6QF35	Diacylglycerol/lipid kinase family		A6QF35	Non Beta-Lactamase
A6QFM7	Class A		A6QFM7	Glycosyltransferase 28 family, UgtP subfamily		A6QFM7	Non Beta-Lactamase
A6QGB6	Class A		A6QGB6	Fmt family		A6QGB6	Non Beta-Lactamase
A6QH16	Class A		A6QH16	Sugar phosphate cyclases superfamily, Dehydroquinate synthase family		A6QH16	Non Beta-Lactamase
A6QHN5	Class A		A6QHN5	AccD/PCCB family		A6QHN5	Non Beta-Lactamase
A6QHP1	Class B		A6QHP1	UPF0173 family		A6QHP1	CLASS B	B3	L1
A6QIG2	Class A		A6QIG2	NA		A6QIG2	Non Beta-Lactamase
A6QJI5	Class B		A6QJI5	DNA glycosylase MPG family		A6QJI5	Non Beta-Lactamase
A6SUC4	Class A		A6SUC4	AB hydrolase superfamily, MetX family		A6SUC4	Non Beta-Lactamase
A6SX77	Class D		A6SX77	DCTP deaminase family		A6SX77	Non Beta-Lactamase
A6SZ04	Class A		A6SZ04	UreD family		A6SZ04	Non Beta-Lactamase
A6T2A4	Class D		A6T2A4	Glycosyltransferase 51 family		A6T2A4	Non Beta-Lactamase
A6T450	Class A		A6T450	Uroporphyrinogen decarboxylase family		A6T450	Non Beta-Lactamase
A6T7A2	Class A		A6T7A2	NtaA/SnaA/SoxA(DszA) monooxygenase family, RutA subfamily		A6T7A2	Non Beta-Lactamase
A6T9C8	Class A		A6T9C8	Gamma-glutamyltransferase family		A6T9C8	Non Beta-Lactamase
A6TAC7	Class A		A6TAC7	AB hydrolase superfamily, MhpC family		A6TAC7	Non Beta-Lactamase
A6TAP2	Class A		A6TAP2	GHMP kinase family, IspE subfamily		A6TAP2	Non Beta-Lactamase
A6TAP7	Class B		A6TAP7	PTH family		A6TAP7	Non Beta-Lactamase
A6TCJ2	Class B		A6TCJ2	Uracil-DNA glycosylase (UDG) superfamily, UNG family		A6TCJ2	Non Beta-Lactamase
A6TDG3	Class A		A6TDG3	Thymidylate synthase family, Bacterial-type ThyA subfamily		A6TDG3	Non Beta-Lactamase
A6TF48	Class A		A6TF48	Glycosyltransferase 1 family, Bacterial/plant glycogen synthase subfamily		A6TF48	Non Beta-Lactamase
A6TFH5	Class A		A6TFH5	Class-II aminoacyl-tRNA synthetase family		A6TFH5	Non Beta-Lactamase
A6TGA6	Class B		A6TGA6	Aldolase class II family, RhaD subfamily		A6TGA6	Non Beta-Lactamase
A6TU96	Class A		A6TU96	Glutaminase family		A6TU96	Non Beta-Lactamase
A6TZK4	Class A		A6TZK4	Diacylglycerol/lipid kinase family		A6TZK4	Non Beta-Lactamase
A6U0C2	Class A		A6U0C2	Glycosyltransferase 28 family, UgtP subfamily		A6U0C2	Non Beta-Lactamase
A6U135	Class A		A6U135	Fmt family		A6U135	Non Beta-Lactamase
A6U2G7	Class A		A6U2G7	AccD/PCCB family		A6U2G7	Non Beta-Lactamase
A6U2H3	Class B		A6U2H3	UPF0173 family		A6U2H3	CLASS B	B3	L1
A6U471	Class B		A6U471	DNA glycosylase MPG family		A6U471	Non Beta-Lactamase
A6U817	Class B		A6U817	UPF0173 family		A6U817	CLASS B	B3	L1
A6VAM7	Class B		A6VAM7	Uracil-DNA glycosylase (UDG) superfamily, UNG family		A6VAM7	Non Beta-Lactamase
A6VEC8	Class A		A6VEC8	DUTPase family		A6VEC8	Non Beta-Lactamase
A6VF45	Class A		A6VF45	OXA1/ALB3/YidC family, Type 1 subfamily		A6VF45	Non Beta-Lactamase
A6VM78	Class B		A6VM78	LipB family		A6VM78	Non Beta-Lactamase
A6VN04	Class A		A6VN04	SAICAR synthetase family		A6VN04	Non Beta-Lactamase
A6VR61	Class A		A6VR61	OXA1/ALB3/YidC family, Type 1 subfamily		A6VR61	Non Beta-Lactamase
A6VUP1	Class A		A6VUP1	Glycosyltransferase 1 family, Bacterial/plant glycogen synthase subfamily		A6VUP1	Non Beta-Lactamase
A6VX63	Class A		A6VX63	SELO family		A6VX63	Non Beta-Lactamase
A6W1C6	Class A		A6W1C6	GHMP kinase family, IspE subfamily		A6W1C6	Non Beta-Lactamase
A6W2I3	Class B		A6W2I3	PanB family		A6W2I3	Non Beta-Lactamase
A6W3E8	Class A		A6W3E8	AB hydrolase superfamily, MetX family		A6W3E8	Non Beta-Lactamase
A6W3V1	Class A		A6W3V1	OXA1/ALB3/YidC family, Type 1 subfamily		A6W3V1	Non Beta-Lactamase
A6W5V2	Class A		A6W5V2	Universal ribosomal protein uS8 family		A6W5V2	Non Beta-Lactamase
A6W6C7	Class A		A6W6C7	Acetyltransferase family, MshD subfamily		A6W6C7	Non Beta-Lactamase
A6W7S6	Class A		A6W7S6	FPG family		A6W7S6	Non Beta-Lactamase
A6W970	Class A		A6W970	Peptidase T1B family		A6W970	Non Beta-Lactamase
A6WKC3	Class A		A6WKC3	GPI family		A6WKC3	Non Beta-Lactamase
A6WYS5	Class A		A6WYS5	Peptidase S12 family		A6WYS5	CLASS C		CMY
A6WZV4	Class C		A6WZV4	Thymidylate synthase family, Bacterial-type ThyA subfamily		A6WZV4	Non Beta-Lactamase
A7FEX3	Class A		A7FEX3	Transglycosylase Slt family		A7FEX3	Non Beta-Lactamase
A7FFE0	Class C		A7FFE0	Thymidylate synthase family, Bacterial-type ThyA subfamily		A7FFE0	Non Beta-Lactamase
A7FHE3	Class A		A7FHE3	KduI family		A7FHE3	Non Beta-Lactamase
A7FHP6	Class A		A7FHP6	CorA metal ion transporter (MIT) (TC 1.A.35) family		A7FHP6	Non Beta-Lactamase
A7FKN1	Class B		A7FKN1	Cycloisomerase 2 family		A7FKN1	Non Beta-Lactamase
A7FLI4	Class A		A7FLI4	FrsA family		A7FLI4	Non Beta-Lactamase
A7FP68	Class A		A7FP68	Xylose isomerase family		A7FP68	Non Beta-Lactamase
A7G9C7	Class A		A7G9C7	Phosphatidylserine decarboxylase family, PSD-B subfamily, Prokaryotic type II sub-subfamily		A7G9C7	Non Beta-Lactamase
A7GH98	Class A		A7GH98	AIR synthase family		A7GH98	Non Beta-Lactamase
A7GJJ9	Class A		A7GJJ9	Thiolase-like superfamily, FabH family		A7GJJ9	Non Beta-Lactamase
A7GKX3	Class A		A7GKX3	Glutaminase family		A7GKX3	Non Beta-Lactamase
A7GRV4	Class A		A7GRV4	TmcAL family		A7GRV4	Non Beta-Lactamase
A7GU98	Class A		A7GU98	Glycosyltransferase 1 family, Bacterial/plant glycogen synthase subfamily		A7GU98	Non Beta-Lactamase
A7GVX1	Class B		A7GVX1	Uracil-DNA glycosylase (UDG) superfamily, UNG family		A7GVX1	Non Beta-Lactamase
A7GXH6	Class A		A7GXH6	FBPase class 1 family		A7GXH6	Non Beta-Lactamase
A7H054	Class A		A7H054	Thiolase-like superfamily, FabH family		A7H054	Non Beta-Lactamase
A7H187	Class A		A7H187	Chorismate synthase family		A7H187	Non Beta-Lactamase
A7H1R4	Class A		A7H1R4	DapB family		A7H1R4	Non Beta-Lactamase
A7H361	Class D		A7H361	Class I-like SAM-binding methyltransferase superfamily, CmoB family		A7H361	Non Beta-Lactamase
A7H491	Class A		A7H491	GPI family		A7H491	Non Beta-Lactamase
A7H523	Class A		A7H523	TrpB family		A7H523	Non Beta-Lactamase
A7H8W4	Class A		A7H8W4	Phosphopentomutase family		A7H8W4	Non Beta-Lactamase
A7HLW9	Class D		A7HLW9	Class-II aminoacyl-tRNA synthetase family		A7HLW9	Non Beta-Lactamase
A7HZ77	Class D		A7HZ77	Nitroreductase family, HadB/RutE subfamily		A7HZ77	Non Beta-Lactamase
A7I1I7	Class D		A7I1I7	Class I-like SAM-binding methyltransferase superfamily, CmoB family		A7I1I7	Non Beta-Lactamase
A7IEC3	Class A		A7IEC3	Radical SAM superfamily, Biotin synthase family		A7IEC3	Non Beta-Lactamase
A7MGE0	Class A		A7MGE0	Glycosyltransferase 1 family, Bacterial/plant glycogen synthase subfamily		A7MGE0	Non Beta-Lactamase
A7MHT9	Class B		A7MHT9	RNase Z family, RNase BN subfamily		A7MHT9	Non Beta-Lactamase
A7MN02	Class C		A7MN02	OXA1/ALB3/YidC family, Type 1 subfamily		A7MN02	Non Beta-Lactamase
A7MNK0	Class B		A7MNK0	PTH family		A7MNK0	Non Beta-Lactamase
A7MNZ6	Class A		A7MNZ6	SELO family		A7MNZ6	Non Beta-Lactamase
A7MVI6	Class A		A7MVI6	Group II decarboxylase family		A7MVI6	Non Beta-Lactamase
A7MY80	Class D		A7MY80	LolB family		A7MY80	Non Beta-Lactamase
A7N0X9	Class A		A7N0X9	OXA1/ALB3/YidC family, Type 1 subfamily		A7N0X9	Non Beta-Lactamase
A7N512	Class A		A7N512	D-alanine--D-alanine ligase family		A7N512	Non Beta-Lactamase
A7N9L6	Class A		A7N9L6	OXA1/ALB3/YidC family, Type 1 subfamily		A7N9L6	Non Beta-Lactamase
A7NA91	Class A		A7NA91	Tetrahydrofolate dehydrogenase/cyclohydrolase family		A7NA91	Non Beta-Lactamase
A7NAA1	Class B		A7NAA1	Class I-like SAM-binding methyltransferase superfamily, MenG/UbiE family		A7NAA1	Non Beta-Lactamase
A7NBW2	Class A		A7NBW2	DNA glycosylase MPG family		A7NBW2	Non Beta-Lactamase
A7NC07	Class A		A7NC07	DNA polymerase type-Y family		A7NC07	Non Beta-Lactamase
A7NCY0	Class D		A7NCY0	Fmt family		A7NCY0	Non Beta-Lactamase
A7NDX4	Class A		A7NDX4	MurCDEF family		A7NDX4	Non Beta-Lactamase
A7NE94	Class A		A7NE94	RNA methyltransferase RlmH family		A7NE94	Non Beta-Lactamase
A7NNY4	Class A		A7NNY4	Fmt family		A7NNY4	Non Beta-Lactamase
A7WZL3	Class A		A7WZL3	Diacylglycerol/lipid kinase family		A7WZL3	Non Beta-Lactamase
A7X0P5	Class A		A7X0P5	Glycosyltransferase 28 family, UgtP subfamily		A7X0P5	Non Beta-Lactamase
A7X1H4	Class A		A7X1H4	Fmt family		A7X1H4	Non Beta-Lactamase
A7X3C8	Class A		A7X3C8	AccD/PCCB family		A7X3C8	Non Beta-Lactamase
A7X3D5	Class B		A7X3D5	UPF0173 family		A7X3D5	CLASS B	B3	L1
A7X5V7	Class B		A7X5V7	DNA glycosylase MPG family		A7X5V7	Non Beta-Lactamase
A7Z3M5	Class A		A7Z3M5	Metallo-dependent hydrolases superfamily, Uronate isomerase family		A7Z3M5	Non Beta-Lactamase
A7Z5T3	Class A		A7Z5T3	Thymidylate synthase family, Bacterial-type ThyA subfamily		A7Z5T3	Non Beta-Lactamase
A7Z5Y2	Class B		A7Z5Y2	RecU family		A7Z5Y2	Non Beta-Lactamase
A7ZAZ4	Class B		A7ZAZ4	Uracil-DNA glycosylase (UDG) superfamily, UNG family		A7ZAZ4	Non Beta-Lactamase
A7ZHC9	Class A		A7ZHC9	CoA-transferase III family, CaiB subfamily		A7ZHC9	Non Beta-Lactamase
A7ZHU8	Class B		A7ZHU8	Metallo-beta-lactamase superfamily, Glyoxalase II family		A7ZHU8	Non Beta-Lactamase
A7ZI96	Class A		A7ZI96	AB hydrolase superfamily, MhpC family		A7ZI96	Non Beta-Lactamase
A7ZIM8	Class B		A7ZIM8	Purine/pyrimidine phosphoribosyltransferase family		A7ZIM8	Non Beta-Lactamase
A7ZNW5	Class C		A7ZNW5	Cytidine and deoxycytidylate deaminase family		A7ZNW5	Non Beta-Lactamase
A7ZQ25	Class B		A7ZQ25	Uracil-DNA glycosylase (UDG) superfamily, UNG family		A7ZQ25	Non Beta-Lactamase
A7ZR89	Class A		A7ZR89	Transglycosylase Slt family		A7ZR89	Non Beta-Lactamase
A7ZS69	Class A		A7ZS69	Argininosuccinate synthase family, Type 2 subfamily		A7ZS69	Non Beta-Lactamase
A7ZSW2	Class A		A7ZSW2	Glycosyltransferase 1 family, Bacterial/plant glycogen synthase subfamily		A7ZSW2	Non Beta-Lactamase
A7ZTR1	Class C		A7ZTR1	OXA1/ALB3/YidC family, Type 1 subfamily		A7ZTR1	Non Beta-Lactamase
A7ZUB3	Class B		A7ZUB3	Aldolase class II family, RhaD subfamily		A7ZUB3	Non Beta-Lactamase
A7ZVY8	Class A		A7ZVY8	CoA-transferase III family, CaiB subfamily		A7ZVY8	Non Beta-Lactamase
A7ZWF4	Class B		A7ZWF4	Metallo-beta-lactamase superfamily, Glyoxalase II family		A7ZWF4	Non Beta-Lactamase
A7ZWZ6	Class A		A7ZWZ6	AB hydrolase superfamily, MhpC family		A7ZWZ6	Non Beta-Lactamase
A7ZXC7	Class B		A7ZXC7	Purine/pyrimidine phosphoribosyltransferase family		A7ZXC7	Non Beta-Lactamase
A8A204	Class C		A8A204	Cytidine and deoxycytidylate deaminase family		A8A204	Non Beta-Lactamase
A8A4A6	Class A		A8A4A6	Transglycosylase Slt family		A8A4A6	Non Beta-Lactamase
A8A5N9	Class A		A8A5N9	Glycosyltransferase 1 family, Bacterial/plant glycogen synthase subfamily		A8A5N9	Non Beta-Lactamase
A8A6G7	Class C		A8A6G7	OXA1/ALB3/YidC family, Type 1 subfamily		A8A6G7	Non Beta-Lactamase
A8A705	Class B		A8A705	Aldolase class II family, RhaD subfamily		A8A705	Non Beta-Lactamase
A8ACL7	Class C		A8ACL7	OXA1/ALB3/YidC family, Type 1 subfamily		A8ACL7	Non Beta-Lactamase
A8AD07	Class B		A8AD07	Uracil-DNA glycosylase (UDG) superfamily, UNG family		A8AD07	Non Beta-Lactamase
A8AD70	Class A		A8AD70	RodZ family		A8AD70	Non Beta-Lactamase
A8ADY5	Class B		A8ADY5	Methyltransferase superfamily, UbiG/COQ3 family		A8ADY5	Non Beta-Lactamase
A8AE87	Class A		A8AE87	Cytidine and deoxycytidylate deaminase family		A8AE87	Non Beta-Lactamase
A8AFY6	Class B		A8AFY6	PTH family		A8AFY6	Non Beta-Lactamase
A8ANL5	Class A		A8ANL5	Glutarate hydroxylase family		A8ANL5	Non Beta-Lactamase
A8AP42	Class A		A8AP42	Thymidylate synthase family, Bacterial-type ThyA subfamily		A8AP42	Non Beta-Lactamase
A8AQY0	Class A		A8AQY0	Glycosyltransferase 1 family, Bacterial/plant glycogen synthase subfamily		A8AQY0	Non Beta-Lactamase
A8AUL3	Class A		A8AUL3	Queuine tRNA-ribosyltransferase family		A8AUL3	Non Beta-Lactamase
A8AUU3	Class A		A8AUU3	Peptidase S15 family		A8AUU3	Non Beta-Lactamase
A8AVM1	Class A		A8AVM1	MurCDEF family		A8AVM1	Non Beta-Lactamase
A8AXM4	Class B		A8AXM4	Uracil-DNA glycosylase (UDG) superfamily, UNG family		A8AXM4	Non Beta-Lactamase
A8AYH0	Class A		A8AYH0	Glycosyltransferase 1 family, Bacterial/plant glycogen synthase subfamily		A8AYH0	Non Beta-Lactamase
A8B006	Class B		A8B006	PTH family		A8B006	Non Beta-Lactamase
A8ERA4	Class A		A8ERA4	FlgI family		A8ERA4	Non Beta-Lactamase
A8EUD5	Class D		A8EUD5	Class I-like SAM-binding methyltransferase superfamily, CmoB family		A8EUD5	Non Beta-Lactamase
A8EV83	Class A		A8EV83	TRAFAC class OBG-HflX-like GTPase superfamily, OBG GTPase family		A8EV83	Non Beta-Lactamase
A8EWG2	Class B		A8EWG2	Acetylglutamate kinase family, ArgB subfamily		A8EWG2	Non Beta-Lactamase
A8EXI2	Class A		A8EXI2	Peptidase S26 family		A8EXI2	Non Beta-Lactamase
A8EXM1	Class A		A8EXM1	Amidase family, GatA subfamily		A8EXM1	Non Beta-Lactamase
A8EZF5	Class C		A8EZF5	TolB family		A8EZF5	Non Beta-Lactamase
A8F063	Class A		A8F063	TRAFAC class OBG-HflX-like GTPase superfamily, OBG GTPase family		A8F063	Non Beta-Lactamase
A8F0H9	Class B		A8F0H9	GTP cyclohydrolase I family, QueF type 2 subfamily		A8F0H9	Non Beta-Lactamase
A8F2C8	Class A		A8F2C8	Universal ribosomal protein uL15 family		A8F2C8	Non Beta-Lactamase
A8F8F7	Class A		A8F8F7	TrpB family		A8F8F7	Non Beta-Lactamase
A8F8I4	Class B		A8F8I4	NA		A8F8I4	Non Beta-Lactamase
A8FAM6	Class B		A8FAM6	NA		A8FAM6	Non Beta-Lactamase
A8FEB9	Class A		A8FEB9	Thymidylate synthase family, Bacterial-type ThyA subfamily		A8FEB9	Non Beta-Lactamase
A8FEK4	Class A		A8FEK4	Sugar phosphate cyclases superfamily, Dehydroquinate synthase family		A8FEK4	Non Beta-Lactamase
A8FKD7	Class A		A8FKD7	TrpB family		A8FKD7	Non Beta-Lactamase
A8FM27	Class D		A8FM27	Class I-like SAM-binding methyltransferase superfamily, CmoB family		A8FM27	Non Beta-Lactamase
A8FP42	Class A		A8FP42	OXA1/ALB3/YidC family, Type 1 subfamily		A8FP42	Non Beta-Lactamase
A8FUE5	Class C		A8FUE5	TolB family		A8FUE5	Non Beta-Lactamase
A8FUK8	Class A		A8FUK8	D-alanine--D-alanine ligase family		A8FUK8	Non Beta-Lactamase
A8FYZ9	Class B		A8FYZ9	PTH family		A8FYZ9	Non Beta-Lactamase
A8G3D1	Class A		A8G3D1	MQO family		A8G3D1	Non Beta-Lactamase
A8G4Z4	Class A		A8G4Z4	Fmt family		A8G4Z4	Non Beta-Lactamase
A8G5V8	Class A		A8G5V8	NA		A8G5V8	Non Beta-Lactamase
A8G7F8	Class A		A8G7F8	DapA family		A8G7F8	Non Beta-Lactamase
A8G7P8	Class A		A8G7P8	OXA1/ALB3/YidC family, Type 1 subfamily		A8G7P8	Non Beta-Lactamase
A8G7W8	Class A		A8G7W8	Xylose isomerase family		A8G7W8	Non Beta-Lactamase
A8GD97	Class B		A8GD97	PTH family		A8GD97	Non Beta-Lactamase
A8GIH7	Class A		A8GIH7	Thymidylate synthase family, Bacterial-type ThyA subfamily		A8GIH7	Non Beta-Lactamase
A8GJ50	Class A		A8GJ50	Transglycosylase Slt family		A8GJ50	Non Beta-Lactamase
A8GM19	Class B		A8GM19	GTP cyclohydrolase I family, QueF type 2 subfamily		A8GM19	Non Beta-Lactamase
A8GPM5	Class B		A8GPM5	LpxK family		A8GPM5	Non Beta-Lactamase
A8GQB7	Class A		A8GQB7	Aerobic coproporphyrinogen-III oxidase family		A8GQB7	Non Beta-Lactamase
A8GR69	Class A		A8GR69	QueA family		A8GR69	Non Beta-Lactamase
A8GRJ1	Class C		A8GRJ1	TolB family		A8GRJ1	Non Beta-Lactamase
A8GT50	Class A		A8GT50	Universal ribosomal protein uL15 family		A8GT50	Non Beta-Lactamase
A8GU63	Class A		A8GU63	Aerobic coproporphyrinogen-III oxidase family		A8GU63	Non Beta-Lactamase
A8GX84	Class D		A8GX84	DNA glycosylase MPG family		A8GX84	Non Beta-Lactamase
A8GXK7	Class C		A8GXK7	TolB family		A8GXK7	Non Beta-Lactamase
A8GY81	Class A		A8GY81	Aerobic coproporphyrinogen-III oxidase family		A8GY81	Non Beta-Lactamase
A8H183	Class C		A8H183	Anhydro-N-acetylmuramic acid kinase family		A8H183	Non Beta-Lactamase
A8H1G3	Class A		A8H1G3	GPI family		A8H1G3	Non Beta-Lactamase
A8H1G8	Class A		A8H1G8	UPF0246 family		A8H1G8	Non Beta-Lactamase
A8H4R5	Class D		A8H4R5	LolA family		A8H4R5	Non Beta-Lactamase
A8H589	Class B		A8H589	Metallo-beta-lactamase superfamily, Glyoxalase II family		A8H589	CLASS B	B3	LRA
A8HAI0	Class A		A8HAI0	OXA1/ALB3/YidC family, Type 1 subfamily		A8HAI0	Non Beta-Lactamase
A8IQD2	Class B		A8IQD2	Metallo-beta-lactamase superfamily		A8IQD2	Non Beta-Lactamase
A8IQM5	Class A		A8IQM5	FPG family		A8IQM5	Non Beta-Lactamase
A8LAA1	Class A		A8LAA1	4-hydroxy-2-oxovalerate aldolase family		A8LAA1	Non Beta-Lactamase
A8MHN7	Class A		A8MHN7	NAD synthetase family		A8MHN7	Non Beta-Lactamase
A8YTN8	Class B		A8YTN8	Glucosamine/galactosamine-6-phosphate isomerase family, NagB subfamily		A8YTN8	Non Beta-Lactamase
A8YUW0	Class C		A8YUW0	Thymidylate synthase family, Bacterial-type ThyA subfamily		A8YUW0	Non Beta-Lactamase
A8YVZ5	Class B		A8YVZ5	Metallo-dependent hydrolases superfamily, DHOase family, Class I DHOase subfamily		A8YVZ5	Non Beta-Lactamase
A8YZZ7	Class A		A8YZZ7	Diacylglycerol/lipid kinase family		A8YZZ7	Non Beta-Lactamase
A8Z0C1	Class A		A8Z0C1	Glycosyltransferase 28 family, UgtP subfamily		A8Z0C1	Non Beta-Lactamase
A8Z2L6	Class A		A8Z2L6	AccD/PCCB family		A8Z2L6	Non Beta-Lactamase
A8Z2M2	Class B		A8Z2M2	UPF0173 family		A8Z2M2	CLASS B	B3	L1
A8Z3Q2	Class A		A8Z3Q2	Fmt family		A8Z3Q2	Non Beta-Lactamase
A8Z445	Class A		A8Z445	Sugar phosphate cyclases superfamily, Dehydroquinate synthase family		A8Z445	Non Beta-Lactamase
A8Z534	Class B		A8Z534	DNA glycosylase MPG family		A8Z534	Non Beta-Lactamase
A8Z5W4	Class D		A8Z5W4	MnmA/TRMU family		A8Z5W4	Non Beta-Lactamase
A8Z624	Class A		A8Z624	DapA family		A8Z624	Non Beta-Lactamase
A9AFM6	Class A		A9AFM6	Homogentisate dioxygenase family		A9AFM6	Non Beta-Lactamase
A9AGJ5	Class B		A9AGJ5	MurB family		A9AGJ5	Non Beta-Lactamase
A9AI31	Class D		A9AI31	Glycosyltransferase 51 family		A9AI31	Non Beta-Lactamase
A9AY83	Class B		A9AY83	UPF0173 family		A9AY83	Non Beta-Lactamase
A9BAE3	Class A		A9BAE3	GPI family		A9BAE3	Non Beta-Lactamase
A9BBH5	Class A		A9BBH5	NA		A9BBH5	Non Beta-Lactamase
A9BD80	Class A		A9BD80	IPP transferase family		A9BD80	Non Beta-Lactamase
A9BG68	Class A		A9BG68	Glycosyltransferase 1 family, Bacterial/plant glycogen synthase subfamily		A9BG68	Non Beta-Lactamase
A9BHV4	Class A		A9BHV4	Adenylosuccinate synthetase family		A9BHV4	Non Beta-Lactamase
A9BHX8	Class A		A9BHX8	CinA family		A9BHX8	Non Beta-Lactamase
A9BUB4	Class A		A9BUB4	NA		A9BUB4	Non Beta-Lactamase
A9BY74	Class A		A9BY74	Class-III pyridoxal-phosphate-dependent aminotransferase family, HemL subfamily		A9BY74	Non Beta-Lactamase
A9CJ88	Class B		A9CJ88	UPF0173 family		A9CJ88	CLASS B	B3	L1
A9H9A6	Class A		A9H9A6	ATPase gamma chain family		A9H9A6	Non Beta-Lactamase
A9HKQ4	Class A		A9HKQ4	Fmt family		A9HKQ4	Non Beta-Lactamase
A9IGW1	Class B		A9IGW1	Uracil-DNA glycosylase (UDG) superfamily, UNG family		A9IGW1	Non Beta-Lactamase
A9IWA2	Class A		A9IWA2	D-alanine--D-alanine ligase family		A9IWA2	Non Beta-Lactamase
A9IZD8	Class A		A9IZD8	Peptidase M48B family		A9IZD8	Non Beta-Lactamase
A9KJG7	Class B		A9KJG7	Universal ribosomal protein uS4 family		A9KJG7	Non Beta-Lactamase
A9KJR5	Class A		A9KJR5	UreD family		A9KJR5	Non Beta-Lactamase
A9L4T5	Class A		A9L4T5	GPI family		A9L4T5	Non Beta-Lactamase
A9LZ96	Class B		A9LZ96	LipB family		A9LZ96	Non Beta-Lactamase
A9M041	Class A		A9M041	Bacterial glucokinase family		A9M041	Non Beta-Lactamase
A9M1U4	Class A		A9M1U4	Sugar phosphate cyclases superfamily, Dehydroquinate synthase family		A9M1U4	Non Beta-Lactamase
A9M2N3	Class D		A9M2N3	Glycosyltransferase 51 family		A9M2N3	Non Beta-Lactamase
A9M8R8	Class A		A9M8R8	Diaminopimelate epimerase family		A9M8R8	Non Beta-Lactamase
A9MCM7	Class A		A9MCM7	Peptidase S12 family		A9MCM7	CLASS C		AMPC
A9MG95	Class A		A9MG95	ROK (NagC/XylR) family, NagK subfamily		A9MG95	Non Beta-Lactamase
A9MGV9	Class B		A9MGV9	Uracil-DNA glycosylase (UDG) superfamily, UNG family		A9MGV9	Non Beta-Lactamase
A9MKS5	Class A		A9MKS5	Cytidine and deoxycytidylate deaminase family		A9MKS5	Non Beta-Lactamase
A9MLC3	Class A		A9MLC3	FMN-dependent alpha-hydroxy acid dehydrogenase family		A9MLC3	Non Beta-Lactamase
A9MNV7	Class A		A9MNV7	MsrP family		A9MNV7	Non Beta-Lactamase
A9MPF3	Class B		A9MPF3	Metallo-beta-lactamase superfamily, Glyoxalase II family		A9MPF3	Non Beta-Lactamase
A9MPM1	Class A		A9MPM1	PanB family		A9MPM1	Non Beta-Lactamase
A9MS82	Class A		A9MS82	Thymidylate synthase family, Bacterial-type ThyA subfamily		A9MS82	Non Beta-Lactamase
A9MVJ5	Class A		A9MVJ5	FMN-dependent alpha-hydroxy acid dehydrogenase family		A9MVJ5	Non Beta-Lactamase
A9MZ21	Class B		A9MZ21	Metallo-beta-lactamase superfamily, Glyoxalase II family		A9MZ21	CLASS B	B3	LRA
A9MZC4	Class B		A9MZC4	Aldolase class II family, RhaD subfamily		A9MZC4	Non Beta-Lactamase
A9N0W3	Class B		A9N0W3	Uracil-DNA glycosylase (UDG) superfamily, UNG family		A9N0W3	Non Beta-Lactamase
A9N2L7	Class C		A9N2L7	Thymidylate synthase family, Bacterial-type ThyA subfamily		A9N2L7	Non Beta-Lactamase
A9N307	Class A		A9N307	Peptidase S12 family, YfeW subfamily		A9N307	CLASS C		AMPC
A9N4M6	Class A		A9N4M6	ROK (NagC/XylR) family, NagK subfamily		A9N4M6	Non Beta-Lactamase
A9N4R0	Class A		A9N4R0	Transglycosylase Slt family		A9N4R0	Non Beta-Lactamase
A9N5B1	Class A		A9N5B1	Polysaccharide deacetylase family, ArnD deformylase subfamily		A9N5B1	Non Beta-Lactamase
A9N6L3	Class A		A9N6L3	Cytidine and deoxycytidylate deaminase family		A9N6L3	Non Beta-Lactamase
A9NE10	Class A		A9NE10	HSP33 family		A9NE10	Non Beta-Lactamase
A9NE96	Class A		A9NE96	Tetrahydrofolate dehydrogenase/cyclohydrolase family		A9NE96	Non Beta-Lactamase
A9NFE8	Class A		A9NFE8	AccD/PCCB family		A9NFE8	Non Beta-Lactamase
A9NFK6	Class A		A9NFK6	Glycosyltransferase 1 family, Bacterial/plant glycogen synthase subfamily		A9NFK6	Non Beta-Lactamase
A9NG27	Class A		A9NG27	Thymidylate synthase family, Bacterial-type ThyA subfamily		A9NG27	Non Beta-Lactamase
A9NGE6	Class A		A9NGE6	Pseudouridine synthase TruB family, Type 1 subfamily		A9NGE6	Non Beta-Lactamase
A9R0C4	Class A		A9R0C4	KduI family		A9R0C4	Non Beta-Lactamase
A9R2X3	Class A		A9R2X3	FrsA family		A9R2X3	Non Beta-Lactamase
A9R5Q1	Class A		A9R5Q1	Xylose isomerase family		A9R5Q1	Non Beta-Lactamase
A9R6R2	Class A		A9R6R2	Transglycosylase Slt family		A9R6R2	Non Beta-Lactamase
A9VFE1	Class B		A9VFE1	Aldolase class II family, MtnB subfamily		A9VFE1	Non Beta-Lactamase
A9VGI8	Class B		A9VGI8	DNA glycosylase MPG family		A9VGI8	Non Beta-Lactamase
A9VJS4	Class B		A9VJS4	UPF0173 family		A9VJS4	Non Beta-Lactamase
A9VSP6	Class A		A9VSP6	Glutaminase family		A9VSP6	Non Beta-Lactamase
A9W3I1	Class A		A9W3I1	NtaA/SnaA/SoxA(DszA) monooxygenase family, RutA subfamily		A9W3I1	Non Beta-Lactamase
A9WC36	Class A		A9WC36	CoA-transferase III family, Mesaconyl-CoA isomerase subfamily		A9WC36	Non Beta-Lactamase
A9WGD2	Class C		A9WGD2	NMT1 family		A9WGD2	Non Beta-Lactamase
A9WSI9	Class C		A9WSI9	Class-I aminoacyl-tRNA synthetase family, MshC subfamily		A9WSI9	Non Beta-Lactamase
A9WVV8	Class A		A9WVV8	Peptidase S12 family		A9WVV8	CLASS C		AMPC
A9YWT8	Class A		A9YWT8	Peptidase M4 family		A9YWT8	Non Beta-Lactamase
A9ZPH9	Class A		A9ZPH9	Glutamine synthetase family, Type 3 subfamily		A9ZPH9	Non Beta-Lactamase
B0B7U1	Class A		B0B7U1	OprB family		B0B7U1	Non Beta-Lactamase
B0B9H0	Class A		B0B9H0	Class-I aminoacyl-tRNA synthetase family, TyrS type 1 subfamily		B0B9H0	Non Beta-Lactamase
B0B9I6	Class B		B0B9I6	Tetrahydrofolate dehydrogenase/cyclohydrolase family		B0B9I6	Non Beta-Lactamase
B0BB49	Class A		B0BB49	Class-I aminoacyl-tRNA synthetase family, TyrS type 1 subfamily		B0BB49	Non Beta-Lactamase
B0BB65	Class B		B0BB65	Tetrahydrofolate dehydrogenase/cyclohydrolase family		B0BB65	Non Beta-Lactamase
B0BC06	Class A		B0BC06	OprB family		B0BC06	Non Beta-Lactamase
B0BUP1	Class A		B0BUP1	Universal ribosomal protein uL15 family		B0BUP1	Non Beta-Lactamase
B0BVQ3	Class A		B0BVQ3	Aerobic coproporphyrinogen-III oxidase family		B0BVQ3	Non Beta-Lactamase
B0BWL5	Class A		B0BWL5	QueA family		B0BWL5	Non Beta-Lactamase
B0BWZ3	Class C		B0BWZ3	TolB family		B0BWZ3	Non Beta-Lactamase
B0C142	Class A		B0C142	DapA family		B0C142	Non Beta-Lactamase
B0C5D4	Class D		B0C5D4	FPG family		B0C5D4	Non Beta-Lactamase
B0C7G7	Class A		B0C7G7	FBPase class 1 family		B0C7G7	Non Beta-Lactamase
B0C7S1	Class B		B0C7S1	NA		B0C7S1	Non Beta-Lactamase
B0CD68	Class A		B0CD68	NAGSA dehydrogenase family, Type 1 subfamily		B0CD68	Non Beta-Lactamase
B0CDA5	Class C		B0CDA5	Ccs1/CcsB family		B0CDA5	Non Beta-Lactamase
B0CIT6	Class A		B0CIT6	Diaminopimelate epimerase family		B0CIT6	Non Beta-Lactamase
B0FYK7	Class A		B0FYK7	Thiolase-like superfamily, Chalcone/stilbene synthases family		B0FYK7	Non Beta-Lactamase
B0JWQ4	Class B		B0JWQ4	SfsA family		B0JWQ4	Non Beta-Lactamase
B0JXE2	Class A		B0JXE2	Thiolase-like superfamily, FabH family		B0JXE2	Non Beta-Lactamase
B0KJ69	Class A		B0KJ69	PqqB family		B0KJ69	Non Beta-Lactamase
B0KMR5	Class D		B0KMR5	Nudix hydrolase family, NudC subfamily		B0KMR5	Non Beta-Lactamase
B0KN61	Class D		B0KN61	Glycosyltransferase 51 family		B0KN61	Non Beta-Lactamase
B0KRC1	Class C		B0KRC1	OXA1/ALB3/YidC family, Type 1 subfamily		B0KRC1	Non Beta-Lactamase
B0RH97	Class A		B0RH97	Bacterial ribosomal protein bL36 family		B0RH97	Non Beta-Lactamase
B0RLD0	Class A		B0RLD0	KduI family		B0RLD0	Non Beta-Lactamase
B0RMM6	Class A		B0RMM6	OXA1/ALB3/YidC family, Type 1 subfamily		B0RMM6	Non Beta-Lactamase
B0RQC7	Class A		B0RQC7	Uroporphyrinogen decarboxylase family		B0RQC7	Non Beta-Lactamase
B0RT37	Class A		B0RT37	L/F-transferase family		B0RT37	Non Beta-Lactamase
B0RWG2	Class A		B0RWG2	DadA oxidoreductase family		B0RWG2	Non Beta-Lactamase
B0S9I4	Class A		B0S9I4	GPI family		B0S9I4	Non Beta-Lactamase
B0S9U5	Class A		B0S9U5	D-alanine--D-alanine ligase family		B0S9U5	Non Beta-Lactamase
B0SCA8	Class C		B0SCA8	Queuine tRNA-ribosyltransferase family		B0SCA8	Non Beta-Lactamase
B0SFJ4	Class A		B0SFJ4	Glycosyltransferase 1 family, Bacterial/plant glycogen synthase subfamily		B0SFJ4	Non Beta-Lactamase
B0SIB4	Class B		B0SIB4	Purine/pyrimidine phosphoribosyltransferase family		B0SIB4	Non Beta-Lactamase
B0SII1	Class B		B0SII1	Aldolase class II family, MtnB subfamily		B0SII1	Non Beta-Lactamase
B0SJQ8	Class A		B0SJQ8	GPI family		B0SJQ8	Non Beta-Lactamase
B0SKS9	Class C		B0SKS9	Queuine tRNA-ribosyltransferase family		B0SKS9	Non Beta-Lactamase
B0SPF1	Class A		B0SPF1	Glycosyltransferase 1 family, Bacterial/plant glycogen synthase subfamily		B0SPF1	Non Beta-Lactamase
B0SS77	Class A		B0SS77	D-alanine--D-alanine ligase family		B0SS77	Non Beta-Lactamase
B0SU49	Class B		B0SU49	Aldolase class II family, MtnB subfamily		B0SU49	Non Beta-Lactamase
B0SY51	Class A		B0SY51	Haloalkane dehalogenase family, Type 1 subfamily		B0SY51	Non Beta-Lactamase
B0T179	Class A		B0T179	NA		B0T179	Non Beta-Lactamase
B0TJ99	Class A		B0TJ99	GPI family		B0TJ99	Non Beta-Lactamase
B0TQH1	Class A		B0TQH1	OXA1/ALB3/YidC family, Type 1 subfamily		B0TQH1	Non Beta-Lactamase
B0TRL8	Class B		B0TRL8	Metallo-beta-lactamase superfamily, Glyoxalase II family		B0TRL8	Non Beta-Lactamase
B0TVV8	Class A		B0TVV8	Adenylosuccinate synthetase family		B0TVV8	Non Beta-Lactamase
B0U242	Class A		B0U242	DXR family		B0U242	Non Beta-Lactamase
B0U6I1	Class A		B0U6I1	OXA1/ALB3/YidC family, Type 1 subfamily		B0U6I1	Non Beta-Lactamase
B0URU3	Class A		B0URU3	OXA1/ALB3/YidC family, Type 1 subfamily		B0URU3	Non Beta-Lactamase
B0UST3	Class A		B0UST3	Class-III pyridoxal-phosphate-dependent aminotransferase family, HemL subfamily		B0UST3	Non Beta-Lactamase
B0UUL6	Class A		B0UUL6	MsrP family		B0UUL6	Non Beta-Lactamase
B0UVM7	Class D		B0UVM7	RimM family		B0UVM7	Non Beta-Lactamase
B0UVX7	Class A		B0UVX7	Anaerobic G-3-P dehydrogenase subunit B family		B0UVX7	Non Beta-Lactamase
B0UWE3	Class B		B0UWE3	Class I-like SAM-binding methyltransferase superfamily, TrmB family		B0UWE3	Non Beta-Lactamase
B0VL04	Class A		B0VL04	DapA family		B0VL04	Non Beta-Lactamase
B1AI69	Class A		B1AI69	RecA family		B1AI69	Non Beta-Lactamase
B1AIS8	Class D		B1AIS8	MsrA Met sulfoxide reductase family		B1AIS8	Non Beta-Lactamase
B1AIZ3	Class A		B1AIZ3	Pseudouridine synthase TruB family, Type 1 subfamily		B1AIZ3	Non Beta-Lactamase
B1GZ50	Class A		B1GZ50	OXA1/ALB3/YidC family, Type 1 subfamily		B1GZ50	Non Beta-Lactamase
B1GZ68	Class C		B1GZ68	Metallo-dependent hydrolases superfamily, Uronate isomerase family		B1GZ68	Non Beta-Lactamase
B1GZJ4	Class A		B1GZJ4	Sugar phosphate cyclases superfamily, Dehydroquinate synthase family		B1GZJ4	Non Beta-Lactamase
B1GZY9	Class A		B1GZY9	MnmA/TRMU family		B1GZY9	Non Beta-Lactamase
B1H069	Class C		B1H069	GPI family		B1H069	Non Beta-Lactamase
B1HPX1	Class A		B1HPX1	TmcAL family		B1HPX1	Non Beta-Lactamase
B1HX23	Class B		B1HX23	UPF0173 family		B1HX23	Non Beta-Lactamase
B1I4K8	Class A		B1I4K8	Queuine tRNA-ribosyltransferase family		B1I4K8	Non Beta-Lactamase
B1I9B4	Class A		B1I9B4	Queuine tRNA-ribosyltransferase family		B1I9B4	Non Beta-Lactamase
B1I9L1	Class A		B1I9L1	Thiolase-like superfamily, FabH family		B1I9L1	Non Beta-Lactamase
B1IBW3	Class A		B1IBW3	'phage' integrase family, XerS subfamily		B1IBW3	Non Beta-Lactamase
B1IBW9	Class B		B1IBW9	Uracil-DNA glycosylase (UDG) superfamily, UNG family		B1IBW9	Non Beta-Lactamase
B1ICU3	Class A		B1ICU3	MurCDEF family		B1ICU3	Non Beta-Lactamase
B1ID41	Class A		B1ID41	IspF family		B1ID41	Non Beta-Lactamase
B1IL59	Class A		B1IL59	AIR synthase family		B1IL59	Non Beta-Lactamase
B1IP35	Class A		B1IP35	Glycosyltransferase 1 family, Bacterial/plant glycogen synthase subfamily		B1IP35	Non Beta-Lactamase
B1IPU6	Class B		B1IPU6	Metallo-beta-lactamase superfamily, Glyoxalase II family		B1IPU6	Non Beta-Lactamase
B1IQK6	Class A		B1IQK6	PanB family		B1IQK6	Non Beta-Lactamase
B1IRD8	Class A		B1IRD8	CoA-transferase III family, CaiB subfamily		B1IRD8	Non Beta-Lactamase
B1ISK6	Class A		B1ISK6	Transglycosylase Slt family		B1ISK6	Non Beta-Lactamase
B1IT08	Class A		B1IT08	Aldolase class II family, AraD/FucA subfamily		B1IT08	Non Beta-Lactamase
B1IVH6	Class B		B1IVH6	Aldolase class II family, RhaD subfamily		B1IVH6	Non Beta-Lactamase
B1IX33	Class C		B1IX33	OXA1/ALB3/YidC family, Type 1 subfamily		B1IX33	Non Beta-Lactamase
B1IYC6	Class C		B1IYC6	Cytidine and deoxycytidylate deaminase family		B1IYC6	Non Beta-Lactamase
B1IZC5	Class B		B1IZC5	Purine/pyrimidine phosphoribosyltransferase family		B1IZC5	Non Beta-Lactamase
B1J2G5	Class D		B1J2G5	Glycosyltransferase 51 family		B1J2G5	Non Beta-Lactamase
B1J2H5	Class A		B1J2H5	AB hydrolase superfamily, MetX family		B1J2H5	Non Beta-Lactamase
B1JB30	Class A		B1JB30	SurE nucleotidase family		B1JB30	Non Beta-Lactamase
B1JBN3	Class B		B1JBN3	Metallo-beta-lactamase superfamily, Glyoxalase II family		B1JBN3	CLASS B	B3	LRA
B1JDZ7	Class A		B1JDZ7	PqqB family		B1JDZ7	Non Beta-Lactamase
B1JFV4	Class C		B1JFV4	OXA1/ALB3/YidC family, Type 1 subfamily		B1JFV4	Non Beta-Lactamase
B1JH40	Class A		B1JH40	Xylose isomerase family		B1JH40	Non Beta-Lactamase
B1JIH5	Class A		B1JIH5	FrsA family		B1JIH5	Non Beta-Lactamase
B1JJ01	Class A		B1JJ01	KduI family		B1JJ01	Non Beta-Lactamase
B1JM88	Class A		B1JM88	GHMP kinase family, IspE subfamily		B1JM88	Non Beta-Lactamase
B1JW43	Class D		B1JW43	Aerobic coproporphyrinogen-III oxidase family		B1JW43	Non Beta-Lactamase
B1JZB2	Class A		B1JZB2	Type III pantothenate kinase family		B1JZB2	Non Beta-Lactamase
B1K375	Class B		B1K375	LeuD family, LeuD type 1 subfamily		B1K375	Non Beta-Lactamase
B1KHA5	Class A		B1KHA5	IUNH family, RihA subfamily		B1KHA5	Non Beta-Lactamase
B1KI25	Class A		B1KI25	Anhydro-N-acetylmuramic acid kinase family		B1KI25	Non Beta-Lactamase
B1KIS3	Class A		B1KIS3	GPI family		B1KIS3	Non Beta-Lactamase
B1KNC9	Class A		B1KNC9	CinA family		B1KNC9	Non Beta-Lactamase
B1KQ65	Class A		B1KQ65	OXA1/ALB3/YidC family, Type 1 subfamily		B1KQ65	Non Beta-Lactamase
B1L9R9	Class A		B1L9R9	MurCDEF family		B1L9R9	Non Beta-Lactamase
B1L9T6	Class D		B1L9T6	Class-II aminoacyl-tRNA synthetase family		B1L9T6	Non Beta-Lactamase
B1LBU2	Class A		B1LBU2	GHMP kinase family, IspE subfamily		B1LBU2	Non Beta-Lactamase
B1LDT4	Class D		B1LDT4	KptA/TPT1 family		B1LDT4	Non Beta-Lactamase
B1LFX1	Class A		B1LFX1	CoA-transferase III family, CaiB subfamily		B1LFX1	Non Beta-Lactamase
B1LI25	Class A		B1LI25	ROK (NagC/XylR) family, NagK subfamily		B1LI25	Non Beta-Lactamase
B1LI90	Class A		B1LI90	Glycosyltransferase 1 family, Bacterial/plant glycogen synthase subfamily		B1LI90	Non Beta-Lactamase
B1LJM6	Class B		B1LJM6	Purine/pyrimidine phosphoribosyltransferase family		B1LJM6	Non Beta-Lactamase
B1LKP0	Class C		B1LKP0	Cytidine and deoxycytidylate deaminase family		B1LKP0	Non Beta-Lactamase
B1LL32	Class C		B1LL32	OXA1/ALB3/YidC family, Type 1 subfamily		B1LL32	Non Beta-Lactamase
B1LLL0	Class C		B1LLL0	Polysaccharide deacetylase family, ArnD deformylase subfamily		B1LLL0	Non Beta-Lactamase
B1LMU2	Class B		B1LMU2	Aldolase class II family, RhaD subfamily		B1LMU2	Non Beta-Lactamase
B1LP93	Class B		B1LP93	Uracil-DNA glycosylase (UDG) superfamily, UNG family		B1LP93	Non Beta-Lactamase
B1M6B9	Class C		B1M6B9	NtaA/SnaA/SoxA(DszA) monooxygenase family, RutA subfamily		B1M6B9	Non Beta-Lactamase
B1MDL2	Class A		B1MDL2	FPG family		B1MDL2	Non Beta-Lactamase
B1VA46	Class A		B1VA46	Class-II aminoacyl-tRNA synthetase family		B1VA46	Non Beta-Lactamase
B1VAF2	Class B		B1VAF2	TRAFAC class OBG-HflX-like GTPase superfamily, OBG GTPase family		B1VAF2	Non Beta-Lactamase
B1VEW9	Class A		B1VEW9	Universal ribosomal protein uS8 family		B1VEW9	Non Beta-Lactamase
B1VNN9	Class A		B1VNN9	UreD family		B1VNN9	Non Beta-Lactamase
B1VNP0	Class B		B1VNP0	SIMIBI class G3E GTPase family, UreG subfamily		B1VNP0	Non Beta-Lactamase
B1VR40	Class B		B1VR40	SAICAR synthetase family		B1VR40	Non Beta-Lactamase
B1VSH7	Class A		B1VSH7	Complex I 49 kDa subunit family		B1VSH7	Non Beta-Lactamase
B1VYY1	Class A		B1VYY1	FPG family		B1VYY1	Non Beta-Lactamase
B1W5H1	Class A		B1W5H1	SIMIBI class G3E GTPase family, UreG subfamily		B1W5H1	Non Beta-Lactamase
B1W5H2	Class A		B1W5H2	UreD family		B1W5H2	Non Beta-Lactamase
B1WR00	Class A		B1WR00	Phosphohexose mutase family		B1WR00	Non Beta-Lactamase
B1WRN9	Class C		B1WRN9	Ccs1/CcsB family		B1WRN9	Non Beta-Lactamase
B1WVP7	Class A		B1WVP7	Glycosyltransferase 28 family, MurG subfamily		B1WVP7	Non Beta-Lactamase
B1X774	Class A		B1X774	Glycosyltransferase 1 family, Bacterial/plant glycogen synthase subfamily		B1X774	Non Beta-Lactamase
B1X7N2	Class C		B1X7N2	Cytidine and deoxycytidylate deaminase family		B1X7N2	Non Beta-Lactamase
B1XA29	Class A		B1XA29	ROK (NagC/XylR) family, NagK subfamily		B1XA29	Non Beta-Lactamase
B1XB69	Class B		B1XB69	Aldolase class II family, RhaD subfamily		B1XB69	Non Beta-Lactamase
B1XBG3	Class A		B1XBG3	CoA-transferase III family, CaiB subfamily		B1XBG3	Non Beta-Lactamase
B1XBJ6	Class A		B1XBJ6	AB hydrolase superfamily, MhpC family		B1XBJ6	Non Beta-Lactamase
B1XCA9	Class A		B1XCA9	PanB family		B1XCA9	Non Beta-Lactamase
B1XD76	Class B		B1XD76	Metallo-beta-lactamase superfamily, Glyoxalase II family		B1XD76	Non Beta-Lactamase
B1XDU9	Class A		B1XDU9	Aldolase class II family, AraD/FucA subfamily		B1XDU9	Non Beta-Lactamase
B1XFC3	Class A		B1XFC3	Transglycosylase Slt family		B1XFC3	Non Beta-Lactamase
B1XFQ6	Class B		B1XFQ6	Purine/pyrimidine phosphoribosyltransferase family		B1XFQ6	Non Beta-Lactamase
B1XNG1	Class A		B1XNG1	FBPase class 1 family		B1XNG1	Non Beta-Lactamase
B1XS10	Class C		B1XS10	Class-II aminoacyl-tRNA synthetase family		B1XS10	Non Beta-Lactamase
B1XVF7	Class A		B1XVF7	FBPase class 1 family		B1XVF7	Non Beta-Lactamase
B1Y5W3	Class A		B1Y5W3	FBPase class 1 family		B1Y5W3	Non Beta-Lactamase
B1YFL0	Class B		B1YFL0	Uracil-DNA glycosylase (UDG) superfamily, UNG family		B1YFL0	Non Beta-Lactamase
B1YHD4	Class A		B1YHD4	Tryptophan 2,3-dioxygenase family		B1YHD4	Non Beta-Lactamase
B1YJR0	Class A		B1YJR0	QueA family		B1YJR0	Non Beta-Lactamase
B1YSX5	Class D		B1YSX5	Glycosyltransferase 51 family		B1YSX5	Non Beta-Lactamase
B1YTZ1	Class A		B1YTZ1	Homogentisate dioxygenase family		B1YTZ1	Non Beta-Lactamase
B1ZB15	Class A		B1ZB15	NtaA/SnaA/SoxA(DszA) monooxygenase family, RutA subfamily		B1ZB15	Non Beta-Lactamase
B1ZGW7	Class A		B1ZGW7	FGGY kinase family		B1ZGW7	Non Beta-Lactamase
B2A499	Class B		B2A499	AP endonuclease 2 family		B2A499	Non Beta-Lactamase
B2A6E4	Class A		B2A6E4	Glycosyltransferase 1 family, Bacterial/plant glycogen synthase subfamily		B2A6E4	Non Beta-Lactamase
B2FI02	Class C		B2FI02	FGGY kinase family		B2FI02	Non Beta-Lactamase
B2FPA5	Class A		B2FPA5	OXA1/ALB3/YidC family, Type 1 subfamily		B2FPA5	Non Beta-Lactamase
B2FQP3	Class A		B2FQP3	Peptidase M72 family		B2FQP3	Non Beta-Lactamase
B2FR57	Class B		B2FR57	Metallo-beta-lactamase superfamily, Glyoxalase II family		B2FR57	CLASS B	B3	LRA
B2G5Z2	Class A		B2G5Z2	HPrK/P family		B2G5Z2	Non Beta-Lactamase
B2G690	Class A		B2G690	ATPase gamma chain family		B2G690	Non Beta-Lactamase
B2G7L1	Class A		B2G7L1	Thiolase-like superfamily, FabH family		B2G7L1	Non Beta-Lactamase
B2G8X8	Class B		B2G8X8	Universal ribosomal protein uL3 family		B2G8X8	Non Beta-Lactamase
B2G944	Class A		B2G944	Ferrochelatase family		B2G944	Non Beta-Lactamase
B2G996	Class A		B2G996	Prokaryotic pantothenate kinase family		B2G996	Non Beta-Lactamase
B2GBN0	Class B		B2GBN0	NAGSA dehydrogenase family, Type 1 subfamily		B2GBN0	Non Beta-Lactamase
B2GI02	Class A		B2GI02	UreD family		B2GI02	Non Beta-Lactamase
B2GLU6	Class A		B2GLU6	EPSP synthase family		B2GLU6	Non Beta-Lactamase
B2HFZ1	Class A		B2HFZ1	Dihydroorotate dehydrogenase family, Type 2 subfamily		B2HFZ1	Non Beta-Lactamase
B2HH13	Class A		B2HH13	Acetyltransferase family, MshD subfamily		B2HH13	Non Beta-Lactamase
B2HHZ8	Class A		B2HHZ8	ATP-dependent AMP-binding enzyme family		B2HHZ8	Non Beta-Lactamase
B2HMZ9	Class A		B2HMZ9	Methyltransferase superfamily		B2HMZ9	Non Beta-Lactamase
B2HP73	Class A		B2HP73	RapZ-like family		B2HP73	Non Beta-Lactamase
B2HQ02	Class A		B2HQ02	ThiG family		B2HQ02	Non Beta-Lactamase
B2I5B4	Class A		B2I5B4	NAD-dependent glycerol-3-phosphate dehydrogenase family		B2I5B4	Non Beta-Lactamase
B2I7P4	Class A		B2I7P4	DXR family		B2I7P4	Non Beta-Lactamase
B2I8Y3	Class A		B2I8Y3	DadA oxidoreductase family		B2I8Y3	Non Beta-Lactamase
B2IA16	Class B		B2IA16	Diaminopimelate epimerase family		B2IA16	Non Beta-Lactamase
B2IAR7	Class A		B2IAR7	OXA1/ALB3/YidC family, Type 1 subfamily		B2IAR7	Non Beta-Lactamase
B2IDV5	Class A		B2IDV5	OXA1/ALB3/YidC family, Type 1 subfamily		B2IDV5	Non Beta-Lactamase
B2ILW2	Class A		B2ILW2	Thiolase-like superfamily, FabH family		B2ILW2	Non Beta-Lactamase
B2IMN3	Class A		B2IMN3	Queuine tRNA-ribosyltransferase family		B2IMN3	Non Beta-Lactamase
B2IPW6	Class A		B2IPW6	'phage' integrase family, XerS subfamily		B2IPW6	Non Beta-Lactamase
B2IQY8	Class A		B2IQY8	MurCDEF family		B2IQY8	Non Beta-Lactamase
B2IY96	Class C		B2IY96	AB hydrolase superfamily, MetX family		B2IY96	Non Beta-Lactamase
B2IZ22	Class B		B2IZ22	KptA/TPT1 family		B2IZ22	Non Beta-Lactamase
B2J471	Class A		B2J471	Glycosyltransferase 1 family, Bacterial/plant glycogen synthase subfamily		B2J471	Non Beta-Lactamase
B2J918	Class A		B2J918	SELO family		B2J918	Non Beta-Lactamase
B2JA15	Class A		B2JA15	PTH family		B2JA15	Non Beta-Lactamase
B2JJR8	Class A		B2JJR8	OXA1/ALB3/YidC family, Type 1 subfamily		B2JJR8	Non Beta-Lactamase
B2JKK7	Class A		B2JKK7	Type III pantothenate kinase family		B2JKK7	Non Beta-Lactamase
B2K0V2	Class A		B2K0V2	Transglycosylase Slt family		B2K0V2	Non Beta-Lactamase
B2K659	Class A		B2K659	FrsA family		B2K659	Non Beta-Lactamase
B2K682	Class A		B2K682	KduI family		B2K682	Non Beta-Lactamase
B2K7D2	Class A		B2K7D2	Xylose isomerase family		B2K7D2	Non Beta-Lactamase
B2RH57	Class A		B2RH57	Bacteroidetes fimbrillin superfamily, FimA/Mfa1 family		B2RH57	Non Beta-Lactamase
B2RLI7	Class A		B2RLI7	NA		B2RLI7	Non Beta-Lactamase
B2S0W8	Class A		B2S0W8	Acetokinase family		B2S0W8	Non Beta-Lactamase
B2S885	Class A		B2S885	Diaminopimelate epimerase family		B2S885	Non Beta-Lactamase
B2SD81	Class A		B2SD81	Peptidase S12 family		B2SD81	CLASS C		AMPC
B2SDR8	Class A		B2SDR8	MurCDEF family		B2SDR8	Non Beta-Lactamase
B2SE60	Class A		B2SE60	OXA1/ALB3/YidC family, Type 1 subfamily		B2SE60	Non Beta-Lactamase
B2SET5	Class A		B2SET5	TolB family		B2SET5	Non Beta-Lactamase
B2SF67	Class A		B2SF67	Tetrahydrofolate dehydrogenase/cyclohydrolase family		B2SF67	Non Beta-Lactamase
B2SFA2	Class B		B2SFA2	Class I-like SAM-binding methyltransferase superfamily, MenG/UbiE family		B2SFA2	Non Beta-Lactamase
B2SFB2	Class A		B2SFB2	Phosphatidylserine decarboxylase family, PSD-B subfamily, Prokaryotic type I sub-subfamily		B2SFB2	Non Beta-Lactamase
B2SGG5	Class D		B2SGG5	Fmt family		B2SGG5	Non Beta-Lactamase
B2SH34	Class A		B2SH34	DNA polymerase type-Y family		B2SH34	Non Beta-Lactamase
B2SM18	Class A		B2SM18	Homogentisate dioxygenase family		B2SM18	Non Beta-Lactamase
B2SUW0	Class A		B2SUW0	OXA1/ALB3/YidC family, Type 1 subfamily		B2SUW0	Non Beta-Lactamase
B2SWY4	Class A		B2SWY4	LipB family		B2SWY4	Non Beta-Lactamase
B2T5L6	Class A		B2T5L6	Alanine racemase family		B2T5L6	Non Beta-Lactamase
B2T7U1	Class A		B2T7U1	OXA1/ALB3/YidC family, Type 1 subfamily		B2T7U1	Non Beta-Lactamase
B2TJM9	Class A		B2TJM9	SELO family		B2TJM9	Non Beta-Lactamase
B2TVV2	Class C		B2TVV2	Cytidine and deoxycytidylate deaminase family		B2TVV2	Non Beta-Lactamase
B2U178	Class A		B2U178	Transglycosylase Slt family		B2U178	Non Beta-Lactamase
B2U2Y1	Class A		B2U2Y1	PanB family		B2U2Y1	Non Beta-Lactamase
B2U350	Class B		B2U350	Metallo-beta-lactamase superfamily, Glyoxalase II family		B2U350	Non Beta-Lactamase
B2U4G3	Class A		B2U4G3	Glycosyltransferase 1 family, Bacterial/plant glycogen synthase subfamily		B2U4G3	Non Beta-Lactamase
B2U4S2	Class B		B2U4S2	Purine/pyrimidine phosphoribosyltransferase family		B2U4S2	Non Beta-Lactamase
B2U4S8	Class A		B2U4S8	Ferrochelatase family		B2U4S8	Non Beta-Lactamase
B2U7V7	Class A		B2U7V7	Amidase family, GatA subfamily		B2U7V7	Non Beta-Lactamase
B2ULY0	Class B		B2ULY0	Transferase hexapeptide repeat family, LpxA subfamily		B2ULY0	Non Beta-Lactamase
B2UVU0	Class B		B2UVU0	NAD kinase family		B2UVU0	Non Beta-Lactamase
B2V536	Class A		B2V536	SELO family		B2V536	Non Beta-Lactamase
B2VCY1	Class A		B2VCY1	FBPase class 1 family		B2VCY1	Non Beta-Lactamase
B2VE88	Class A		B2VE88	RodZ family		B2VE88	Non Beta-Lactamase
B2VEL5	Class C		B2VEL5	SELO family		B2VEL5	Non Beta-Lactamase
B2VGX7	Class A		B2VGX7	MsrP family		B2VGX7	Non Beta-Lactamase
B3BM80	Class A		B3BM80	NA		B3BM80	Non Beta-Lactamase
B3CM06	Class A		B3CM06	DapA family		B3CM06	Non Beta-Lactamase
B3CQ33	Class A		B3CQ33	TRAFAC class OBG-HflX-like GTPase superfamily, OBG GTPase family		B3CQ33	Non Beta-Lactamase
B3CUF6	Class A		B3CUF6	TolB family		B3CUF6	Non Beta-Lactamase
B3DVG9	Class A		B3DVG9	TRAFAC class OBG-HflX-like GTPase superfamily, OBG GTPase family		B3DVG9	Non Beta-Lactamase
B3E2M3	Class A		B3E2M3	FBPase class 1 family		B3E2M3	Non Beta-Lactamase
B3EGV0	Class A		B3EGV0	Glycosyltransferase 1 family, Bacterial/plant glycogen synthase subfamily		B3EGV0	Non Beta-Lactamase
B3EIM7	Class A		B3EIM7	OXA1/ALB3/YidC family, Type 1 subfamily		B3EIM7	Non Beta-Lactamase
B3EQF7	Class A		B3EQF7	OXA1/ALB3/YidC family, Type 1 subfamily		B3EQF7	Non Beta-Lactamase
B3ER28	Class A		B3ER28	OXA1/ALB3/YidC family, Type 1 subfamily		B3ER28	Non Beta-Lactamase
B3ERG6	Class B		B3ERG6	Uracil-DNA glycosylase (UDG) superfamily, UNG family		B3ERG6	Non Beta-Lactamase
B3EUM2	Class A		B3EUM2	Universal ribosomal protein uL4 family		B3EUM2	Non Beta-Lactamase
B3GZ52	Class A		B3GZ52	Class-II aminoacyl-tRNA synthetase family		B3GZ52	Non Beta-Lactamase
B3H0J4	Class A		B3H0J4	Glycosyltransferase 1 family, Bacterial/plant glycogen synthase subfamily		B3H0J4	Non Beta-Lactamase
B3PGJ1	Class C		B3PGJ1	Glycosyl hydrolase 27 family		B3PGJ1	Non Beta-Lactamase
B3PIB0	Class A		B3PIB0	Carbohydrate esterase 2 (CE2) family		B3PIB0	Non Beta-Lactamase
B3PIU1	Class A		B3PIU1	OXA1/ALB3/YidC family, Type 1 subfamily		B3PIU1	Non Beta-Lactamase
B3PN57	Class D		B3PN57	TRAFAC class TrmE-Era-EngA-EngB-Septin-like GTPase superfamily, EngB GTPase family		B3PN57	Non Beta-Lactamase
B3Q9D3	Class A		B3Q9D3	Argininosuccinate synthase family, Type 2 subfamily		B3Q9D3	Non Beta-Lactamase
B3QH88	Class A		B3QH88	FGGY kinase family		B3QH88	Non Beta-Lactamase
B3QJ15	Class B		B3QJ15	Ferredoxin--NADP reductase type 2 family		B3QJ15	Non Beta-Lactamase
B3QLY4	Class A		B3QLY4	OXA1/ALB3/YidC family, Type 1 subfamily		B3QLY4	Non Beta-Lactamase
B3QM89	Class A		B3QM89	AB hydrolase superfamily, MetX family		B3QM89	Non Beta-Lactamase
B3QTP6	Class D		B3QTP6	RuvC family		B3QTP6	Non Beta-Lactamase
B3QYV6	Class A		B3QYV6	OXA1/ALB3/YidC family, Type 1 subfamily		B3QYV6	Non Beta-Lactamase
B3QZ51	Class A		B3QZ51	AB hydrolase superfamily, MetX family		B3QZ51	Non Beta-Lactamase
B3QZX0	Class A		B3QZX0	Thymidylate synthase family, Bacterial-type ThyA subfamily		B3QZX0	Non Beta-Lactamase
B3R0A1	Class A		B3R0A1	TRAFAC class YlqF/YawG GTPase family, RsgA subfamily		B3R0A1	Non Beta-Lactamase
B3R2H3	Class B		B3R2H3	UPF0173 family		B3R2H3	Non Beta-Lactamase
B3R368	Class A		B3R368	EPSP synthase family		B3R368	Non Beta-Lactamase
B3RBL3	Class A		B3RBL3	FBPase class 1 family		B3RBL3	Non Beta-Lactamase
B3U538	Class D		B3U538	Class-D beta-lactamase family		B3U538	CLASS D		OXA
B3W9A1	Class A		B3W9A1	Glycosyltransferase 1 family, Bacterial/plant glycogen synthase subfamily		B3W9A1	Non Beta-Lactamase
B3W9M6	Class B		B3W9M6	SfsA family		B3W9M6	Non Beta-Lactamase
B3WER2	Class A		B3WER2	Pseudouridine synthase TruB family, Type 1 subfamily		B3WER2	Non Beta-Lactamase
B3XPQ7	Class C		B3XPQ7	Gtf3 glucosyltransferase family		B3XPQ7	Non Beta-Lactamase
B4EVR4	Class B		B4EVR4	GHMP kinase family, IspE subfamily		B4EVR4	Non Beta-Lactamase
B4EY24	Class A		B4EY24	CoA-transferase III family, CaiB subfamily		B4EY24	Non Beta-Lactamase
B4F1A3	Class B		B4F1A3	Arginase family, Agmatinase subfamily		B4F1A3	Non Beta-Lactamase
B4F298	Class A		B4F298	FBPase class 1 family		B4F298	Non Beta-Lactamase
B4RBL4	Class A		B4RBL4	DadA oxidoreductase family		B4RBL4	Non Beta-Lactamase
B4RCL0	Class A		B4RCL0	TrpB family		B4RCL0	Non Beta-Lactamase
B4RGF4	Class A		B4RGF4	KduI family		B4RGF4	Non Beta-Lactamase
B4RQ17	Class A		B4RQ17	Sugar phosphate cyclases superfamily, Dehydroquinate synthase family		B4RQ17	Non Beta-Lactamase
B4RQS8	Class A		B4RQS8	Argininosuccinate synthase family, Type 2 subfamily		B4RQS8	Non Beta-Lactamase
B4RYP8	Class A		B4RYP8	NA		B4RYP8	Non Beta-Lactamase
B4RZS0	Class C		B4RZS0	Peptidase M20A family, DapE subfamily		B4RZS0	Non Beta-Lactamase
B4SCQ7	Class A		B4SCQ7	Aspartate/ornithine carbamoyltransferase superfamily, ATCase family		B4SCQ7	Non Beta-Lactamase
B4SHH0	Class A		B4SHH0	OXA1/ALB3/YidC family, Type 1 subfamily		B4SHH0	Non Beta-Lactamase
B4SJT3	Class C		B4SJT3	FGGY kinase family		B4SJT3	Non Beta-Lactamase
B4SLL0	Class A		B4SLL0	Peptidase M72 family		B4SLL0	Non Beta-Lactamase
B4SPG0	Class A		B4SPG0	OXA1/ALB3/YidC family, Type 1 subfamily		B4SPG0	Non Beta-Lactamase
B4SV37	Class B		B4SV37	Metallo-beta-lactamase superfamily, Glyoxalase II family		B4SV37	CLASS B	B3	LRA
B4SX34	Class A		B4SX34	SopA E3 ligase family		B4SX34	Non Beta-Lactamase
B4SXA4	Class C		B4SXA4	FMN-dependent alpha-hydroxy acid dehydrogenase family		B4SXA4	Non Beta-Lactamase
B4SY15	Class A		B4SY15	Cytidine and deoxycytidylate deaminase family		B4SY15	Non Beta-Lactamase
B4SYX2	Class A		B4SYX2	Polysaccharide deacetylase family, ArnD deformylase subfamily		B4SYX2	Non Beta-Lactamase
B4SZZ0	Class B		B4SZZ0	Aldolase class II family, RhaD subfamily		B4SZZ0	Non Beta-Lactamase
B4T0K5	Class A		B4T0K5	Peptidase S12 family, YfeW subfamily		B4T0K5	CLASS C		AMPC
B4T290	Class B		B4T290	Uracil-DNA glycosylase (UDG) superfamily, UNG family		B4T290	Non Beta-Lactamase
B4T3Q8	Class A		B4T3Q8	ROK (NagC/XylR) family, NagK subfamily		B4T3Q8	Non Beta-Lactamase
B4T918	Class A		B4T918	SopA E3 ligase family		B4T918	Non Beta-Lactamase
B4TAK5	Class A		B4TAK5	Cytidine and deoxycytidylate deaminase family		B4TAK5	Non Beta-Lactamase
B4TBG7	Class C		B4TBG7	Polysaccharide deacetylase family, ArnD deformylase subfamily		B4TBG7	Non Beta-Lactamase
B4TBY0	Class B		B4TBY0	Aldolase class II family, RhaD subfamily		B4TBY0	Non Beta-Lactamase
B4TD53	Class A		B4TD53	Peptidase S12 family, YfeW subfamily		B4TD53	CLASS C		AMPC
B4TE28	Class B		B4TE28	Uracil-DNA glycosylase (UDG) superfamily, UNG family		B4TE28	Non Beta-Lactamase
B4TFJ6	Class A		B4TFJ6	ROK (NagC/XylR) family, NagK subfamily		B4TFJ6	Non Beta-Lactamase
B4TGE4	Class A		B4TGE4	AspA/AstE family, Succinylglutamate desuccinylase subfamily		B4TGE4	Non Beta-Lactamase
B4TK83	Class B		B4TK83	Metallo-beta-lactamase superfamily, Glyoxalase II family		B4TK83	CLASS B	B3	LRA
B4TNP0	Class A		B4TNP0	Cytidine and deoxycytidylate deaminase family		B4TNP0	Non Beta-Lactamase
B4TPI3	Class A		B4TPI3	Polysaccharide deacetylase family, ArnD deformylase subfamily		B4TPI3	Non Beta-Lactamase
B4TPQ6	Class B		B4TPQ6	Aldolase class II family, RhaD subfamily		B4TPQ6	Non Beta-Lactamase
B4TR50	Class A		B4TR50	Peptidase S12 family, YfeW subfamily		B4TR50	CLASS C		AMPC
B4TS29	Class B		B4TS29	Uracil-DNA glycosylase (UDG) superfamily, UNG family		B4TS29	Non Beta-Lactamase
B4TTJ1	Class A		B4TTJ1	ROK (NagC/XylR) family, NagK subfamily		B4TTJ1	Non Beta-Lactamase
B4TYG8	Class B		B4TYG8	Metallo-beta-lactamase superfamily, Glyoxalase II family		B4TYG8	CLASS B	B3	LRA
B4U4S2	Class A		B4U4S2	MurCDEF family		B4U4S2	Non Beta-Lactamase
B4U7P8	Class B		B4U7P8	TRAFAC class OBG-HflX-like GTPase superfamily, OBG GTPase family		B4U7P8	Non Beta-Lactamase
B4UES3	Class A		B4UES3	MurB family		B4UES3	Non Beta-Lactamase
B4UF79	Class A		B4UF79	Phosphopentomutase family		B4UF79	Non Beta-Lactamase
B5A7L9	Class A		B5A7L9	Gtf3 glucosyltransferase family		B5A7L9	Non Beta-Lactamase
B5BAF5	Class A		B5BAF5	ROK (NagC/XylR) family, NagK subfamily		B5BAF5	Non Beta-Lactamase
B5BAR7	Class B		B5BAR7	Uracil-DNA glycosylase (UDG) superfamily, UNG family		B5BAR7	Non Beta-Lactamase
B5BB26	Class A		B5BB26	Peptidase S12 family, YfeW subfamily		B5BB26	CLASS C		AMPC
B5BCP5	Class A		B5BCP5	Polysaccharide deacetylase family, ArnD deformylase subfamily		B5BCP5	Non Beta-Lactamase
B5BE52	Class A		B5BE52	Cytidine and deoxycytidylate deaminase family		B5BE52	Non Beta-Lactamase
B5BHX7	Class C		B5BHX7	FMN-dependent alpha-hydroxy acid dehydrogenase family		B5BHX7	Non Beta-Lactamase
B5BJG5	Class B		B5BJG5	Aldolase class II family, RhaD subfamily		B5BJG5	Non Beta-Lactamase
B5CY92	Class A		B5CY92	Glycosyl hydrolase 16 family		B5CY92	Non Beta-Lactamase
B5E2X9	Class A		B5E2X9	Queuine tRNA-ribosyltransferase family		B5E2X9	Non Beta-Lactamase
B5E4N6	Class A		B5E4N6	Glycosyltransferase 1 family, Bacterial/plant glycogen synthase subfamily		B5E4N6	Non Beta-Lactamase
B5E685	Class A		B5E685	MurCDEF family		B5E685	Non Beta-Lactamase
B5E7F8	Class A		B5E7F8	Thiolase-like superfamily, FabH family		B5E7F8	Non Beta-Lactamase
B5EBY1	Class A		B5EBY1	Bacterial ribosomal protein bL35 family		B5EBY1	Non Beta-Lactamase
B5ED83	Class C		B5ED83	Class-II aminoacyl-tRNA synthetase family		B5ED83	Non Beta-Lactamase
B5EGX9	Class A		B5EGX9	OXA1/ALB3/YidC family, Type 1 subfamily		B5EGX9	Non Beta-Lactamase
B5ETW5	Class A		B5ETW5	D-alanine--D-alanine ligase family		B5ETW5	Non Beta-Lactamase
B5EX33	Class A		B5EX33	SopA E3 ligase family		B5EX33	Non Beta-Lactamase
B5EYN3	Class A		B5EYN3	Cytidine and deoxycytidylate deaminase family		B5EYN3	Non Beta-Lactamase
B5EZH9	Class A		B5EZH9	Polysaccharide deacetylase family, ArnD deformylase subfamily		B5EZH9	Non Beta-Lactamase
B5F0K5	Class A		B5F0K5	Peptidase S12 family, YfeW subfamily		B5F0K5	CLASS C		AMPC
B5F0M6	Class B		B5F0M6	Aldolase class II family, RhaD subfamily		B5F0M6	Non Beta-Lactamase
B5F228	Class B		B5F228	Uracil-DNA glycosylase (UDG) superfamily, UNG family		B5F228	Non Beta-Lactamase
B5F8D3	Class A		B5F8D3	ROK (NagC/XylR) family, NagK subfamily		B5F8D3	Non Beta-Lactamase
B5F8X0	Class B		B5F8X0	Metallo-beta-lactamase superfamily, Glyoxalase II family		B5F8X0	CLASS B	B3	LRA
B5FBW7	Class A		B5FBW7	GHMP kinase family, IspE subfamily		B5FBW7	Non Beta-Lactamase
B5FCA3	Class A		B5FCA3	Aspartate/glutamate racemases family		B5FCA3	Non Beta-Lactamase
B5FG68	Class A		B5FG68	SELO family		B5FG68	Non Beta-Lactamase
B5FJ56	Class B		B5FJ56	Metallo-beta-lactamase superfamily, Glyoxalase II family		B5FJ56	CLASS B	B3	LRA
B5FK86	Class A		B5FK86	ROK (NagC/XylR) family, NagK subfamily		B5FK86	Non Beta-Lactamase
B5FM34	Class A		B5FM34	SopA E3 ligase family		B5FM34	Non Beta-Lactamase
B5FMZ9	Class A		B5FMZ9	Cytidine and deoxycytidylate deaminase family		B5FMZ9	Non Beta-Lactamase
B5FNU0	Class A		B5FNU0	Polysaccharide deacetylase family, ArnD deformylase subfamily		B5FNU0	Non Beta-Lactamase
B5FP38	Class B		B5FP38	Aldolase class II family, RhaD subfamily		B5FP38	Non Beta-Lactamase
B5FQG8	Class A		B5FQG8	Peptidase S12 family, YfeW subfamily		B5FQG8	CLASS C		AMPC
B5FRD9	Class B		B5FRD9	Uracil-DNA glycosylase (UDG) superfamily, UNG family		B5FRD9	Non Beta-Lactamase
B5QTW1	Class B		B5QTW1	Uracil-DNA glycosylase (UDG) superfamily, UNG family		B5QTW1	Non Beta-Lactamase
B5QWY1	Class B		B5QWY1	Aldolase class II family, RhaD subfamily		B5QWY1	Non Beta-Lactamase
B5QXB6	Class A		B5QXB6	ROK (NagC/XylR) family, NagK subfamily		B5QXB6	Non Beta-Lactamase
B5QZK6	Class A		B5QZK6	SopA E3 ligase family		B5QZK6	Non Beta-Lactamase
B5R153	Class A		B5R153	Cytidine and deoxycytidylate deaminase family		B5R153	Non Beta-Lactamase
B5R273	Class A		B5R273	Polysaccharide deacetylase family, ArnD deformylase subfamily		B5R273	Non Beta-Lactamase
B5R447	Class B		B5R447	Metallo-beta-lactamase superfamily, Glyoxalase II family		B5R447	CLASS B	B3	LRA
B5R4I5	Class A		B5R4I5	Peptidase S12 family, YfeW subfamily		B5R4I5	CLASS C		AMPC
B5R5C7	Class A		B5R5C7	FMN-dependent alpha-hydroxy acid dehydrogenase family		B5R5C7	Non Beta-Lactamase
B5R5L1	Class B		B5R5L1	Metallo-beta-lactamase superfamily, Glyoxalase II family		B5R5L1	CLASS B	B3	LRA
B5RB82	Class A		B5RB82	ROK (NagC/XylR) family, NagK subfamily		B5RB82	Non Beta-Lactamase
B5RC22	Class A		B5RC22	Cytidine and deoxycytidylate deaminase family		B5RC22	Non Beta-Lactamase
B5RCC5	Class A		B5RCC5	Polysaccharide deacetylase family, ArnD deformylase subfamily		B5RCC5	Non Beta-Lactamase
B5RCU8	Class A		B5RCU8	Peptidase S12 family, YfeW subfamily		B5RCU8	CLASS C		AMPC
B5RD62	Class B		B5RD62	Uracil-DNA glycosylase (UDG) superfamily, UNG family		B5RD62	Non Beta-Lactamase
B5RFC6	Class B		B5RFC6	Aldolase class II family, RhaD subfamily		B5RFC6	Non Beta-Lactamase
B5RGA5	Class A		B5RGA5	CoA-transferase III family, CaiB subfamily		B5RGA5	Non Beta-Lactamase
B5RGI4	Class A		B5RGI4	FMN-dependent alpha-hydroxy acid dehydrogenase family		B5RGI4	Non Beta-Lactamase
B5RKV2	Class B		B5RKV2	Uracil-DNA glycosylase (UDG) superfamily, UNG family		B5RKV2	Non Beta-Lactamase
B5RMH1	Class A		B5RMH1	Acetokinase family		B5RMH1	Non Beta-Lactamase
B5RPW7	Class A		B5RPW7	Acetokinase family		B5RPW7	Non Beta-Lactamase
B5RQN2	Class B		B5RQN2	Uracil-DNA glycosylase (UDG) superfamily, UNG family		B5RQN2	Non Beta-Lactamase
B5XJL3	Class A		B5XJL3	Queuine tRNA-ribosyltransferase family		B5XJL3	Non Beta-Lactamase
B5XNF8	Class B		B5XNF8	Uracil-DNA glycosylase (UDG) superfamily, UNG family		B5XNF8	Non Beta-Lactamase
B5XTR0	Class A		B5XTR0	Glycosyltransferase 1 family, Bacterial/plant glycogen synthase subfamily		B5XTR0	Non Beta-Lactamase
B5XW43	Class B		B5XW43	PTH family		B5XW43	Non Beta-Lactamase
B5XXN0	Class A		B5XXN0	NtaA/SnaA/SoxA(DszA) monooxygenase family, RutA subfamily		B5XXN0	Non Beta-Lactamase
B5XZ54	Class B		B5XZ54	Aldolase class II family, RhaD subfamily		B5XZ54	Non Beta-Lactamase
B5XZP5	Class C		B5XZP5	OXA1/ALB3/YidC family, Type 1 subfamily		B5XZP5	Non Beta-Lactamase
B5Y1D2	Class A		B5Y1D2	Glutarate hydroxylase family		B5Y1D2	Non Beta-Lactamase
B5YFA1	Class A		B5YFA1	ATPase alpha/beta chains family		B5YFA1	Non Beta-Lactamase
B5YIH1	Class B		B5YIH1	UPF0173 family		B5YIH1	CLASS B	B3	L1
B5YPZ4	Class A		B5YPZ4	SELO family		B5YPZ4	Non Beta-Lactamase
B5YQG2	Class A		B5YQG2	Transglycosylase Slt family		B5YQG2	Non Beta-Lactamase
B5YUI5	Class A		B5YUI5	Glycosyltransferase 1 family, Bacterial/plant glycogen synthase subfamily		B5YUI5	Non Beta-Lactamase
B5YXA9	Class C		B5YXA9	OXA1/ALB3/YidC family, Type 1 subfamily		B5YXA9	Non Beta-Lactamase
B5YYD2	Class A		B5YYD2	CoA-transferase III family, CaiB subfamily		B5YYD2	Non Beta-Lactamase
B5YZ39	Class B		B5YZ39	Aldolase class II family, RhaD subfamily		B5YZ39	Non Beta-Lactamase
B5Z0I6	Class B		B5Z0I6	Metallo-beta-lactamase superfamily, Glyoxalase II family		B5Z0I6	Non Beta-Lactamase
B5Z154	Class B		B5Z154	Uracil-DNA glycosylase (UDG) superfamily, UNG family		B5Z154	Non Beta-Lactamase
B5Z3X9	Class B		B5Z3X9	Purine/pyrimidine phosphoribosyltransferase family		B5Z3X9	Non Beta-Lactamase
B5ZAR3	Class A		B5ZAR3	RecA family		B5ZAR3	Non Beta-Lactamase
B6EIM5	Class A		B6EIM5	SELO family		B6EIM5	Non Beta-Lactamase
B6EL06	Class A		B6EL06	Methyltransferase superfamily, RsmC family		B6EL06	Non Beta-Lactamase
B6EP40	Class A		B6EP40	OXA1/ALB3/YidC family, Type 1 subfamily		B6EP40	Non Beta-Lactamase
B6EPV3	Class A		B6EPV3	FBPase class 1 family		B6EPV3	Non Beta-Lactamase
B6HYY9	Class A		B6HYY9	CoA-transferase III family, CaiB subfamily		B6HYY9	Non Beta-Lactamase
B6HZS5	Class B		B6HZS5	Metallo-beta-lactamase superfamily, Glyoxalase II family		B6HZS5	Non Beta-Lactamase
B6HZX5	Class A		B6HZX5	AB hydrolase superfamily, MhpC family		B6HZX5	Non Beta-Lactamase
B6I0C1	Class B		B6I0C1	Purine/pyrimidine phosphoribosyltransferase family		B6I0C1	Non Beta-Lactamase
B6I1P6	Class A		B6I1P6	Argininosuccinate synthase family, Type 2 subfamily		B6I1P6	Non Beta-Lactamase
B6I2Z5	Class A		B6I2Z5	Glycosyltransferase 1 family, Bacterial/plant glycogen synthase subfamily		B6I2Z5	Non Beta-Lactamase
B6I3T8	Class C		B6I3T8	OXA1/ALB3/YidC family, Type 1 subfamily		B6I3T8	Non Beta-Lactamase
B6I4P4	Class B		B6I4P4	Aldolase class II family, RhaD subfamily		B6I4P4	Non Beta-Lactamase
B6I7A0	Class A		B6I7A0	Transglycosylase Slt family		B6I7A0	Non Beta-Lactamase
B6I8J3	Class C		B6I8J3	Cytidine and deoxycytidylate deaminase family		B6I8J3	Non Beta-Lactamase
B6I9J7	Class A		B6I9J7	ROK (NagC/XylR) family, NagK subfamily		B6I9J7	Non Beta-Lactamase
B6J7K9	Class D		B6J7K9	LolA family		B6J7K9	Non Beta-Lactamase
B6JNM7	Class B		B6JNM7	Phosphatidylserine decarboxylase family, PSD-B subfamily, Prokaryotic type I sub-subfamily		B6JNM7	Non Beta-Lactamase
B6YQF9	Class A		B6YQF9	OXA1/ALB3/YidC family, Type 1 subfamily		B6YQF9	Non Beta-Lactamase
B6YRA6	Class A		B6YRA6	TRAFAC class OBG-HflX-like GTPase superfamily, OBG GTPase family		B6YRA6	Non Beta-Lactamase
B7GX14	Class A		B7GX14	DapA family		B7GX14	Non Beta-Lactamase
B7H0P4	Class A		B7H0P4	Thymidylate synthase family, Bacterial-type ThyA subfamily		B7H0P4	Non Beta-Lactamase
B7H929	Class B		B7H929	Aldolase class II family, MtnB subfamily		B7H929	Non Beta-Lactamase
B7HBD4	Class A		B7HBD4	GPI family		B7HBD4	Non Beta-Lactamase
B7HEV9	Class B		B7HEV9	DNA glycosylase MPG family		B7HEV9	Non Beta-Lactamase
B7HRQ4	Class B		B7HRQ4	UPF0173 family		B7HRQ4	CLASS B	B3	L1
B7HXM9	Class B		B7HXM9	DNA glycosylase MPG family		B7HXM9	Non Beta-Lactamase
B7I4U0	Class A		B7I4U0	Thymidylate synthase family, Bacterial-type ThyA subfamily		B7I4U0	Non Beta-Lactamase
B7I9K0	Class A		B7I9K0	DapA family		B7I9K0	Non Beta-Lactamase
B7IE73	Class B		B7IE73	NAD kinase family		B7IE73	Non Beta-Lactamase
B7IFV2	Class C		B7IFV2	Bacterial/plant glucose-1-phosphate adenylyltransferase family		B7IFV2	Non Beta-Lactamase
B7IHA8	Class A		B7IHA8	TrpB family		B7IHA8	Non Beta-Lactamase
B7IJ32	Class B		B7IJ32	DNA glycosylase MPG family		B7IJ32	Non Beta-Lactamase
B7IMR7	Class A		B7IMR7	GPI family		B7IMR7	Non Beta-Lactamase
B7IWF0	Class B		B7IWF0	Aldolase class II family, MtnB subfamily		B7IWF0	Non Beta-Lactamase
B7J126	Class A		B7J126	ATPase alpha/beta chains family		B7J126	Non Beta-Lactamase
B7J192	Class D		B7J192	Alanine racemase family		B7J192	Non Beta-Lactamase
B7J1W4	Class B		B7J1W4	Universal ribosomal protein uL1 family		B7J1W4	Non Beta-Lactamase
B7J2E8	Class A		B7J2E8	MurCDEF family		B7J2E8	Non Beta-Lactamase
B7J2N7	Class D		B7J2N7	MnmA/TRMU family		B7J2N7	Non Beta-Lactamase
B7JDF6	Class A		B7JDF6	GPI family		B7JDF6	Non Beta-Lactamase
B7JL18	Class B		B7JL18	Aldolase class II family, MtnB subfamily		B7JL18	Non Beta-Lactamase
B7JRY7	Class B		B7JRY7	UPF0173 family		B7JRY7	CLASS B	B3	L1
B7JSE3	Class B		B7JSE3	DNA glycosylase MPG family		B7JSE3	Non Beta-Lactamase
B7JUF5	Class A		B7JUF5	GPI family		B7JUF5	Non Beta-Lactamase
B7JV16	Class A		B7JV16	HSP33 family		B7JV16	Non Beta-Lactamase
B7JVZ0	Class A		B7JVZ0	CobB/CobQ family, CobQ subfamily		B7JVZ0	Non Beta-Lactamase
B7JY20	Class A		B7JY20	NAGSA dehydrogenase family, Type 1 subfamily		B7JY20	Non Beta-Lactamase
B7JZB1	Class A		B7JZB1	ATP phosphoribosyltransferase family, Short subfamily		B7JZB1	Non Beta-Lactamase
B7K0L9	Class A		B7K0L9	Class-II pyridoxal-phosphate-dependent aminotransferase family, BioF subfamily		B7K0L9	Non Beta-Lactamase
B7K1E7	Class B		B7K1E7	Diaminopimelate epimerase family		B7K1E7	Non Beta-Lactamase
B7K1T1	Class A		B7K1T1	FPG family		B7K1T1	Non Beta-Lactamase
B7KAA8	Class A		B7KAA8	PdxA family		B7KAA8	Non Beta-Lactamase
B7KHU5	Class D		B7KHU5	Class-II aminoacyl-tRNA synthetase family		B7KHU5	Non Beta-Lactamase
B7KWT7	Class A		B7KWT7	NtaA/SnaA/SoxA(DszA) monooxygenase family, RutA subfamily		B7KWT7	Non Beta-Lactamase
B7L4G1	Class A		B7L4G1	CoA-transferase III family, CaiB subfamily		B7L4G1	Non Beta-Lactamase
B7L4W1	Class A		B7L4W1	Glycosyltransferase 1 family, Bacterial/plant glycogen synthase subfamily		B7L4W1	Non Beta-Lactamase
B7L505	Class A		B7L505	AB hydrolase superfamily, MhpC family		B7L505	Non Beta-Lactamase
B7L794	Class B		B7L794	Purine/pyrimidine phosphoribosyltransferase family		B7L794	Non Beta-Lactamase
B7L849	Class C		B7L849	OXA1/ALB3/YidC family, Type 1 subfamily		B7L849	Non Beta-Lactamase
B7L9F8	Class B		B7L9F8	Aldolase class II family, RhaD subfamily		B7L9F8	Non Beta-Lactamase
B7LA09	Class C		B7LA09	Cytidine and deoxycytidylate deaminase family		B7LA09	Non Beta-Lactamase
B7LFM1	Class A		B7LFM1	Transglycosylase Slt family		B7LFM1	Non Beta-Lactamase
B7LG53	Class A		B7LG53	ROK (NagC/XylR) family, NagK subfamily		B7LG53	Non Beta-Lactamase
B7LHB8	Class B		B7LHB8	Metallo-beta-lactamase superfamily, Glyoxalase II family		B7LHB8	Non Beta-Lactamase
B7LHN6	Class A		B7LHN6	Argininosuccinate synthase family, Type 2 subfamily		B7LHN6	Non Beta-Lactamase
B7LK48	Class C		B7LK48	OXA1/ALB3/YidC family, Type 1 subfamily		B7LK48	Non Beta-Lactamase
B7LLQ1	Class B		B7LLQ1	Purine/pyrimidine phosphoribosyltransferase family		B7LLQ1	Non Beta-Lactamase
B7LNI2	Class A		B7LNI2	Thymidylate synthase family, Bacterial-type ThyA subfamily		B7LNI2	Non Beta-Lactamase
B7LPQ4	Class A		B7LPQ4	ROK (NagC/XylR) family, NagK subfamily		B7LPQ4	Non Beta-Lactamase
B7LPT3	Class A		B7LPT3	Transglycosylase Slt family		B7LPT3	Non Beta-Lactamase
B7LQ50	Class D		B7LQ50	Ves family		B7LQ50	Non Beta-Lactamase
B7LSE0	Class A		B7LSE0	Glycosyltransferase 1 family, Bacterial/plant glycogen synthase subfamily		B7LSE0	Non Beta-Lactamase
B7LUY5	Class B		B7LUY5	Uracil-DNA glycosylase (UDG) superfamily, UNG family		B7LUY5	Non Beta-Lactamase
B7LVE1	Class B		B7LVE1	Aldolase class II family, RhaD subfamily		B7LVE1	Non Beta-Lactamase
B7LW87	Class B		B7LW87	Metallo-beta-lactamase superfamily, Glyoxalase II family		B7LW87	CLASS B	B3	LRA
B7LWM9	Class A		B7LWM9	CoA-transferase III family, CaiB subfamily		B7LWM9	Non Beta-Lactamase
B7LX53	Class A		B7LX53	ROK (NagC/XylR) family, NagK subfamily		B7LX53	Non Beta-Lactamase
B7LYZ3	Class A		B7LYZ3	Transglycosylase Slt family		B7LYZ3	Non Beta-Lactamase
B7M0D5	Class A		B7M0D5	CoA-transferase III family, CaiB subfamily		B7M0D5	Non Beta-Lactamase
B7M211	Class B		B7M211	Metallo-beta-lactamase superfamily, Glyoxalase II family		B7M211	Non Beta-Lactamase
B7M2J2	Class A		B7M2J2	Glycosyltransferase 1 family, Bacterial/plant glycogen synthase subfamily		B7M2J2	Non Beta-Lactamase
B7M2Z7	Class A		B7M2Z7	AB hydrolase superfamily, MhpC family		B7M2Z7	Non Beta-Lactamase
B7M3W1	Class B		B7M3W1	Purine/pyrimidine phosphoribosyltransferase family		B7M3W1	Non Beta-Lactamase
B7M3W7	Class A		B7M3W7	Ferrochelatase family		B7M3W7	Non Beta-Lactamase
B7M4Y8	Class C		B7M4Y8	Cytidine and deoxycytidylate deaminase family		B7M4Y8	Non Beta-Lactamase
B7M558	Class C		B7M558	OXA1/ALB3/YidC family, Type 1 subfamily		B7M558	Non Beta-Lactamase
B7M6V4	Class B		B7M6V4	Aldolase class II family, RhaD subfamily		B7M6V4	Non Beta-Lactamase
B7MAG1	Class A		B7MAG1	CoA-transferase III family, CaiB subfamily		B7MAG1	Non Beta-Lactamase
B7MAR7	Class A		B7MAR7	SELO family		B7MAR7	Non Beta-Lactamase
B7MB92	Class A		B7MB92	Argininosuccinate synthase family, Type 2 subfamily		B7MB92	Non Beta-Lactamase
B7MBI8	Class B		B7MBI8	Metallo-beta-lactamase superfamily, Glyoxalase II family		B7MBI8	Non Beta-Lactamase
B7MDR4	Class A		B7MDR4	Glycosyltransferase 1 family, Bacterial/plant glycogen synthase subfamily		B7MDR4	Non Beta-Lactamase
B7MDZ1	Class B		B7MDZ1	Purine/pyrimidine phosphoribosyltransferase family		B7MDZ1	Non Beta-Lactamase
B7MF55	Class C		B7MF55	Cytidine and deoxycytidylate deaminase family		B7MF55	Non Beta-Lactamase
B7MGC7	Class C		B7MGC7	OXA1/ALB3/YidC family, Type 1 subfamily		B7MGC7	Non Beta-Lactamase
B7MI34	Class B		B7MI34	Aldolase class II family, RhaD subfamily		B7MI34	Non Beta-Lactamase
B7MIR5	Class B		B7MIR5	Uracil-DNA glycosylase (UDG) superfamily, UNG family		B7MIR5	Non Beta-Lactamase
B7MJA6	Class A		B7MJA6	ROK (NagC/XylR) family, NagK subfamily		B7MJA6	Non Beta-Lactamase
B7MMM2	Class D		B7MMM2	KptA/TPT1 family		B7MMM2	Non Beta-Lactamase
B7MN10	Class A		B7MN10	Transglycosylase Slt family		B7MN10	Non Beta-Lactamase
B7MNP5	Class A		B7MNP5	CoA-transferase III family, CaiB subfamily		B7MNP5	Non Beta-Lactamase
B7MQ21	Class B		B7MQ21	Metallo-beta-lactamase superfamily, Glyoxalase II family		B7MQ21	Non Beta-Lactamase
B7MQI4	Class B		B7MQI4	Purine/pyrimidine phosphoribosyltransferase family		B7MQI4	Non Beta-Lactamase
B7MTP9	Class A		B7MTP9	ROK (NagC/XylR) family, NagK subfamily		B7MTP9	Non Beta-Lactamase
B7MVI5	Class A		B7MVI5	SELO family		B7MVI5	Non Beta-Lactamase
B7MXF5	Class C		B7MXF5	Cytidine and deoxycytidylate deaminase family		B7MXF5	Non Beta-Lactamase
B7MYF1	Class A		B7MYF1	RodZ family		B7MYF1	Non Beta-Lactamase
B7MYL3	Class B		B7MYL3	Uracil-DNA glycosylase (UDG) superfamily, UNG family		B7MYL3	Non Beta-Lactamase
B7MZB8	Class A		B7MZB8	Transglycosylase Slt family		B7MZB8	Non Beta-Lactamase
B7N176	Class A		B7N176	Glycosyltransferase 1 family, Bacterial/plant glycogen synthase subfamily		B7N176	Non Beta-Lactamase
B7N210	Class C		B7N210	OXA1/ALB3/YidC family, Type 1 subfamily		B7N210	Non Beta-Lactamase
B7N2P3	Class B		B7N2P3	Aldolase class II family, RhaD subfamily		B7N2P3	Non Beta-Lactamase
B7N6H1	Class B		B7N6H1	Uracil-DNA glycosylase (UDG) superfamily, UNG family		B7N6H1	Non Beta-Lactamase
B7N7L9	Class A		B7N7L9	Transglycosylase Slt family		B7N7L9	Non Beta-Lactamase
B7N7R3	Class A		B7N7R3	CoA-transferase III family, CaiB subfamily		B7N7R3	Non Beta-Lactamase
B7N8Q6	Class A		B7N8Q6	AB hydrolase superfamily, MhpC family		B7N8Q6	Non Beta-Lactamase
B7N922	Class B		B7N922	Purine/pyrimidine phosphoribosyltransferase family		B7N922	Non Beta-Lactamase
B7NAZ7	Class A		B7NAZ7	ROK (NagC/XylR) family, NagK subfamily		B7NAZ7	Non Beta-Lactamase
B7NCH2	Class C		B7NCH2	Cytidine and deoxycytidylate deaminase family		B7NCH2	Non Beta-Lactamase
B7NE39	Class A		B7NE39	Glycosyltransferase 1 family, Bacterial/plant glycogen synthase subfamily		B7NE39	Non Beta-Lactamase
B7NF23	Class C		B7NF23	OXA1/ALB3/YidC family, Type 1 subfamily		B7NF23	Non Beta-Lactamase
B7NFK0	Class B		B7NFK0	Aldolase class II family, RhaD subfamily		B7NFK0	Non Beta-Lactamase
B7NHE2	Class A		B7NHE2	CoA-transferase III family, CaiB subfamily		B7NHE2	Non Beta-Lactamase
B7NI32	Class A		B7NI32	Transglycosylase Slt family		B7NI32	Non Beta-Lactamase
B7NIG1	Class B		B7NIG1	Purine/pyrimidine phosphoribosyltransferase family		B7NIG1	Non Beta-Lactamase
B7NK06	Class A		B7NK06	AB hydrolase superfamily, MhpC family		B7NK06	Non Beta-Lactamase
B7NKG0	Class A		B7NKG0	ROK (NagC/XylR) family, NagK subfamily		B7NKG0	Non Beta-Lactamase
B7NMA8	Class C		B7NMA8	Cytidine and deoxycytidylate deaminase family		B7NMA8	Non Beta-Lactamase
B7NMJ4	Class A		B7NMJ4	Glycosyltransferase 1 family, Bacterial/plant glycogen synthase subfamily		B7NMJ4	Non Beta-Lactamase
B7NNU8	Class B		B7NNU8	RNase Z family, RNase BN subfamily		B7NNU8	Non Beta-Lactamase
B7NR08	Class C		B7NR08	OXA1/ALB3/YidC family, Type 1 subfamily		B7NR08	Non Beta-Lactamase
B7NRG6	Class A		B7NRG6	RodZ family		B7NRG6	Non Beta-Lactamase
B7NRN6	Class B		B7NRN6	Uracil-DNA glycosylase (UDG) superfamily, UNG family		B7NRN6	Non Beta-Lactamase
B7NUA6	Class B		B7NUA6	Aldolase class II family, RhaD subfamily		B7NUA6	Non Beta-Lactamase
B7UFF9	Class C		B7UFF9	Cytidine and deoxycytidylate deaminase family		B7UFF9	Non Beta-Lactamase
B7UFT1	Class B		B7UFT1	RNase Z family, RNase BN subfamily		B7UFT1	Non Beta-Lactamase
B7UH19	Class B		B7UH19	Uracil-DNA glycosylase (UDG) superfamily, UNG family		B7UH19	Non Beta-Lactamase
B7UI10	Class A		B7UI10	Transglycosylase Slt family		B7UI10	Non Beta-Lactamase
B7UI84	Class A		B7UI84	CoA-transferase III family, CaiB subfamily		B7UI84	Non Beta-Lactamase
B7UJA8	Class B		B7UJA8	Metallo-beta-lactamase superfamily, Glyoxalase II family		B7UJA8	Non Beta-Lactamase
B7UKD4	Class A		B7UKD4	Glycosyltransferase 1 family, Bacterial/plant glycogen synthase subfamily		B7UKD4	Non Beta-Lactamase
B7UKE9	Class B		B7UKE9	Purine/pyrimidine phosphoribosyltransferase family		B7UKE9	Non Beta-Lactamase
B7UMH2	Class C		B7UMH2	OXA1/ALB3/YidC family, Type 1 subfamily		B7UMH2	Non Beta-Lactamase
B7UNM3	Class B		B7UNM3	Aldolase class II family, RhaD subfamily		B7UNM3	Non Beta-Lactamase
B7UPY3	Class A		B7UPY3	ROK (NagC/XylR) family, NagK subfamily		B7UPY3	Non Beta-Lactamase
B7US45	Class A		B7US45	SELO family		B7US45	Non Beta-Lactamase
B7UX51	Class B		B7UX51	Peptidase C56 family, HchA subfamily		B7UX51	Non Beta-Lactamase
B7UYZ2	Class B		B7UYZ2	Uracil-DNA glycosylase (UDG) superfamily, UNG family		B7UYZ2	Non Beta-Lactamase
B7V2C0	Class A		B7V2C0	CitG/MdcB family		B7V2C0	Non Beta-Lactamase
B7V7A5	Class A		B7V7A5	OXA1/ALB3/YidC family, Type 1 subfamily		B7V7A5	Non Beta-Lactamase
B7VGH7	Class A		B7VGH7	OXA1/ALB3/YidC family, Type 1 subfamily		B7VGH7	Non Beta-Lactamase
B7VKH0	Class A		B7VKH0	GHMP kinase family, IspE subfamily		B7VKH0	Non Beta-Lactamase
B7VMJ2	Class A		B7VMJ2	TolB family		B7VMJ2	Non Beta-Lactamase
B8CH68	Class A		B8CH68	OXA1/ALB3/YidC family, Type 1 subfamily		B8CH68	Non Beta-Lactamase
B8CQ07	Class D		B8CQ07	GTP cyclohydrolase II family		B8CQ07	Non Beta-Lactamase
B8CSD4	Class A		B8CSD4	GPI family		B8CSD4	Non Beta-Lactamase
B8D6T3	Class A		B8D6T3	OXA1/ALB3/YidC family, Type 1 subfamily		B8D6T3	Non Beta-Lactamase
B8D741	Class C		B8D741	Class-II aminoacyl-tRNA synthetase family		B8D741	Non Beta-Lactamase
B8D7K4	Class A		B8D7K4	Class-V pyridoxal-phosphate-dependent aminotransferase family, SerC subfamily		B8D7K4	Non Beta-Lactamase
B8D7R7	Class A		B8D7R7	Phosphohexose mutase family		B8D7R7	Non Beta-Lactamase
B8D7S4	Class A		B8D7S4	TRAFAC class OBG-HflX-like GTPase superfamily, OBG GTPase family		B8D7S4	Non Beta-Lactamase
B8D7U0	Class A		B8D7U0	Glutamate--cysteine ligase type 1 family, Type 1 subfamily		B8D7U0	Non Beta-Lactamase
B8D7X0	Class A		B8D7X0	Thymidylate synthase family, Bacterial-type ThyA subfamily		B8D7X0	Non Beta-Lactamase
B8D822	Class A		B8D822	Fmt family		B8D822	Non Beta-Lactamase
B8D894	Class A		B8D894	GPI family		B8D894	Non Beta-Lactamase
B8D8D7	Class A		B8D8D7	GPI family		B8D8D7	Non Beta-Lactamase
B8D8H9	Class A		B8D8H9	OXA1/ALB3/YidC family, Type 1 subfamily		B8D8H9	Non Beta-Lactamase
B8D8T4	Class A		B8D8T4	Queuine tRNA-ribosyltransferase family		B8D8T4	Non Beta-Lactamase
B8D8T7	Class C		B8D8T7	Class-II aminoacyl-tRNA synthetase family		B8D8T7	Non Beta-Lactamase
B8D8U7	Class A		B8D8U7	DapB family		B8D8U7	Non Beta-Lactamase
B8D9A2	Class A		B8D9A2	Class-V pyridoxal-phosphate-dependent aminotransferase family, SerC subfamily		B8D9A2	Non Beta-Lactamase
B8D9G5	Class A		B8D9G5	Phosphohexose mutase family		B8D9G5	Non Beta-Lactamase
B8D9H2	Class A		B8D9H2	TRAFAC class OBG-HflX-like GTPase superfamily, OBG GTPase family		B8D9H2	Non Beta-Lactamase
B8D9I8	Class A		B8D9I8	Glutamate--cysteine ligase type 1 family, Type 1 subfamily		B8D9I8	Non Beta-Lactamase
B8D9K1	Class A		B8D9K1	TRAFAC class translation factor GTPase superfamily, Classic translation factor GTPase family, CysN/NodQ subfamily		B8D9K1	Non Beta-Lactamase
B8D9L8	Class A		B8D9L8	Thymidylate synthase family, Bacterial-type ThyA subfamily		B8D9L8	Non Beta-Lactamase
B8D9S0	Class A		B8D9S0	Fmt family		B8D9S0	Non Beta-Lactamase
B8DBZ9	Class A		B8DBZ9	Sugar phosphate cyclases superfamily, Dehydroquinate synthase family		B8DBZ9	Non Beta-Lactamase
B8DDS9	Class A		B8DDS9	Fmt family		B8DDS9	Non Beta-Lactamase
B8DE52	Class D		B8DE52	Class-II aminoacyl-tRNA synthetase family		B8DE52	Non Beta-Lactamase
B8E7T7	Class A		B8E7T7	GTP cyclohydrolase I family, QueF type 2 subfamily		B8E7T7	Non Beta-Lactamase
B8EFD8	Class A		B8EFD8	GPI family		B8EFD8	Non Beta-Lactamase
B8F503	Class B		B8F503	PTH family		B8F503	Non Beta-Lactamase
B8F6M2	Class A		B8F6M2	OXA1/ALB3/YidC family, Type 1 subfamily		B8F6M2	Non Beta-Lactamase
B8FQV2	Class A		B8FQV2	Queuine tRNA-ribosyltransferase family		B8FQV2	Non Beta-Lactamase
B8G1G3	Class A		B8G1G3	Glycosyltransferase 1 family, Bacterial/plant glycogen synthase subfamily		B8G1G3	Non Beta-Lactamase
B8G5Y4	Class A		B8G5Y4	MurB family		B8G5Y4	Non Beta-Lactamase
B8GN14	Class A		B8GN14	GcvP family, C-terminal subunit subfamily		B8GN14	Non Beta-Lactamase
B8GYE8	Class A		B8GYE8	Glutaminase family		B8GYE8	Non Beta-Lactamase
B8GZZ0	Class C		B8GZZ0	AB hydrolase superfamily, MetX family		B8GZZ0	Non Beta-Lactamase
B8H0A0	Class A		B8H0A0	Transpeptidase family		B8H0A0	Non Beta-Lactamase
B8H1Q4	Class C		B8H1Q4	NtaA/SnaA/SoxA(DszA) monooxygenase family, RutA subfamily		B8H1Q4	Non Beta-Lactamase
B8H5V5	Class A		B8H5V5	KduI family		B8H5V5	Non Beta-Lactamase
B8HCZ3	Class A		B8HCZ3	Universal ribosomal protein uS8 family		B8HCZ3	Non Beta-Lactamase
B8I0T8	Class A		B8I0T8	Thymidylate synthase family, Bacterial-type ThyA subfamily		B8I0T8	Non Beta-Lactamase
B8I601	Class A		B8I601	Amidase family, GatA subfamily		B8I601	Non Beta-Lactamase
B8IJ86	Class A		B8IJ86	DadA oxidoreductase family		B8IJ86	Non Beta-Lactamase
B8IL75	Class A		B8IL75	RecO family		B8IL75	Non Beta-Lactamase
B8J0U1	Class A		B8J0U1	CinA family		B8J0U1	Non Beta-Lactamase
B8J8F0	Class A		B8J8F0	MurB family		B8J8F0	Non Beta-Lactamase
B8JEI1	Class A		B8JEI1	Phosphopentomutase family		B8JEI1	Non Beta-Lactamase
B8ZLC2	Class A		B8ZLC2	MurCDEF family		B8ZLC2	Non Beta-Lactamase
B8ZLI3	Class A		B8ZLI3	Thiolase-like superfamily, FabH family		B8ZLI3	Non Beta-Lactamase
B8ZPB8	Class A		B8ZPB8	Queuine tRNA-ribosyltransferase family		B8ZPB8	Non Beta-Lactamase
B8ZQ39	Class A		B8ZQ39	'phage' integrase family, XerS subfamily		B8ZQ39	Non Beta-Lactamase
B8ZRC2	Class A		B8ZRC2	Lgt family		B8ZRC2	Non Beta-Lactamase
B8ZSU0	Class A		B8ZSU0	Acetyltransferase family, MshD subfamily		B8ZSU0	Non Beta-Lactamase
B8ZT86	Class A		B8ZT86	Phosphoglycerate mutase family, BPG-dependent PGAM subfamily		B8ZT86	Non Beta-Lactamase
B8ZTU2	Class A		B8ZTU2	NA		B8ZTU2	Non Beta-Lactamase
B8ZU92	Class A		B8ZU92	ThiG family		B8ZU92	Non Beta-Lactamase
B9DNA2	Class B		B9DNA2	UPF0173 family		B9DNA2	Non Beta-Lactamase
B9DRS8	Class A		B9DRS8	Glycosyltransferase 1 family, Bacterial/plant glycogen synthase subfamily		B9DRS8	Non Beta-Lactamase
B9DV45	Class A		B9DV45	Fmt family		B9DV45	Non Beta-Lactamase
B9DVM1	Class A		B9DVM1	Peptidase S15 family		B9DVM1	Non Beta-Lactamase
B9DVZ9	Class A		B9DVZ9	Queuine tRNA-ribosyltransferase family		B9DVZ9	Non Beta-Lactamase
B9DWP3	Class A		B9DWP3	Glycosyltransferase 1 family, Bacterial/plant glycogen synthase subfamily		B9DWP3	Non Beta-Lactamase
B9E560	Class D		B9E560	D-alanine--D-alanine ligase family		B9E560	Non Beta-Lactamase
B9E717	Class A		B9E717	QueA family		B9E717	Non Beta-Lactamase
B9E740	Class A		B9E740	Class-III pyridoxal-phosphate-dependent aminotransferase family, HemL subfamily		B9E740	Non Beta-Lactamase
B9E7B2	Class B		B9E7B2	UPF0173 family		B9E7B2	Non Beta-Lactamase
B9E8N2	Class B		B9E8N2	Uracil-DNA glycosylase (UDG) superfamily, UNG family		B9E8N2	Non Beta-Lactamase
B9IRB4	Class B		B9IRB4	DNA glycosylase MPG family		B9IRB4	Non Beta-Lactamase
B9IW02	Class A		B9IW02	TmcAL family		B9IW02	Non Beta-Lactamase
B9JEV2	Class A		B9JEV2	Peptidase M48B family		B9JEV2	Non Beta-Lactamase
B9JK73	Class A		B9JK73	RuBisCO large chain family		B9JK73	Non Beta-Lactamase
B9JLT9	Class C		B9JLT9	NtaA/SnaA/SoxA(DszA) monooxygenase family, RutA subfamily		B9JLT9	Non Beta-Lactamase
B9JYP7	Class A		B9JYP7	Phosphopentomutase family		B9JYP7	Non Beta-Lactamase
B9K4P2	Class C		B9K4P2	NtaA/SnaA/SoxA(DszA) monooxygenase family, RutA subfamily		B9K4P2	Non Beta-Lactamase
B9KDE1	Class A		B9KDE1	Methyltransferase superfamily, PrmA family		B9KDE1	Non Beta-Lactamase
B9KEK7	Class B		B9KEK7	Uracil-DNA glycosylase (UDG) superfamily, UNG family		B9KEK7	Non Beta-Lactamase
B9KFR5	Class D		B9KFR5	Class I-like SAM-binding methyltransferase superfamily, CmoB family		B9KFR5	Non Beta-Lactamase
B9KJ19	Class A		B9KJ19	TRAFAC class OBG-HflX-like GTPase superfamily, OBG GTPase family		B9KJ19	Non Beta-Lactamase
B9KL02	Class A		B9KL02	DUTPase family		B9KL02	Non Beta-Lactamase
B9KNZ6	Class A		B9KNZ6	OXA1/ALB3/YidC family, Type 1 subfamily		B9KNZ6	Non Beta-Lactamase
B9KQC8	Class A		B9KQC8	Alanine racemase family		B9KQC8	Non Beta-Lactamase
B9KSB0	Class A		B9KSB0	RecO family		B9KSB0	Non Beta-Lactamase
B9KTA6	Class A		B9KTA6	Peptidase S12 family		B9KTA6	Non Beta-Lactamase
B9L8G5	Class D		B9L8G5	Class I-like SAM-binding methyltransferase superfamily, CmoB family		B9L8G5	Non Beta-Lactamase
B9L8Q2	Class B		B9L8Q2	Peptidase M20A family, DapE subfamily		B9L8Q2	Non Beta-Lactamase
B9L9I6	Class C		B9L9I6	AB hydrolase superfamily, MetX family		B9L9I6	Non Beta-Lactamase
B9M2J2	Class A		B9M2J2	Glycosyltransferase 1 family, Bacterial/plant glycogen synthase subfamily		B9M2J2	Non Beta-Lactamase
B9M4M5	Class C		B9M4M5	AB hydrolase superfamily, MetX family		B9M4M5	Non Beta-Lactamase
B9M522	Class A		B9M522	Bacterial ribosomal protein bL35 family		B9M522	Non Beta-Lactamase
B9M5A2	Class A		B9M5A2	GPI family		B9M5A2	Non Beta-Lactamase
B9MGI1	Class A		B9MGI1	Queuine tRNA-ribosyltransferase family		B9MGI1	Non Beta-Lactamase
B9MPC0	Class A		B9MPC0	Glycosyltransferase 1 family, Bacterial/plant glycogen synthase subfamily		B9MPC0	Non Beta-Lactamase
C0M6F3	Class A		C0M6F3	RecX family		C0M6F3	Non Beta-Lactamase
C0M809	Class A		C0M809	MurCDEF family		C0M809	Non Beta-Lactamase
C0MAH5	Class A		C0MAH5	Queuine tRNA-ribosyltransferase family		C0MAH5	Non Beta-Lactamase
C0MEV8	Class A		C0MEV8	Queuine tRNA-ribosyltransferase family		C0MEV8	Non Beta-Lactamase
C0MGF5	Class A		C0MGF5	MurCDEF family		C0MGF5	Non Beta-Lactamase
C0MH46	Class A		C0MH46	RecX family		C0MH46	Non Beta-Lactamase
C0MH77	Class A		C0MH77	Glycosyltransferase 1 family, Bacterial/plant glycogen synthase subfamily		C0MH77	Non Beta-Lactamase
C0MH79	Class C		C0MH79	Bacterial/plant glucose-1-phosphate adenylyltransferase family		C0MH79	Non Beta-Lactamase
C0PVZ2	Class B		C0PVZ2	Uracil-DNA glycosylase (UDG) superfamily, UNG family		C0PVZ2	Non Beta-Lactamase
C0PXI9	Class C		C0PXI9	Thymidylate synthase family, Bacterial-type ThyA subfamily		C0PXI9	Non Beta-Lactamase
C0PZ64	Class A		C0PZ64	Peptidase S12 family, YfeW subfamily		C0PZ64	Non Beta-Lactamase
C0Q068	Class A		C0Q068	Polysaccharide deacetylase family, ArnD deformylase subfamily		C0Q068	Non Beta-Lactamase
C0Q0V4	Class A		C0Q0V4	Cytidine and deoxycytidylate deaminase family		C0Q0V4	Non Beta-Lactamase
C0Q1T7	Class A		C0Q1T7	FMN-dependent alpha-hydroxy acid dehydrogenase family		C0Q1T7	Non Beta-Lactamase
C0Q3L1	Class B		C0Q3L1	Aldolase class II family, RhaD subfamily		C0Q3L1	Non Beta-Lactamase
C0Q772	Class A		C0Q772	ROK (NagC/XylR) family, NagK subfamily		C0Q772	Non Beta-Lactamase
C0QWA9	Class C		C0QWA9	Metallo-dependent hydrolases superfamily, Uronate isomerase family		C0QWA9	Non Beta-Lactamase
C0R306	Class B		C0R306	Universal ribosomal protein uL2 family		C0R306	Non Beta-Lactamase
C0RFH7	Class A		C0RFH7	Diaminopimelate epimerase family		C0RFH7	Non Beta-Lactamase
C0RM93	Class A		C0RM93	Peptidase S12 family		C0RM93	CLASS C		AMPC
C0ZKC5	Class B		C0ZKC5	NA		C0ZKC5	Non Beta-Lactamase
C0ZSV1	Class A		C0ZSV1	Anhydro-N-acetylmuramic acid kinase family		C0ZSV1	Non Beta-Lactamase
C1AFN6	Class B		C1AFN6	DapB family		C1AFN6	Non Beta-Lactamase
C1AH36	Class A		C1AH36	CofE family		C1AH36	Non Beta-Lactamase
C1ALT2	Class A		C1ALT2	GPI family		C1ALT2	Non Beta-Lactamase
C1AN66	Class A		C1AN66	RapZ-like family		C1AN66	Non Beta-Lactamase
C1C5F4	Class A		C1C5F4	Thiolase-like superfamily, FabH family		C1C5F4	Non Beta-Lactamase
C1C7D0	Class A		C1C7D0	'phage' integrase family, XerS subfamily		C1C7D0	Non Beta-Lactamase
C1C8B2	Class A		C1C8B2	MurCDEF family		C1C8B2	Non Beta-Lactamase
C1CAA6	Class A		C1CAA6	Queuine tRNA-ribosyltransferase family		C1CAA6	Non Beta-Lactamase
C1CCI2	Class A		C1CCI2	Thiolase-like superfamily, FabH family		C1CCI2	Non Beta-Lactamase
C1CEC5	Class A		C1CEC5	'phage' integrase family, XerS subfamily		C1CEC5	Non Beta-Lactamase
C1CFA5	Class A		C1CFA5	MurCDEF family		C1CFA5	Non Beta-Lactamase
C1CGY8	Class A		C1CGY8	Queuine tRNA-ribosyltransferase family		C1CGY8	Non Beta-Lactamase
C1CIR8	Class A		C1CIR8	Thiolase-like superfamily, FabH family		C1CIR8	Non Beta-Lactamase
C1CKQ9	Class A		C1CKQ9	'phage' integrase family, XerS subfamily		C1CKQ9	Non Beta-Lactamase
C1CLL9	Class A		C1CLL9	MurCDEF family		C1CLL9	Non Beta-Lactamase
C1CN05	Class A		C1CN05	Queuine tRNA-ribosyltransferase family		C1CN05	Non Beta-Lactamase
C1CPS7	Class A		C1CPS7	Thiolase-like superfamily, FabH family		C1CPS7	Non Beta-Lactamase
C1CRN6	Class A		C1CRN6	'phage' integrase family, XerS subfamily		C1CRN6	Non Beta-Lactamase
C1CSE1	Class A		C1CSE1	MurCDEF family		C1CSE1	Non Beta-Lactamase
C1CTW4	Class A		C1CTW4	Queuine tRNA-ribosyltransferase family		C1CTW4	Non Beta-Lactamase
C1CXU3	Class A		C1CXU3	ATPase alpha/beta chains family		C1CXU3	Non Beta-Lactamase
C1D6W3	Class B		C1D6W3	LpxH family		C1D6W3	Non Beta-Lactamase
C1DHS2	Class A		C1DHS2	Class I-like SAM-binding methyltransferase superfamily, MenG/UbiE family		C1DHS2	Non Beta-Lactamase
C1DHU3	Class A		C1DHU3	FBPase class 1 family		C1DHU3	Non Beta-Lactamase
C1DI67	Class A		C1DI67	AB hydrolase superfamily, MetX family		C1DI67	Non Beta-Lactamase
C1EQR3	Class B		C1EQR3	Aldolase class II family, MtnB subfamily		C1EQR3	Non Beta-Lactamase
C1EZP2	Class B		C1EZP2	DNA glycosylase MPG family		C1EZP2	Non Beta-Lactamase
C1FNK7	Class A		C1FNK7	Thiolase-like superfamily, FabH family		C1FNK7	Non Beta-Lactamase
C1KVA6	Class C		C1KVA6	Class-II aminoacyl-tRNA synthetase family		C1KVA6	Non Beta-Lactamase
C1KWC2	Class A		C1KWC2	Fmt family		C1KWC2	Non Beta-Lactamase
C1KWM7	Class A		C1KWM7	Sugar phosphate cyclases superfamily, Dehydroquinate synthase family		C1KWM7	Non Beta-Lactamase
C3K348	Class A		C3K348	PqqB family		C3K348	Non Beta-Lactamase
C3KDS6	Class B		C3KDS6	Uracil-DNA glycosylase (UDG) superfamily, UNG family		C3KDS6	Non Beta-Lactamase
C3KWF7	Class A		C3KWF7	Thiolase-like superfamily, FabH family		C3KWF7	Non Beta-Lactamase
C3L8Z4	Class B		C3L8Z4	UPF0173 family		C3L8Z4	CLASS B	B3	L1
C3LE50	Class B		C3LE50	DNA glycosylase MPG family		C3LE50	Non Beta-Lactamase
C3LHZ0	Class A		C3LHZ0	TmcAL family		C3LHZ0	Non Beta-Lactamase
C3LIA8	Class B		C3LIA8	Aldolase class II family, MtnB subfamily		C3LIA8	Non Beta-Lactamase
C3LPI7	Class A		C3LPI7	GHMP kinase family, IspE subfamily		C3LPI7	Non Beta-Lactamase
C3LT39	Class A		C3LT39	DadA oxidoreductase family		C3LT39	Non Beta-Lactamase
C3LVI8	Class A		C3LVI8	D-alanine--D-alanine ligase family		C3LVI8	Non Beta-Lactamase
C3MBH5	Class A		C3MBH5	Phosphopentomutase family		C3MBH5	Non Beta-Lactamase
C3P1N9	Class B		C3P1N9	DNA glycosylase MPG family		C3P1N9	Non Beta-Lactamase
C3P6T3	Class A		C3P6T3	TmcAL family		C3P6T3	Non Beta-Lactamase
C3P747	Class B		C3P747	Aldolase class II family, MtnB subfamily		C3P747	Non Beta-Lactamase
C3PB77	Class B		C3PB77	UPF0173 family		C3PB77	CLASS B	B3	L1
C3PGM2	Class B		C3PGM2	Elongation factor P family		C3PGM2	Non Beta-Lactamase
C3PLI9	Class B		C3PLI9	LpxK family		C3PLI9	Non Beta-Lactamase
C3PM25	Class A		C3PM25	Aerobic coproporphyrinogen-III oxidase family		C3PM25	Non Beta-Lactamase
C3PMQ3	Class A		C3PMQ3	QueA family		C3PMQ3	Non Beta-Lactamase
C3PP88	Class A		C3PP88	Universal ribosomal protein uL15 family		C3PP88	Non Beta-Lactamase
C4K0Y4	Class A		C4K0Y4	QueA family		C4K0Y4	Non Beta-Lactamase
C4K2G0	Class A		C4K2G0	Universal ribosomal protein uL15 family		C4K2G0	Non Beta-Lactamase
C4K2Y8	Class A		C4K2Y8	Aerobic coproporphyrinogen-III oxidase family		C4K2Y8	Non Beta-Lactamase
C4K3B1	Class A		C4K3B1	Class-V pyridoxal-phosphate-dependent aminotransferase family, SerC subfamily		C4K3B1	Non Beta-Lactamase
C4K459	Class C		C4K459	Class-II aminoacyl-tRNA synthetase family		C4K459	Non Beta-Lactamase
C4K6Y5	Class A		C4K6Y5	Class-III pyridoxal-phosphate-dependent aminotransferase family, HemL subfamily		C4K6Y5	Non Beta-Lactamase
C4K7G3	Class A		C4K7G3	Thymidylate synthase family, Bacterial-type ThyA subfamily		C4K7G3	Non Beta-Lactamase
C4L0I9	Class A		C4L0I9	Peptidase M20B family		C4L0I9	Non Beta-Lactamase
C4L3C2	Class A		C4L3C2	RNase Z family		C4L3C2	Non Beta-Lactamase
C4L3C9	Class B		C4L3C9	UPF0173 family		C4L3C9	Non Beta-Lactamase
C4L8J2	Class A		C4L8J2	D-alanine--D-alanine ligase family		C4L8J2	Non Beta-Lactamase
C4L932	Class B		C4L932	PTH family		C4L932	Non Beta-Lactamase
C4LAV8	Class C		C4LAV8	SELO family		C4LAV8	Non Beta-Lactamase
C4LC58	Class B		C4LC58	Metallo-beta-lactamase superfamily, Glyoxalase II family		C4LC58	Non Beta-Lactamase
C4LD21	Class D		C4LD21	Nudix hydrolase family, RppH subfamily		C4LD21	Non Beta-Lactamase
C4PLJ4	Class C		C4PLJ4	Peptidase C48 family		C4PLJ4	Non Beta-Lactamase
C4PQQ9	Class C		C4PQQ9	Peptidase C48 family		C4PQQ9	Non Beta-Lactamase
C4XNQ9	Class A		C4XNQ9	AB hydrolase superfamily, MetX family		C4XNQ9	Non Beta-Lactamase
C4XRH8	Class A		C4XRH8	CarA family		C4XRH8	Non Beta-Lactamase
C4Z3C6	Class A		C4Z3C6	AccD/PCCB family		C4Z3C6	Non Beta-Lactamase
C4Z3J8	Class A		C4Z3J8	SAICAR synthetase family		C4Z3J8	Non Beta-Lactamase
C4ZPW4	Class A		C4ZPW4	CoA-transferase III family, CaiB subfamily		C4ZPW4	Non Beta-Lactamase
C4ZQP1	Class A		C4ZQP1	MsrP family		C4ZQP1	Non Beta-Lactamase
C4ZR75	Class A		C4ZR75	Aldolase class II family, AraD/FucA subfamily		C4ZR75	Non Beta-Lactamase
C4ZRM7	Class A		C4ZRM7	PanB family		C4ZRM7	Non Beta-Lactamase
C4ZRU9	Class B		C4ZRU9	Metallo-beta-lactamase superfamily, Glyoxalase II family		C4ZRU9	Non Beta-Lactamase
C4ZS59	Class A		C4ZS59	ROK (NagC/XylR) family, NagK subfamily		C4ZS59	Non Beta-Lactamase
C4ZSM3	Class C		C4ZSM3	Cytidine and deoxycytidylate deaminase family		C4ZSM3	Non Beta-Lactamase
C4ZUS3	Class B		C4ZUS3	Purine/pyrimidine phosphoribosyltransferase family		C4ZUS3	Non Beta-Lactamase
C4ZVX9	Class A		C4ZVX9	Glycosyltransferase 1 family, Bacterial/plant glycogen synthase subfamily		C4ZVX9	Non Beta-Lactamase
C5A070	Class B		C5A070	Aldolase class II family, RhaD subfamily		C5A070	Non Beta-Lactamase
C5A0N2	Class A		C5A0N2	Transglycosylase Slt family		C5A0N2	Non Beta-Lactamase
C5B0U9	Class A		C5B0U9	NtaA/SnaA/SoxA(DszA) monooxygenase family, RutA subfamily		C5B0U9	Non Beta-Lactamase
C5B996	Class A		C5B996	Class-II aminoacyl-tRNA synthetase family		C5B996	Non Beta-Lactamase
C5BF61	Class A		C5BF61	OXA1/ALB3/YidC family, Type 1 subfamily		C5BF61	Non Beta-Lactamase
C5BGG7	Class C		C5BGG7	Glutamate--cysteine ligase type 1 family, Type 1 subfamily		C5BGG7	Non Beta-Lactamase
C5BH86	Class C		C5BH86	Thymidylate synthase family, Bacterial-type ThyA subfamily		C5BH86	Non Beta-Lactamase
C5BIJ8	Class A		C5BIJ8	L/F-transferase family		C5BIJ8	Non Beta-Lactamase
C5BJT4	Class A		C5BJT4	UPF0246 family		C5BJT4	Non Beta-Lactamase
C5C8I6	Class A		C5C8I6	Metallo-dependent hydrolases superfamily, HutI family		C5C8I6	Non Beta-Lactamase
C5CFR9	Class D		C5CFR9	PTH family		C5CFR9	Non Beta-Lactamase
C5CN79	Class C		C5CN79	NtaA/SnaA/SoxA(DszA) monooxygenase family, RutA subfamily		C5CN79	Non Beta-Lactamase
C5D5A7	Class D		C5D5A7	PAPS reductase family, CysH subfamily		C5D5A7	Non Beta-Lactamase
C5D672	Class B		C5D672	UPF0173 family		C5D672	Non Beta-Lactamase
C6BV69	Class D		C6BV69	RecO family		C6BV69	Non Beta-Lactamase
C6BW69	Class A		C6BW69	TRNA pseudouridine synthase TruA family		C6BW69	Non Beta-Lactamase
C6C1X6	Class B		C6C1X6	NA		C6C1X6	Non Beta-Lactamase
C6DB82	Class B		C6DB82	Purine/pyrimidine phosphoribosyltransferase family		C6DB82	Non Beta-Lactamase
C6DBV7	Class B		C6DBV7	LipB family		C6DBV7	Non Beta-Lactamase
C6DIA0	Class D		C6DIA0	Lipid A palmitoyltransferase family		C6DIA0	Non Beta-Lactamase
C6DJR1	Class B		C6DJR1	Aldolase class II family, RhaD subfamily		C6DJR1	Non Beta-Lactamase
C6DKP3	Class A		C6DKP3	SELO family		C6DKP3	Non Beta-Lactamase
C6DYJ3	Class A		C6DYJ3	Bacterial ribosomal protein bL35 family		C6DYJ3	Non Beta-Lactamase
C7C422	Class B		C7C422	Metallo-beta-lactamase superfamily, Class-B beta-lactamase family		C7C422	CLASS B	B1	NDM
C7CM36	Class A		C7CM36	NtaA/SnaA/SoxA(DszA) monooxygenase family, RutA subfamily		C7CM36	Non Beta-Lactamase
C7F8K6	Class A		C7F8K6	Bacterial solute-binding protein 7 family		C7F8K6	Non Beta-Lactamase
C9X8K0	Class A		C9X8K0	SopA E3 ligase family		C9X8K0	Non Beta-Lactamase
C9ZFL1	Class A		C9ZFL1	Acetyltransferase family, MshD subfamily		C9ZFL1	Non Beta-Lactamase
D0EM77	Class A		D0EM77	Peptidase M10A family		D0EM77	Non Beta-Lactamase
D0L1T6	Class A		D0L1T6	AB hydrolase superfamily, MetX family		D0L1T6	Non Beta-Lactamase
D0LI58	Class A		D0LI58	NtaA/SnaA/SoxA(DszA) monooxygenase family, RutA subfamily		D0LI58	Non Beta-Lactamase
D0VWR7	Class C		D0VWR7	PsbB/PsbC family, PsbC subfamily		D0VWR7	Non Beta-Lactamase
D0ZHS9	Class A		D0ZHS9	SpvB family		D0ZHS9	Non Beta-Lactamase
D0ZMG9	Class A		D0ZMG9	SopA E3 ligase family		D0ZMG9	Non Beta-Lactamase
D1A2S9	Class A		D1A2S9	Peptidase T1B family		D1A2S9	Non Beta-Lactamase
D1BS17	Class A		D1BS17	Class-I aminoacyl-tRNA synthetase family, MshC subfamily		D1BS17	Non Beta-Lactamase
D2AV87	Class A		D2AV87	Proline racemase family		D2AV87	Non Beta-Lactamase
D2D3B6	Class A		D2D3B6	Type-B carboxylesterase/lipase family		D2D3B6	Non Beta-Lactamase
D3JTC2	Class A		D3JTC2	Polysaccharide lyase 1 family		D3JTC2	Non Beta-Lactamase
D3P9D1	Class A		D3P9D1	AB hydrolase superfamily, MetX family		D3P9D1	Non Beta-Lactamase
D3RKL0	Class A		D3RKL0	NtaA/SnaA/SoxA(DszA) monooxygenase family, RutA subfamily		D3RKL0	Non Beta-Lactamase
D3UTF3	Class C		D3UTF3	Peptidase C48 family		D3UTF3	Non Beta-Lactamase
D5SJ87	Class B		D5SJ87	Terpene synthase family		D5SJ87	Non Beta-Lactamase
D5TAM8	Class C		D5TAM8	NnrE/AIBP family		D5TAM8	Non Beta-Lactamase
D5UJR1	Class A		D5UJR1	Acetyltransferase family, MshD subfamily		D5UJR1	Non Beta-Lactamase
D5VGV4	Class C		D5VGV4	NtaA/SnaA/SoxA(DszA) monooxygenase family, RutA subfamily		D5VGV4	Non Beta-Lactamase
D6Y4C5	Class A		D6Y4C5	Acetyltransferase family, MshD subfamily		D6Y4C5	Non Beta-Lactamase
D7C376	Class A		D7C376	Acetyltransferase family, MshD subfamily		D7C376	Non Beta-Lactamase
D7GXF9	Class D		D7GXF9	Glycosyl hydrolase 16 family		D7GXF9	Non Beta-Lactamase
D7GXG0	Class C		D7GXG0	Glycosyl hydrolase 16 family		D7GXG0	Non Beta-Lactamase
D7GXG2	Class A		D7GXG2	Glycosyl hydrolase 16 family		D7GXG2	Non Beta-Lactamase
D8K3Q1	Class A		D8K3Q1	NnrE/AIBP family		D8K3Q1	Non Beta-Lactamase
E0SDG9	Class A		E0SDG9	TPS (TC 1.B.20) family		E0SDG9	Non Beta-Lactamase
E0T5V0	Class A		E0T5V0	FtsP family		E0T5V0	Non Beta-Lactamase
E0TVS5	Class A		E0TVS5	Xylose isomerase family		E0TVS5	Non Beta-Lactamase
E0U0H8	Class A		E0U0H8	Thymidylate synthase family, Bacterial-type ThyA subfamily		E0U0H8	Non Beta-Lactamase
E0UR96	Class A		E0UR96	AB hydrolase superfamily, MetX family		E0UR96	Non Beta-Lactamase
E1ANH6	Class A		E1ANH6	Class-A beta-lactamase family		E1ANH6	CLASS A		KLUA
E1VBK1	Class A		E1VBK1	Bacterial solute-binding protein 7 family		E1VBK1	Non Beta-Lactamase
E4QP00	Class A		E4QP00	GMC oxidoreductase family		E4QP00	Non Beta-Lactamase
E6LHV3	Class A		E6LHV3	CRISPR-associated Csm5 family		E6LHV3	Non Beta-Lactamase
E6SFR5	Class A		E6SFR5	F420-dependent glucose-6-phosphate dehydrogenase family		E6SFR5	Non Beta-Lactamase
E8XXT6	Class A		E8XXT6	FtsP family		E8XXT6	Non Beta-Lactamase
F2NV13	Class A		F2NV13	Ribonuclease III family		F2NV13	Non Beta-Lactamase
F7V5D5	Class A		F7V5D5	CRISPR-associated endonuclease Cas1 family		F7V5D5	Non Beta-Lactamase
F8DNI1	Class A		F8DNI1	FtsQ/DivIB family, DivIB subfamily		F8DNI1	Non Beta-Lactamase
F8KEJ1	Class C		F8KEJ1	Gtf3 glucosyltransferase family		F8KEJ1	Non Beta-Lactamase
G0J5N4	Class A		G0J5N4	AB hydrolase superfamily, MetX family		G0J5N4	Non Beta-Lactamase
G1UBD1	Class C		G1UBD1	NA		G1UBD1	Non Beta-Lactamase
H2VFI5	Class A		H2VFI5	UDP-N-acetylglucosamine 2-epimerase family		H2VFI5	Non Beta-Lactamase
H8EVS9	Class A		H8EVS9	NA		H8EVS9	Non Beta-Lactamase
I6WZK7	Class A		I6WZK7	Multicopper oxidase family		I6WZK7	Non Beta-Lactamase
I6Y9F7	Class C		I6Y9F7	'GDXG' lipolytic enzyme family		I6Y9F7	Non Beta-Lactamase
L7WC64	Class A		L7WC64	Carotenoid/retinoid oxidoreductase family		L7WC64	Non Beta-Lactamase
L8F618	Class C		L8F618	NA		L8F618	Non Beta-Lactamase
M1GRN3	Class A		M1GRN3	Class-III pyridoxal-phosphate-dependent aminotransferase family		M1GRN3	Non Beta-Lactamase
M1V1V5	Class A		M1V1V5	NA		M1V1V5	Non Beta-Lactamase
O05213	Class A		O05213	Peptidase S12 family		O05213	CLASS C		AMPC
O05394	Class A		O05394	Trans-sulfuration enzymes family		O05394	Non Beta-Lactamase
O05465	Class C		O05465	Class-C beta-lactamase family		O05465	CLASS C		AMPC
O06401	Class A		O06401	PNP/MTAP phosphorylase family, MTAP subfamily		O06401	Non Beta-Lactamase
O06484	Class A		O06484	NA		O06484	Non Beta-Lactamase
O06739	Class D		O06739	Phosphosulfolactate synthase family		O06739	Non Beta-Lactamase
O06996	Class A		O06996	NA		O06996	Non Beta-Lactamase
O07293	Class D		O07293	Class-D beta-lactamase family		O07293	CLASS D		OXA
O07550	Class A		O07550	ABC transporter superfamily		O07550	Non Beta-Lactamase
O07578	Class A		O07578	Class-I pyridoxal-phosphate-dependent aminotransferase family		O07578	Non Beta-Lactamase
O07581	Class A		O07581	NA		O07581	Non Beta-Lactamase
O07607	Class B		O07607	Metallo-beta-lactamase superfamily		O07607	Non Beta-Lactamase
O07637	Class A		O07637	Glutaminase family		O07637	Non Beta-Lactamase
O07685	Class A		O07685	Bacterial beta-galactosidase small subunit family		O07685	Non Beta-Lactamase
O07801	Class A		O07801	Mycobacterial PPE family		O07801	Non Beta-Lactamase
O07824	Class A		O07824	Bacterial ring-hydroxylating dioxygenase alpha subunit family		O07824	Non Beta-Lactamase
O08337	Class A		O08337	Class-A beta-lactamase family		O08337	CLASS A		SHV
O08498	Class B		O08498	Metallo-beta-lactamase superfamily, Class-B beta-lactamase family		O08498	CLASS B	B1	BLAB
O24849	Class D		O24849	Glycosyltransferase 51 family		O24849	Non Beta-Lactamase
O24958	Class A		O24958	CcoP / FixP family		O24958	Non Beta-Lactamase
O25300	Class B		O25300	Peptidase S26 family		O25300	Non Beta-Lactamase
O25597	Class A		O25597	DadA oxidoreductase family		O25597	Non Beta-Lactamase
O25944	Class B		O25944	NAD kinase family		O25944	Non Beta-Lactamase
O25989	Class A		O25989	OXA1/ALB3/YidC family, Type 1 subfamily		O25989	Non Beta-Lactamase
O30601	Class A		O30601	Ribonucleoside diphosphate reductase small chain family		O30601	Non Beta-Lactamase
O31158	Class C		O31158	AB hydrolase superfamily, Bacterial non-heme haloperoxidase family		O31158	Non Beta-Lactamase
O31168	Class A		O31168	AB hydrolase superfamily, Bacterial non-heme haloperoxidase family		O31168	Non Beta-Lactamase
O31487	Class A		O31487	NA		O31487	Non Beta-Lactamase
O31507	Class A		O31507	NA		O31507	Non Beta-Lactamase
O31579	Class B		O31579	NA		O31579	Non Beta-Lactamase
O31707	Class A		O31707	ABC transporter superfamily		O31707	Non Beta-Lactamase
O31773	Class A		O31773	Beta-lactamase family		O31773	CLASS C		AMPC
O31966	Class A		O31966	NA		O31966	Non Beta-Lactamase
O31979	Class D		O31979	NA		O31979	Non Beta-Lactamase
O31981	Class A		O31981	NA		O31981	Non Beta-Lactamase
O32307	Class C		O32307	Delta endotoxin family		O32307	Non Beta-Lactamase
O32323	Class A		O32323	Saccharopine dehydrogenase family		O32323	Non Beta-Lactamase
O32388	Class A		O32388	Bacteroidetes fimbrillin superfamily, FimA/Mfa1 family		O32388	Non Beta-Lactamase
O32434	Class A		O32434	Protoporphyrinogen/coproporphyrinogen oxidase family, Coproporphyrinogen III oxidase subfamily		O32434	Non Beta-Lactamase
O33421	Class A		O33421	FliD family		O33421	Non Beta-Lactamase
O33807	Class A		O33807	Class-A beta-lactamase family		O33807	CLASS A		KLUA
O33813	Class A		O33813	NA		O33813	Non Beta-Lactamase
O33950	Class A		O33950	Intradiol ring-cleavage dioxygenase family		O33950	Non Beta-Lactamase
O33983	Class A		O33983	N-acetylmuramoyl-L-alanine amidase 2 family		O33983	Non Beta-Lactamase
O34023	Class A		O34023	UbiD family		O34023	Non Beta-Lactamase
O34292	Class A		O34292	NA		O34292	Non Beta-Lactamase
O34320	Class A		O34320	FadG family		O34320	Non Beta-Lactamase
O34360	Class D		O34360	Peptidase M15C family		O34360	Non Beta-Lactamase
O34363	Class A		O34363	Flavin monoamine oxidase family, FIG1 subfamily		O34363	Non Beta-Lactamase
O34409	Class B		O34409	Metallo-beta-lactamase superfamily		O34409	CLASS B	B3	LRA
O34439	Class C		O34439	UPF0065 (bug) family		O34439	Non Beta-Lactamase
O34559	Class C		O34559	Glycosyl hydrolase 105 family		O34559	Non Beta-Lactamase
O34575	Class A		O34575	Glycosyltransferase 39 family		O34575	Non Beta-Lactamase
O34600	Class B		O34600	NrnA oligoribonuclease family		O34600	Non Beta-Lactamase
O34611	Class A		O34611	NA		O34611	Non Beta-Lactamase
O34666	Class A		O34666	Peptidase S41A family		O34666	Non Beta-Lactamase
O34703	Class A		O34703	AAA ATPase family		O34703	Non Beta-Lactamase
O34758	Class A		O34758	Transglycosylase MltG family		O34758	Non Beta-Lactamase
O34760	Class B		O34760	Metallo-beta-lactamase superfamily		O34760	Non Beta-Lactamase
O34767	Class A		O34767	NA		O34767	Non Beta-Lactamase
O34769	Class B		O34769	Metallo-beta-lactamase superfamily		O34769	CLASS B	B3	LRA
O34780	Class A		O34780	NA		O34780	Non Beta-Lactamase
O34789	Class D		O34789	NA		O34789	Non Beta-Lactamase
O34819	Class A		O34819	Polysaccharide lyase 1 family		O34819	Non Beta-Lactamase
O34870	Class A		O34870	Metallophosphoesterase superfamily		O34870	Non Beta-Lactamase
O34910	Class B		O34910	Metallo-beta-lactamase superfamily, Glyoxalase II family		O34910	CLASS B	B3	LRA
O34952	Class A		O34952	LTA synthase family		O34952	Non Beta-Lactamase
O35010	Class A		O35010	Peptidase C40 family		O35010	Non Beta-Lactamase
O50440	Class A		O50440	Mycobacterial PPE family		O50440	Non Beta-Lactamase
O50468	Class A		O50468	Sugar phosphate cyclases superfamily, Dehydroquinate synthase family		O50468	Non Beta-Lactamase
O50608	Class A		O50608	NA		O50608	CLASS C		AMPC
O51089	Class A		O51089	RNA methyltransferase RsmE family		O51089	Non Beta-Lactamase
O51120	Class A		O51120	ATPase alpha/beta chains family		O51120	Non Beta-Lactamase
O51182	Class D		O51182	Alanine racemase family		O51182	Non Beta-Lactamase
O51572	Class A		O51572	Peptidase M18 family		O51572	Non Beta-Lactamase
O51581	Class A		O51581	Glucose-6-phosphate dehydrogenase family		O51581	Non Beta-Lactamase
O51625	Class D		O51625	MnmA/TRMU family		O51625	Non Beta-Lactamase
O51752	Class A		O51752	HFCD (homo-oligomeric flavin containing Cys decarboxylase) superfamily; PPC synthetase family		O51752	Non Beta-Lactamase
O51927	Class A		O51927	D-alanine--D-alanine ligase family		O51927	Non Beta-Lactamase
O52326	Class A		O52326	Polysaccharide deacetylase family, ArnD deformylase subfamily		O52326	Non Beta-Lactamase
O52353	Class B		O52353	Peptidase M24A family, Methionine aminopeptidase type 1 subfamily		O52353	Non Beta-Lactamase
O52382	Class A		O52382	Bacterial ring-hydroxylating dioxygenase alpha subunit family		O52382	Non Beta-Lactamase
O52531	Class A		O52531	Bacterial flagellin family		O52531	Non Beta-Lactamase
O53176	Class A		O53176	Saccharopine dehydrogenase family, Enoyl reductase subfamily		O53176	Non Beta-Lactamase
O53379	Class A		O53379	Class-III pyridoxal-phosphate-dependent aminotransferase family		O53379	Non Beta-Lactamase
O53505	Class A		O53505	NA		O53505	Non Beta-Lactamase
O53551	Class A		O53551	ATP-dependent AMP-binding enzyme family		O53551	Non Beta-Lactamase
O54081	Class A		O54081	Aerolysin family		O54081	Non Beta-Lactamase
O65975	Class A		O65975	Class-A beta-lactamase family		O65975	CLASS A		KLUA
O65976	Class A		O65976	Class-A beta-lactamase family		O65976	CLASS A		KLUA
O66128	Class D		O66128	Class I-like SAM-binding methyltransferase superfamily, MenG/UbiE family		O66128	Non Beta-Lactamase
O66935	Class A		O66935	Glycosyltransferase 1 family, Bacterial/plant glycogen synthase subfamily		O66935	Non Beta-Lactamase
O67297	Class A		O67297	OprB family		O67297	Non Beta-Lactamase
O67893	Class B		O67893	Metallo-beta-lactamase superfamily, Glyoxalase II family		O67893	CLASS B	B3	LRA
O67998	Class A		O67998	NA		O67998	Non Beta-Lactamase
O68639	Class A		O68639	NA		O68639	Non Beta-Lactamase
O68703	Class A		O68703	Peptidase C58 family		O68703	Non Beta-Lactamase
O69395	Class A		O69395	Class-A beta-lactamase family		O69395	CLASS A		KLUY
O69443	Class A		O69443	NRAMP family		O69443	Non Beta-Lactamase
O69670	Class B		O69670	NA		O69670	Non Beta-Lactamase
O69773	Class C		O69773	Class-C beta-lactamase family		O69773	CLASS C		SRT
O69980	Class A		O69980	NrdR family		O69980	Non Beta-Lactamase
O83030	Class A		O83030	NA		O83030	Non Beta-Lactamase
O83046	Class A		O83046	NA		O83046	Non Beta-Lactamase
O83559	Class A		O83559	UPF0164 family		O83559	Non Beta-Lactamase
O84065	Class A		O84065	Class-I aminoacyl-tRNA synthetase family, TyrS type 1 subfamily		O84065	Non Beta-Lactamase
O84081	Class B		O84081	Tetrahydrofolate dehydrogenase/cyclohydrolase family		O84081	Non Beta-Lactamase
O84377	Class A		O84377	OprB family		O84377	Non Beta-Lactamase
O84421	Class B		O84421	ABC transporter superfamily		O84421	Non Beta-Lactamase
O84875	Class C		O84875	Peptidase C48 family		O84875	Non Beta-Lactamase
O84882	Class A		O84882	PMP outer membrane protein family		O84882	Non Beta-Lactamase
O84955	Class D		O84955	Class-D beta-lactamase family		O84955	CLASS D		OXA
O85293	Class A		O85293	TPP enzyme family		O85293	Non Beta-Lactamase
O85298	Class A		O85298	MurCDEF family, MurE subfamily		O85298	Non Beta-Lactamase
O86224	Class D		O86224	Protein kinase superfamily, KdkA/RfaP family		O86224	Non Beta-Lactamase
O86271	Class A		O86271	Cycloisomerase 2 family		O86271	Non Beta-Lactamase
O86281	Class A		O86281	Cycloisomerase 2 family		O86281	Non Beta-Lactamase
O86988	Class A		O86988	IgaA family		O86988	Non Beta-Lactamase
P00803	Class A		P00803	Peptidase S26 family		P00803	Non Beta-Lactamase
P00807	Class A		P00807	Class-A beta-lactamase family		P00807	CLASS A		PC1
P00808	Class A		P00808	Class-A beta-lactamase family		P00808	CLASS A		BCI
P00809	Class A		P00809	Class-A beta-lactamase family		P00809	CLASS A		BCI
P00811	Class C		P00811	Class-C beta-lactamase family		P00811	CLASS C		ESC
P01553	Class B		P01553	Staphylococcal/streptococcal toxin family		P01553	Non Beta-Lactamase
P01558	Class A		P01558	NA		P01558	Non Beta-Lactamase
P04190	Class B		P04190	Metallo-beta-lactamase superfamily, Class-B beta-lactamase family		P04190	CLASS B	B1	BLAB
P04845	Class C		P04845	Outer membrane OOP (TC 1.B.6) superfamily, OmpA family		P04845	Non Beta-Lactamase
P04846	Class B		P04846	NlpA lipoprotein family		P04846	Non Beta-Lactamase
P04960	Class B		P04960	Polysaccharide lyase 1 family, PLBC subfamily		P04960	Non Beta-Lactamase
P04979	Class A		P04979	Pertussis toxin S2/S3 subunits family		P04979	Non Beta-Lactamase
P05192	Class A		P05192	Class-A beta-lactamase family		P05192	CLASS A		LEN
P05193	Class C		P05193	Class-C beta-lactamase family		P05193	CLASS C		LAT
P05364	Class C		P05364	Class-C beta-lactamase family		P05364	CLASS C		ACT
P05516	Class A		P05516	Toxin_10 family		P05516	Non Beta-Lactamase
P05839	Class A		P05839	NA		P05839	Non Beta-Lactamase
P06108	Class A		P06108	NA		P06108	Non Beta-Lactamase
P06548	Class A		P06548	Class-A beta-lactamase family		P06548	CLASS A		BCI
P06558	Class B		P06558	NA		P06558	Non Beta-Lactamase
P06575	Class A		P06575	Toxin_10 family		P06575	Non Beta-Lactamase
P06617	Class A		P06617	Tryptophan 2-monooxygenase family		P06617	Non Beta-Lactamase
P06845	Class A		P06845	Tyrosinase family		P06845	Non Beta-Lactamase
P06886	Class A		P06886	Staphylococcal/streptococcal toxin family		P06886	Non Beta-Lactamase
P07061	Class C		P07061	NA		P07061	Non Beta-Lactamase
P07062	Class C		P07062	NA		P07062	Non Beta-Lactamase
P07641	Class B		P07641	Chloramphenicol acetyltransferase family		P07641	Non Beta-Lactamase
P07778	Class B		P07778	NA		P07778	Non Beta-Lactamase
P07779	Class A		P07779	PqqB family		P07779	Non Beta-Lactamase
P07883	Class A		P07883	Glycosyl hydrolase 16 family		P07883	Non Beta-Lactamase
P07986	Class A		P07986	Glycosyl hydrolase 10 (cellulase F) family		P07986	Non Beta-Lactamase
P08038	Class D		P08038	EndA/NucM nuclease family		P08038	Non Beta-Lactamase
P08954	Class A		P08954	NA		P08954	Non Beta-Lactamase
P09193	Class C		P09193	PsbB/PsbC family, PsbC subfamily		P09193	Non Beta-Lactamase
P09223	Class B		P09223	Iron/manganese superoxide dismutase family		P09223	Non Beta-Lactamase
P09332	Class B		P09332	Peptidase S1B family		P09332	Non Beta-Lactamase
P09358	Class D		P09358	N(4)/N(6)-methyltransferase family		P09358	Non Beta-Lactamase
P09401	Class A		P09401	Alkaline phosphatase family		P09401	Non Beta-Lactamase
P09599	Class A		P09599	Neutral sphingomyelinase family		P09599	Non Beta-Lactamase
P09808	Class B		P09808	Fimbrial protein family		P09808	Non Beta-Lactamase
P09819	Class A		P09819	ETF alpha-subunit/FixB family		P09819	Non Beta-Lactamase
P0A0L3	Class B		P0A0L3	Staphylococcal/streptococcal toxin family		P0A0L3	Non Beta-Lactamase
P0A0L4	Class B		P0A0L4	Staphylococcal/streptococcal toxin family		P0A0L4	Non Beta-Lactamase
P0A0L5	Class B		P0A0L5	Staphylococcal/streptococcal toxin family		P0A0L5	Non Beta-Lactamase
P0A0Z3	Class D		P0A0Z3	Glycosyltransferase 51 family		P0A0Z3	Non Beta-Lactamase
P0A0Z4	Class D		P0A0Z4	Glycosyltransferase 51 family		P0A0Z4	Non Beta-Lactamase
P0A110	Class A		P0A110	Bacterial ring-hydroxylating dioxygenase alpha subunit family		P0A110	Non Beta-Lactamase
P0A111	Class A		P0A111	Bacterial ring-hydroxylating dioxygenase alpha subunit family		P0A111	Non Beta-Lactamase
P0A140	Class C		P0A140	OXA1/ALB3/YidC family, Type 1 subfamily		P0A140	Non Beta-Lactamase
P0A141	Class C		P0A141	OXA1/ALB3/YidC family, Type 1 subfamily		P0A141	Non Beta-Lactamase
P0A1C5	Class A		P0A1C5	FtsP family		P0A1C5	Non Beta-Lactamase
P0A1C6	Class A		P0A1C6	FtsP family		P0A1C6	Non Beta-Lactamase
P0A1V8	Class D		P0A1V8	Class-D beta-lactamase family		P0A1V8	CLASS D		OXA
P0A1V9	Class D		P0A1V9	Class-D beta-lactamase family		P0A1V9	CLASS D		OXA
P0A1W2	Class A		P0A1W2	Peptidase S26 family		P0A1W2	Non Beta-Lactamase
P0A1W3	Class A		P0A1W3	Peptidase S26 family		P0A1W3	Non Beta-Lactamase
P0A231	Class A		P0A231	Phospholipase A1 family		P0A231	Non Beta-Lactamase
P0A232	Class A		P0A232	Phospholipase A1 family		P0A232	Non Beta-Lactamase
P0A377	Class A		P0A377	Delta endotoxin family		P0A377	Non Beta-Lactamase
P0A378	Class A		P0A378	Delta endotoxin family		P0A378	Non Beta-Lactamase
P0A3C5	Class A		P0A3C5	Thiolase-like superfamily, FabH family		P0A3C5	Non Beta-Lactamase
P0A3C6	Class A		P0A3C6	Thiolase-like superfamily, FabH family		P0A3C6	Non Beta-Lactamase
P0A3M1	Class A		P0A3M1	Class-A beta-lactamase family		P0A3M1	CLASS A		SHV
P0A3M2	Class A		P0A3M2	Class-A beta-lactamase family		P0A3M2	CLASS A		SHV
P0A3M3	Class D		P0A3M3	Class-D beta-lactamase family		P0A3M3	CLASS D		OXA
P0A3M4	Class D		P0A3M4	Class-D beta-lactamase family		P0A3M4	CLASS D		OXA
P0A3M5	Class A		P0A3M5	Transpeptidase family		P0A3M5	Non Beta-Lactamase
P0A3M6	Class A		P0A3M6	Transpeptidase family		P0A3M6	Non Beta-Lactamase
P0A3S3	Class A		P0A3S3	DNA/RNA non-specific endonuclease family		P0A3S3	Non Beta-Lactamase
P0A3S4	Class A		P0A3S4	DNA/RNA non-specific endonuclease family		P0A3S4	Non Beta-Lactamase
P0A3U6	Class A		P0A3U6	Glycosyl hydrolase 88 family		P0A3U6	Non Beta-Lactamase
P0A3U7	Class A		P0A3U7	Glycosyl hydrolase 88 family		P0A3U7	Non Beta-Lactamase
P0A4X9	Class A		P0A4X9	ATP-dependent AMP-binding enzyme family		P0A4X9	Non Beta-Lactamase
P0A5H2	Class A		P0A5H2	NA		P0A5H2	Non Beta-Lactamase
P0A5I7	Class A		P0A5I7	Class-A beta-lactamase family		P0A5I7	CLASS A		SDA
P0A5L9	Class A		P0A5L9	Arylamine N-acetyltransferase family		P0A5L9	Non Beta-Lactamase
P0A5Y7	Class A		P0A5Y7	Short-chain dehydrogenases/reductases (SDR) family, FabI subfamily		P0A5Y7	Non Beta-Lactamase
P0A695	Class A		P0A695	Mycobacterial PPE family		P0A695	Non Beta-Lactamase
P0A6U8	Class A		P0A6U8	Glycosyltransferase 1 family, Bacterial/plant glycogen synthase subfamily		P0A6U8	Non Beta-Lactamase
P0A6U9	Class A		P0A6U9	Glycosyltransferase 1 family, Bacterial/plant glycogen synthase subfamily		P0A6U9	Non Beta-Lactamase
P0A6V0	Class A		P0A6V0	Glycosyltransferase 1 family, Bacterial/plant glycogen synthase subfamily		P0A6V0	Non Beta-Lactamase
P0A921	Class C		P0A921	Phospholipase A1 family		P0A921	Non Beta-Lactamase
P0A922	Class C		P0A922	Phospholipase A1 family		P0A922	Non Beta-Lactamase
P0A923	Class C		P0A923	Phospholipase A1 family		P0A923	Non Beta-Lactamase
P0A930	Class A		P0A930	BexD/CtrA/VexA family		P0A930	Non Beta-Lactamase
P0A931	Class A		P0A931	BexD/CtrA/VexA family		P0A931	Non Beta-Lactamase
P0A962	Class A		P0A962	Asparaginase 1 family		P0A962	Non Beta-Lactamase
P0A963	Class A		P0A963	Asparaginase 1 family		P0A963	Non Beta-Lactamase
P0A9Z7	Class A		P0A9Z7	Class-A beta-lactamase family		P0A9Z7	CLASS A		SHV
P0A9Z8	Class A		P0A9Z8	Class-A beta-lactamase family		P0A9Z8	CLASS A		SHV
P0A9Z9	Class A		P0A9Z9	Class-A beta-lactamase family		P0A9Z9	CLASS A		SHV
P0AA00	Class A		P0AA00	Class-A beta-lactamase family		P0AA00	CLASS A		SHV
P0AA99	Class A		P0AA99	YkuD family		P0AA99	Non Beta-Lactamase
P0AAA0	Class A		P0AAA0	YkuD family		P0AAA0	Non Beta-Lactamase
P0AAX8	Class A		P0AAX8	YkuD family		P0AAX8	Non Beta-Lactamase
P0AAX9	Class A		P0AAX9	YkuD family		P0AAX9	Non Beta-Lactamase
P0AAY0	Class A		P0AAY0	YkuD family		P0AAY0	Non Beta-Lactamase
P0ABF6	Class C		P0ABF6	Cytidine and deoxycytidylate deaminase family		P0ABF6	Non Beta-Lactamase
P0ABF7	Class C		P0ABF7	Cytidine and deoxycytidylate deaminase family		P0ABF7	Non Beta-Lactamase
P0ABJ1	Class A		P0ABJ1	Cytochrome c oxidase subunit 2 family		P0ABJ1	Non Beta-Lactamase
P0ABJ2	Class A		P0ABJ2	Cytochrome c oxidase subunit 2 family		P0ABJ2	Non Beta-Lactamase
P0AC84	Class B		P0AC84	Metallo-beta-lactamase superfamily, Glyoxalase II family		P0AC84	Non Beta-Lactamase
P0AC85	Class B		P0AC85	Metallo-beta-lactamase superfamily, Glyoxalase II family		P0AC85	Non Beta-Lactamase
P0AD27	Class A		P0AD27	NA		P0AD27	Non Beta-Lactamase
P0AD28	Class A		P0AD28	NA		P0AD28	Non Beta-Lactamase
P0AD29	Class A		P0AD29	NA		P0AD29	Non Beta-Lactamase
P0AD63	Class A		P0AD63	Class-A beta-lactamase family		P0AD63	CLASS A		SHV
P0AD64	Class A		P0AD64	Class-A beta-lactamase family		P0AD64	CLASS A		SHV
P0AD70	Class A		P0AD70	Beta-lactamase family		P0AD70	CLASS C		AMPC
P0AD71	Class A		P0AD71	Beta-lactamase family		P0AD71	CLASS C		AMPC
P0ADM6	Class A		P0ADM6	NA		P0ADM6	Non Beta-Lactamase
P0ADM7	Class A		P0ADM7	NA		P0ADM7	Non Beta-Lactamase
P0ADT5	Class C		P0ADT5	Glutathionylspermidine synthase preATP-grasp family		P0ADT5	Non Beta-Lactamase
P0ADT6	Class C		P0ADT6	Glutathionylspermidine synthase preATP-grasp family		P0ADT6	Non Beta-Lactamase
P0ADT7	Class C		P0ADT7	Glutathionylspermidine synthase preATP-grasp family		P0ADT7	Non Beta-Lactamase
P0AFI5	Class A		P0AFI5	Peptidase S11 family		P0AFI5	Non Beta-Lactamase
P0AFI6	Class A		P0AFI6	Peptidase S11 family		P0AFI6	Non Beta-Lactamase
P0C066	Class A		P0C066	Transglycosylase Slt family		P0C066	Non Beta-Lactamase
P0C067	Class A		P0C067	Transglycosylase Slt family		P0C067	Non Beta-Lactamase
P0C1A3	Class B		P0C1A3	Polysaccharide lyase 1 family, PLADES subfamily		P0C1A3	Non Beta-Lactamase
P0C2B5	Class A		P0C2B5	PrsA family		P0C2B5	Non Beta-Lactamase
P0C2N1	Class A		P0C2N1	Peptidase C58 family		P0C2N1	Non Beta-Lactamase
P0C2U0	Class A		P0C2U0	Aspartate/ornithine carbamoyltransferase superfamily, OTCase family		P0C2U0	Non Beta-Lactamase
P0C2U1	Class A		P0C2U1	Aspartate/ornithine carbamoyltransferase superfamily, OTCase family		P0C2U1	Non Beta-Lactamase
P0C531	Class A		P0C531	TrbI/VirB10 family		P0C531	Non Beta-Lactamase
P0C6Q5	Class A		P0C6Q5	NA		P0C6Q5	Non Beta-Lactamase
P0CI80	Class A		P0CI80	Xylose isomerase family		P0CI80	Non Beta-Lactamase
P0DD66	Class A		P0DD66	Dihydroorotate dehydrogenase family, Type 1 subfamily		P0DD66	Non Beta-Lactamase
P0DD67	Class A		P0DD67	Dihydroorotate dehydrogenase family, Type 1 subfamily		P0DD67	Non Beta-Lactamase
P0DF86	Class A		P0DF86	Queuine tRNA-ribosyltransferase family		P0DF86	Non Beta-Lactamase
P0DF87	Class A		P0DF87	Queuine tRNA-ribosyltransferase family		P0DF87	Non Beta-Lactamase
P0DH44	Class A		P0DH44	'phage' integrase family, XerS subfamily		P0DH44	Non Beta-Lactamase
P0DH45	Class A		P0DH45	'phage' integrase family, XerS subfamily		P0DH45	Non Beta-Lactamase
P0DJ00	Class B		P0DJ00	P35 lipoprotein family		P0DJ00	Non Beta-Lactamase
P0DJ01	Class B		P0DJ01	P35 lipoprotein family		P0DJ01	Non Beta-Lactamase
P0DJM0	Class A		P0DJM0	Internalin family		P0DJM0	Non Beta-Lactamase
P0DOV6	Class A		P0DOV6	SMP-30/CGR1 family		P0DOV6	Non Beta-Lactamase
P0DPJ9	Class C		P0DPJ9	Glycosyl hydrolase 18 family, Chitinase class II subfamily		P0DPJ9	Non Beta-Lactamase
P10424	Class A		P10424	Class-A beta-lactamase family		P10424	CLASS A		BCI
P10425	Class B		P10425	Metallo-beta-lactamase superfamily, Class-B beta-lactamase family		P10425	CLASS B	B1	BLAB
P10480	Class A		P10480	'GDSL' lipolytic enzyme family		P10480	Non Beta-Lactamase
P10509	Class A		P10509	Class-A beta-lactamase family		P10509	CLASS A		SDA
P10565	Class A		P10565	Toxin_10 family		P10565	Non Beta-Lactamase
P10641	Class A		P10641	OmpP1/FadL family		P10641	Non Beta-Lactamase
P11004	Class C		P11004	PsbB/PsbC family, PsbC subfamily		P11004	Non Beta-Lactamase
P11044	Class A		P11044	Thymidylate synthase family, Bacterial-type ThyA subfamily		P11044	Non Beta-Lactamase
P11122	Class A		P11122	Extradiol ring-cleavage dioxygenase family		P11122	Non Beta-Lactamase
P11409	Class A		P11409	N(4)/N(6)-methyltransferase family, N(4) subfamily		P11409	Non Beta-Lactamase
P12256	Class A		P12256	Peptidase C59 family		P12256	Non Beta-Lactamase
P12691	Class C		P12691	Fatty acid desaturase type 1 family, AlkB subfamily		P12691	Non Beta-Lactamase
P12963	Class A		P12963	Toxin_10 family		P12963	Non Beta-Lactamase
P12964	Class A		P12964	Toxin_10 family		P12964	Non Beta-Lactamase
P13522	Class A		P13522	Glycosyl hydrolase 32 family		P13522	Non Beta-Lactamase
P13661	Class D		P13661	Class-D beta-lactamase family		P13661	CLASS D		OXA
P14090	Class A		P14090	Glycosyl hydrolase 9 (cellulase E) family		P14090	Non Beta-Lactamase
P14171	Class A		P14171	Class-A beta-lactamase family		P14171	CLASS A		CARB
P14262	Class A		P14262	NA		P14262	Non Beta-Lactamase
P14300	Class A		P14300	ADP-ribosylglycohydrolase family		P14300	Non Beta-Lactamase
P14488	Class B		P14488	Metallo-beta-lactamase superfamily, Class-B beta-lactamase family		P14488	CLASS B	B1	BLAB
P14489	Class D		P14489	Class-D beta-lactamase family		P14489	CLASS D		OXA
P14559	Class A		P14559	Class-A beta-lactamase family		P14559	CLASS A		SDA
P14560	Class A		P14560	Class-A beta-lactamase family		P14560	CLASS A		SDA
P14677	Class A		P14677	Transpeptidase family		P14677	Non Beta-Lactamase
P14752	Class A		P14752	NA		P14752	Non Beta-Lactamase
P14789	Class C		P14789	Peptidase M23A family		P14789	Non Beta-Lactamase
P15005	Class A		P15005	NA		P15005	Non Beta-Lactamase
P15006	Class A		P15006	NA		P15006	Non Beta-Lactamase
P15321	Class A		P15321	TPS (TC 1.B.20) family		P15321	Non Beta-Lactamase
P15329	Class A		P15329	NA		P15329	Non Beta-Lactamase
P15555	Class A		P15555	Peptidase S12 family		P15555	CLASS C		AMPC
P16465	Class A		P16465	TPS (TC 1.B.20) family		P16465	Non Beta-Lactamase
P16530	Class B		P16530	Polysaccharide lyase 1 family		P16530	Non Beta-Lactamase
P16897	Class A		P16897	Class-A beta-lactamase family		P16897	CLASS A		CARB
P17420	Class A		P17420	NA		P17420	Non Beta-Lactamase
P17421	Class A		P17421	NA		P17421	Non Beta-Lactamase
P17450	Class A		P17450	SpvB family		P17450	Non Beta-Lactamase
P17548	Class A		P17548	AB hydrolase superfamily, BphD family		P17548	Non Beta-Lactamase
P17585	Class C		P17585	NA		P17585	Non Beta-Lactamase
P18251	Class A		P18251	Class-A beta-lactamase family		P18251	CLASS A		SHV
P18357	Class A		P18357	Peptidase M56 family		P18357	CLASS D		OXA
P18472	Class D		P18472	NA		P18472	Non Beta-Lactamase
P18539	Class C		P18539	Class-C beta-lactamase family		P18539	CLASS C		SEC
P18568	Class A		P18568	Toxin_10 family		P18568	Non Beta-Lactamase
P18629	Class A		P18629	NA		P18629	Non Beta-Lactamase
P18778	Class A		P18778	NA		P18778	Non Beta-Lactamase
P19368	Class D		P19368	Thymidylate synthase family, Bacterial-type ThyA subfamily		P19368	Non Beta-Lactamase
P19843	Class C		P19843	NosD family		P19843	Non Beta-Lactamase
P19911	Class A		P19911	FBPase class 1 family		P19911	Non Beta-Lactamase
P19912	Class A		P19912	FBPase class 1 family		P19912	Non Beta-Lactamase
P20463	Class A		P20463	Anthranilate synthase component I family		P20463	Non Beta-Lactamase
P21224	Class A		P21224	Aerolysin family		P21224	Non Beta-Lactamase
P21454	Class A		P21454	SpvB family		P21454	Non Beta-Lactamase
P21685	Class A		P21685	Carotenoid/retinoid oxidoreductase family		P21685	Non Beta-Lactamase
P21795	Class A		P21795	FMN-dependent alpha-hydroxy acid dehydrogenase family		P21795	Non Beta-Lactamase
P22262	Class A		P22262	NA		P22262	Non Beta-Lactamase
P22294	Class A		P22294	NA		P22294	Non Beta-Lactamase
P22347	Class B		P22347	NA		P22347	Non Beta-Lactamase
P22390	Class A		P22390	Class-A beta-lactamase family		P22390	CLASS A		OXY
P22391	Class A		P22391	Class-A beta-lactamase family		P22391	CLASS A		OXY
P22630	Class C		P22630	Glycosyl hydrolase 13 family		P22630	Non Beta-Lactamase
P22636	Class A		P22636	NA		P22636	Non Beta-Lactamase
P22871	Class A		P22871	Carotenoid/retinoid oxidoreductase family		P22871	Non Beta-Lactamase
P23186	Class A		P23186	NA		P23186	Non Beta-Lactamase
P23342	Class A		P23342	MSOX/MTOX family, MSOX subfamily		P23342	Non Beta-Lactamase
P23553	Class D		P23553	NA		P23553	Non Beta-Lactamase
P23661	Class A		P23661	Glycosyl hydrolase 5 (cellulase A) family		P23661	Non Beta-Lactamase
P23954	Class A		P23954	Class-A beta-lactamase family		P23954	CLASS A		OXY
P24113	Class A		P24113	NA		P24113	Non Beta-Lactamase
P24121	Class A		P24121	NA		P24121	Non Beta-Lactamase
P24216	Class A		P24216	FliD family		P24216	Non Beta-Lactamase
P24228	Class A		P24228	Peptidase S13 family		P24228	Non Beta-Lactamase
P24419	Class A		P24419	SpvB family		P24419	Non Beta-Lactamase
P24689	Class D		P24689	GSP J family		P24689	Non Beta-Lactamase
P24690	Class A		P24690	GSP K family		P24690	Non Beta-Lactamase
P24735	Class C		P24735	Class-C beta-lactamase family		P24735	CLASS C		PDC
P25734	Class A		P25734	NA		P25734	Non Beta-Lactamase
P25910	Class B		P25910	Metallo-beta-lactamase superfamily, Class-B beta-lactamase family		P25910	CLASS B	B1	CFIA
P26208	Class C		P26208	Glycosyl hydrolase 1 family		P26208	Non Beta-Lactamase
P26277	Class A		P26277	ChlB/BchB/BchZ family		P26277	Non Beta-Lactamase
P26279	Class C		P26279	Reaction center PufL/M/PsbA/D family		P26279	Non Beta-Lactamase
P26393	Class A		P26393	Glucose-1-phosphate thymidylyltransferase family		P26393	Non Beta-Lactamase
P26403	Class D		P26403	Glycosyltransferase 2 family		P26403	Non Beta-Lactamase
P26648	Class A		P26648	FtsP family		P26648	Non Beta-Lactamase
P26698	Class A		P26698	NA		P26698	Non Beta-Lactamase
P26918	Class B		P26918	Metallo-beta-lactamase superfamily, Class-B beta-lactamase family		P26918	CLASS B	B2	CPHA
P27032	Class C		P27032	Glycosyl hydrolase 8 (cellulase D) family		P27032	Non Beta-Lactamase
P27475	Class A		P27475	Peptidase C58 family		P27475	Non Beta-Lactamase
P27622	Class A		P27622	NA		P27622	Non Beta-Lactamase
P28018	Class A		P28018	Class-A beta-lactamase family		P28018	CLASS A		BCI
P28306	Class A		P28306	Transglycosylase MltG family		P28306	Non Beta-Lactamase
P28585	Class A		P28585	Class-A beta-lactamase family		P28585	CLASS A		CTXM
P28607	Class B		P28607	AtsA family		P28607	Non Beta-Lactamase
P29285	Class A		P29285	NA		P29285	Non Beta-Lactamase
P29715	Class A		P29715	AB hydrolase superfamily, Bacterial non-heme haloperoxidase family		P29715	Non Beta-Lactamase
P29744	Class A		P29744	Bacterial flagellin family		P29744	Non Beta-Lactamase
P29749	Class A		P29749	N(4)/N(6)-methyltransferase family		P29749	Non Beta-Lactamase
P29753	Class A		P29753	D-alanine--D-alanine ligase family		P29753	Non Beta-Lactamase
P29946	Class A		P29946	CobB/CbiA family		P29946	Non Beta-Lactamase
P30196	Class A		P30196	NA		P30196	Non Beta-Lactamase
P30522	Class C		P30522	Bacterial/plant glucose-1-phosphate adenylyltransferase family		P30522	Non Beta-Lactamase
P30896	Class A		P30896	Class-A beta-lactamase family		P30896	CLASS A		SHV
P30897	Class A		P30897	Class-A beta-lactamase family		P30897	CLASS A		RTG
P30898	Class A		P30898	Class-A beta-lactamase family		P30898	CLASS A		CBLA
P30899	Class A		P30899	Class-A beta-lactamase family		P30899	CLASS A		CFXA
P30949	Class A		P30949	Class-III pyridoxal-phosphate-dependent aminotransferase family, HemL subfamily		P30949	Non Beta-Lactamase
P31057	Class A		P31057	PanB family		P31057	Non Beta-Lactamase
P31572	Class A		P31570	Cob(I)alamin adenosyltransferase family		P31572	Non Beta-Lactamase
P31706	Class A		P31705	GSP F family		P31706	Non Beta-Lactamase
P31979	Class A		P31974	Class I-like SAM-binding methyltransferase superfamily, C5-methyltransferase family		P31979	Non Beta-Lactamase
P32016	Class D		P32015	ABC-2 integral membrane protein family		P32016	Non Beta-Lactamase
P32169	Class B		P32167	NA		P32169	Non Beta-Lactamase
P32959	Class A		P32920	Uroporphyrinogen decarboxylase family		P32959	CLASS C		AMPC
P33325	Class C		P33321	IF-3 family		P33325	Non Beta-Lactamase
P33340	Class A		P33326	NA		P33340	Non Beta-Lactamase
P33377	Class B		P33376	Bacterial zinc-metallophospholipase C family		P33377	Non Beta-Lactamase
P33682	Class C		P33678	High-potential iron-sulfur protein (HiPIP) family		P33682	Non Beta-Lactamase
P33772	Class A		P33771	Aerobic coproporphyrinogen-III oxidase family		P33772	Non Beta-Lactamase
P33784	Class C		P33783	Fimbrial K88 protein family		P33784	Non Beta-Lactamase
P33901	Class A		P33883	Autoinducer synthase family		P33901	Non Beta-Lactamase
P34026	Class A		P34025	Peptidase M4 family		P34026	Non Beta-Lactamase
P34071	Class B		P34038	Pyruvate kinase family; PEP-utilizing enzyme family		P34071	Non Beta-Lactamase
P34721	Class D		P34720	N(4)/N(6)-methyltransferase family		P34721	Non Beta-Lactamase
P34880	Class D		P34879	Class I-like SAM-binding methyltransferase superfamily, C5-methyltransferase family		P34880	Non Beta-Lactamase
P35161	Class A		P35160	Thioredoxin family, ResA subfamily		P35161	Non Beta-Lactamase
P35391	Class A		P35340	Class-II pyridine nucleotide-disulfide oxidoreductase family		P35391	CLASS A		SDA
P35392	Class A		P35391	Class-A beta-lactamase family		P35392	CLASS A		SDA
P35393	Class A		P35392	Class-A beta-lactamase family		P35393	CLASS A		SDA
P35695	Class D		P35678	NA		P35695	CLASS D		OXA
P36433	Class A		P36432	Class-I aminoacyl-tRNA synthetase family, ValS type 1 subfamily		P36433	Non Beta-Lactamase
P36685	Class B		P36684	NA		P36685	Non Beta-Lactamase
P36913	Class C		P36912	Glycosyl hydrolase 18 family		P36913	Non Beta-Lactamase
P37007	Class C		P37006	Class IV-like SAM-binding methyltransferase superfamily, RNA methyltransferase TrmH family		P37007	Non Beta-Lactamase
P37056	Class D		P37052	UPF0225 family		P37056	Non Beta-Lactamase
P37321	Class A		P37313	ABC transporter superfamily		P37321	CLASS A		PER
P37322	Class A		P37321	Class-A beta-lactamase family		P37322	CLASS A		CARB
P37323	Class A		P37322	Class-A beta-lactamase family		P37323	CLASS A		SHV
P37325	Class D		P37323	Class-A beta-lactamase family		P37325	Non Beta-Lactamase
P37447	Class C		P37446	Phospholipase A1 family		P37447	Non Beta-Lactamase
P37651	Class C		P37650	AcsC/BcsC family		P37651	Non Beta-Lactamase
P37677	Class A		P37676	Bacterial solute-binding protein 7 family		P37677	Non Beta-Lactamase
P37711	Class A		P37710	Glycosyl hydrolase 73 family		P37711	Non Beta-Lactamase
P37744	Class A		P37743	Peroxidase family, Peroxidase/catalase subfamily		P37744	Non Beta-Lactamase
P37779	Class C		P37778	DTDP-4-dehydrorhamnose reductase family		P37779	Non Beta-Lactamase
P37906	Class A		P37903	Universal stress protein A family		P37906	Non Beta-Lactamase
P37965	Class B		P37964	NA		P37965	Non Beta-Lactamase
P38501	Class A		P38494	Bacterial ribosomal protein bS1 family		P38501	Non Beta-Lactamase
P38645	Class A		P38589	High-potential iron-sulfur protein (HiPIP) family		P38645	Non Beta-Lactamase
P39122	Class A		P39121	DeoC/FbaB aldolase family, DeoC type 1 subfamily		P39122	Non Beta-Lactamase
P39306	Class A		P39305	L-ribulose-5-phosphate 3-epimerase family		P39306	Non Beta-Lactamase
P39308	Class A		P39306	Aldolase class II family, AraD/FucA subfamily		P39308	Non Beta-Lactamase
P39571	Class C		P39570	Amino acid-polyamine-organocation (APC) superfamily, Spore germination protein (SGP) (TC 2.A.3.9) family		P39571	Non Beta-Lactamase
P39643	Class A		P39642	Major facilitator superfamily, Drug:H(+) antiporter-3 (DHA3) (TC 2.A.1.21) family		P39643	Non Beta-Lactamase
P39792	Class B		P39791	NA		P39792	Non Beta-Lactamase
P39824	Class A		P39823	CDP-alcohol phosphatidyltransferase class-I family		P39824	CLASS A		BCI
P39848	Class A		P39847	ATP-dependent AMP-binding enzyme family		P39848	Non Beta-Lactamase
P39915	Class A		P39914	NA		P39915	Non Beta-Lactamase
P40407	Class A		P40406	Glycosyl hydrolase 3 family		P40407	Non Beta-Lactamase
P40709	Class A		P40702	Type III secretion exporter family		P40709	Non Beta-Lactamase
P40750	Class A		P40747	Short-chain dehydrogenases/reductases (SDR) family		P40750	Non Beta-Lactamase
P41052	Class A		P41039	NA		P41052	Non Beta-Lactamase
P41176	Class A		P41175	Thiolase-like superfamily, Beta-ketoacyl-ACP synthases family		P41176	Non Beta-Lactamase
P41401	Class A		P41400	Aspartate-semialdehyde dehydrogenase family		P41401	Non Beta-Lactamase
P42061	Class C		P42060	Universal ribosomal protein uL22 family		P42061	Non Beta-Lactamase
P42106	Class A		P42105	NA		P42106	Non Beta-Lactamase
P42392	Class A		P42391	TrpB family		P42392	Non Beta-Lactamase
P42502	Class A		P42501	BexC/CtrB/KpsE family		P42502	Non Beta-Lactamase
P42534	Class A		P42531	NA		P42534	Non Beta-Lactamase
P42707	Class A		P42693	Cyclophilin-type PPIase family		P42707	Non Beta-Lactamase
P42712	Class A		P42711	NA		P42712	Non Beta-Lactamase
P43468	Class B		P43467	Glycosyl hydrolase 36 family		P43468	Non Beta-Lactamase
P43469	Class A		P43468	ROK (NagC/XylR) family		P43469	Non Beta-Lactamase
P43664	Class B		P43663	Fimbrial protein family		P43664	Non Beta-Lactamase
P43751	Class B		P43750	NA		P43751	Non Beta-Lactamase
P43871	Class A		P43870	NA		P43871	Non Beta-Lactamase
P43991	Class D		P43990	KAE1 / TsaD family, TsaB subfamily		P43991	Non Beta-Lactamase
P44042	Class D		P44041	RelE toxin family, YafQ subfamily		P44042	Non Beta-Lactamase
P44090	Class C		P44090,P44089	Slam family		P44090	Non Beta-Lactamase
P44135	Class A		P44135	NA		P44135	Non Beta-Lactamase
P44399	Class A		P44399	FGGY kinase family		P44399	Non Beta-Lactamase
P44466	Class A		P44466	Peptidase S11 family		P44466	Non Beta-Lactamase
P44565	Class A		P44565	ATP-dependent AMP-binding enzyme family, MenE subfamily		P44565	Non Beta-Lactamase
P44601	Class A		P44601	TPS (TC 1.B.20) family		P44601	Non Beta-Lactamase
P44648	Class B		P44648	Class I-like SAM-binding methyltransferase superfamily, TrmB family		P44648	Non Beta-Lactamase
P44664	Class A		P44664	Peptidase S11 family		P44664	Non Beta-Lactamase
P44670	Class A		P44670	NA		P44670	Non Beta-Lactamase
P44731	Class A		P44731	Bacterial solute-binding protein PotD/PotF family		P44731	Non Beta-Lactamase
P44766	Class A		P44766	Peptidase S51 family		P44766	Non Beta-Lactamase
P44898	Class C		P44898	NA		P44898	Non Beta-Lactamase
P44940	Class C		P44940	Glutathionylspermidine synthase preATP-grasp family		P44940	Non Beta-Lactamase
P44973	Class A		P44973	OXA1/ALB3/YidC family, Type 1 subfamily		P44973	Non Beta-Lactamase
P44974	Class A		P44974	Phosphoethanolamine transferase family		P44974	Non Beta-Lactamase
P44989	Class B		P44989	Aldolase class II family, AraD/FucA subfamily		P44989	Non Beta-Lactamase
P45131	Class A		P45131	AB hydrolase superfamily, MetX family		P45131	Non Beta-Lactamase
P45161	Class A		P45161	Peptidase S13 family		P45161	Non Beta-Lactamase
P45239	Class C		P45239	LpxL/LpxM/LpxP family		P45239	Non Beta-Lactamase
P45249	Class A		P45249	Methyltransferase superfamily		P45249	Non Beta-Lactamase
P45356	Class A		P45356	TPS (TC 1.B.20) family		P45356	Non Beta-Lactamase
P45367	Class A		P45367	PHA/PHB synthase family, Type III PhaE subfamily		P45367	Non Beta-Lactamase
P45460	Class C		P45460	Class-C beta-lactamase family		P45460	CLASS C		CMY
P45741	Class C		P45741	NA		P45741	Non Beta-Lactamase
P45848	Class A		P45848	NA		P45848	Non Beta-Lactamase
P45994	Class A		P45994	Fimbrial protein family		P45994	Non Beta-Lactamase
P46377	Class A		P46377	Oxygen-dependent FAD-linked oxidoreductase family		P46377	Non Beta-Lactamase
P46726	Class A		P46726	Inositol monophosphatase superfamily		P46726	Non Beta-Lactamase
P46727	Class A		P46727	Dihydroorotate dehydrogenase family, Type 2 subfamily		P46727	Non Beta-Lactamase
P46855	Class A		P46855	Hcp1 family		P46855	Non Beta-Lactamase
P47266	Class A		P47266	Peptidase S33 family		P47266	Non Beta-Lactamase
P47271	Class A		P47271	Glycosyltransferase 2 family		P47271	Non Beta-Lactamase
P47293	Class A		P47293	AdoMet synthase family		P47293	Non Beta-Lactamase
P47314	Class A		P47314	MG067/MG068/MG395 family		P47314	Non Beta-Lactamase
P47348	Class A		P47348	Class-II pyridine nucleotide-disulfide oxidoreductase family		P47348	Non Beta-Lactamase
P47357	Class A		P47357	GPI family		P47357	Non Beta-Lactamase
P47418	Class B		P47418	Peptidase M24A family, Methionine aminopeptidase type 1 subfamily		P47418	Non Beta-Lactamase
P47436	Class A		P47436	Class-II aminoacyl-tRNA synthetase family, Phe-tRNA synthetase alpha subunit type 1 subfamily		P47436	Non Beta-Lactamase
P47464	Class A		P47464	Methyltransferase superfamily, RsmH family		P47464	Non Beta-Lactamase
P47471	Class A		P47471	Ribonucleoside diphosphate reductase small chain family		P47471	Non Beta-Lactamase
P47497	Class D		P47497	NA		P47497	Non Beta-Lactamase
P47573	Class D		P47573	NA		P47573	Non Beta-Lactamase
P47634	Class A		P47634	SHMT family		P47634	Non Beta-Lactamase
P47652	Class A		P47652	NA		P47652	Non Beta-Lactamase
P47717	Class A		P47717	Thymidine/pyrimidine-nucleoside phosphorylase family		P47717	Non Beta-Lactamase
P48464	Class A		P48464	Thymidylate synthase family, Bacterial-type ThyA subfamily		P48464	Non Beta-Lactamase
P49855	Class D		P49855	NA		P49855	Non Beta-Lactamase
P50621	Class A		P50621	Ribonucleoside diphosphate reductase small chain family		P50621	Non Beta-Lactamase
P50653	Class A		P50653	Cytochrome c oxidase subunit 2 family		P50653	Non Beta-Lactamase
P50843	Class A		P50843	KduI family		P50843	Non Beta-Lactamase
P50845	Class A		P50845	Carbohydrate kinase PfkB family		P50845	Non Beta-Lactamase
P51753	Class A		P51753	PsbB/PsbC family, PsbC subfamily		P51753	Non Beta-Lactamase
P51758	Class B		P51758	NA		P51758	Non Beta-Lactamase
P52645	Class A		P52645	NA		P52645	Non Beta-Lactamase
P52663	Class A		P52663	Class-A beta-lactamase family		P52663	CLASS A		IMI
P52664	Class A		P52664	Class-A beta-lactamase family		P52664	CLASS A		OXY
P52682	Class A		P52682	Class-A beta-lactamase family		P52682	CLASS A		SME
P52699	Class B		P52699	Metallo-beta-lactamase superfamily, Class-B beta-lactamase family		P52699	CLASS B	B1	IMP
P52700	Class B		P52700	Metallo-beta-lactamase superfamily, Class-B beta-lactamase family		P52700	CLASS B	B3	L1
P53531	Class A		P53531	Phosphoglycerate mutase family, BPG-dependent PGAM subfamily		P53531	Non Beta-Lactamase
P54081	Class A		P54081	Thymidylate synthase family, Bacterial-type ThyA subfamily		P54081	Non Beta-Lactamase
P54335	Class D		P54335	NA		P54335	Non Beta-Lactamase
P54427	Class D		P54427	Class-D beta-lactamase family		P54427	CLASS D		OXA
P54501	Class B		P54501	Metallo-beta-lactamase superfamily, Glyoxalase II family		P54501	CLASS B	B3	L1
P54650	Class A		P54650	Heat shock protein 90 family		P54650	Non Beta-Lactamase
P54896	Class A		P54896	NAGSA dehydrogenase family, Type 1 subfamily		P54896	Non Beta-Lactamase
P54965	Class A		P54965	Peptidase C59 family		P54965	Non Beta-Lactamase
P54990	Class A		P54990	Non-flavoprotein flavin reductase family		P54990	Non Beta-Lactamase
P55022	Class A		P55022	Tyrosinase family		P55022	Non Beta-Lactamase
P55172	Class A		P55172	PqqB family		P55172	Non Beta-Lactamase
P55220	Class A		P55220	SpvB family		P55220	Non Beta-Lactamase
P55254	Class A		P55254	Glucose-1-phosphate thymidylyltransferase family		P55254	Non Beta-Lactamase
P55278	Class A		P55278	Glycosyl hydrolase 26 family		P55278	Non Beta-Lactamase
P55628	Class A		P55628	Class-III pyridoxal-phosphate-dependent aminotransferase family		P55628	Non Beta-Lactamase
P55650	Class A		P55650	D-alanine--D-alanine ligase family		P55650	Non Beta-Lactamase
P56985	Class C		P56985	NAD(P)-dependent epimerase/dehydratase family		P56985	Non Beta-Lactamase
P56997	Class C		P56997	NAD(P)-dependent epimerase/dehydratase family		P56997	Non Beta-Lactamase
P57092	Class A		P57092	Delta endotoxin family		P57092	Non Beta-Lactamase
P57131	Class A		P57131	OXA1/ALB3/YidC family, Type 1 subfamily		P57131	Non Beta-Lactamase
P57236	Class C		P57236	Class-II aminoacyl-tRNA synthetase family		P57236	Non Beta-Lactamase
P57245	Class A		P57245	CarA family		P57245	Non Beta-Lactamase
P57267	Class D		P57267	GHMP kinase family, IspE subfamily		P57267	Non Beta-Lactamase
P57272	Class A		P57272	Acetokinase family		P57272	Non Beta-Lactamase
P57316	Class A		P57316	MurCDEF family, MurE subfamily		P57316	Non Beta-Lactamase
P57317	Class A		P57317	Transpeptidase family, FtsI subfamily		P57317	Non Beta-Lactamase
P57321	Class A		P57321	TPP enzyme family		P57321	Non Beta-Lactamase
P57331	Class A		P57331	BamA family		P57331	Non Beta-Lactamase
P57347	Class A		P57347	Peptidase S26 family		P57347	Non Beta-Lactamase
P57397	Class A		P57397	Class-V pyridoxal-phosphate-dependent aminotransferase family, SerC subfamily		P57397	Non Beta-Lactamase
P57413	Class A		P57413	Methyltransferase superfamily, RsmC family		P57413	Non Beta-Lactamase
P57440	Class A		P57440	Gram-negative porin family		P57440	Non Beta-Lactamase
P57443	Class A		P57443	Dihydroorotate dehydrogenase family, Type 2 subfamily		P57443	Non Beta-Lactamase
P57461	Class A		P57461	Phosphohexose mutase family		P57461	Non Beta-Lactamase
P57469	Class A		P57469	TRAFAC class OBG-HflX-like GTPase superfamily, OBG GTPase family		P57469	Non Beta-Lactamase
P57481	Class A		P57481	Pseudouridine synthase RluA family		P57481	Non Beta-Lactamase
P57485	Class A		P57485	Glutamate--cysteine ligase type 1 family, Type 1 subfamily		P57485	Non Beta-Lactamase
P57487	Class D		P57487	EndA/NucM nuclease family		P57487	Non Beta-Lactamase
P57498	Class A		P57498	TRAFAC class translation factor GTPase superfamily, Classic translation factor GTPase family, CysN/NodQ subfamily		P57498	Non Beta-Lactamase
P57515	Class D		P57515	Thymidylate synthase family, Bacterial-type ThyA subfamily		P57515	Non Beta-Lactamase
P57530	Class A		P57530	RecD family		P57530	Non Beta-Lactamase
P57564	Class A		P57564	Fmt family		P57564	Non Beta-Lactamase
P57602	Class A		P57602	Class-I aminoacyl-tRNA synthetase family		P57602	Non Beta-Lactamase
P57604	Class A		P57604	Sugar phosphate cyclases superfamily, Dehydroquinate synthase family		P57604	Non Beta-Lactamase
P57617	Class D		P57617	Nth/MutY family		P57617	Non Beta-Lactamase
[truncated: 2,111 more rows]

## Sheet: 428_BlacFamPred_Predictions
Table S3: Annotation comparison of predicted proteins through DeepBL (4107) and β-LacFamPred (428) from UniprotKB as a BL
Annotation comparison of predicted proteins through β-LacFamPred (428) from UniprotKB and DeepBLas a BL
β-LacFamPred Predictions					UniprotKB Annotations			DeepBL Predictions
ID	Class	Subclass	Family		Uniprot ID	Protein Family		ID	Class
A0AJ26	CLASS B	B3	L1		A0AJ26	UPF0173 family		A0AJ26	Not Beta-Lactamase
A0KIK2	CLASS B	B3	LRA		A0KIK2	Metallo-beta-lactamase superfamily, Glyoxalase II family		A0KIK2	Not Beta-Lactamase
A0Q7M7	CLASS B	B3	LRA		A0Q7M7	Metallo-beta-lactamase superfamily, Glyoxalase II family		A0Q7M7	Not Beta-Lactamase
A0RJK8	CLASS B	B3	L1		A0RJK8	UPF0173 family		A0RJK8	Not Beta-Lactamase
A2C116	CLASS B	B3	LRA		A2C116	Metallo-beta-lactamase superfamily, Glyoxalase II family		A2C116	Not Beta-Lactamase
A2C7W3	CLASS B	B3	LRA		A2C7W3	Metallo-beta-lactamase superfamily, Glyoxalase II family		A2C7W3	Not Beta-Lactamase
A3D437	CLASS B	B3	LRA		A3D437	Metallo-beta-lactamase superfamily, Glyoxalase II family		A3D437	Not Beta-Lactamase
A3PIB4	CLASS B	B3	LRA		A3PIB4	Metallo-beta-lactamase superfamily, Glyoxalase II family		A3PIB4	Not Beta-Lactamase
A4IRR6	CLASS B	B3	L1		A4IRR6	UPF0173 family		A4IRR6	Not Beta-Lactamase
A4IWV0	CLASS B	B3	LRA		A4IWV0	Metallo-beta-lactamase superfamily, Glyoxalase II family		A4IWV0	Not Beta-Lactamase
A4TL56	CLASS B	B3	LRA		A4TL56	Metallo-beta-lactamase superfamily, Glyoxalase II family		A4TL56	Not Beta-Lactamase
A4WUN2	CLASS B	B3	LRA		A4WUN2	Metallo-beta-lactamase superfamily, Glyoxalase II family		A4WUN2	Not Beta-Lactamase
A4XU09	CLASS B	B3	LRA		A4XU09	Metallo-beta-lactamase superfamily, Glyoxalase II family		A4XU09	Not Beta-Lactamase
A4YKS8	CLASS B	B3	LRA		A4YKS8	Metallo-beta-lactamase superfamily, Glyoxalase II family		A4YKS8	Not Beta-Lactamase
A5ETG1	CLASS B	B3	LRA		A5ETG1	Metallo-beta-lactamase superfamily, Glyoxalase II family		A5ETG1	Not Beta-Lactamase
A5FZE9	CLASS B	B3	LRA		A5FZE9	Metallo-beta-lactamase superfamily, Glyoxalase II family		A5FZE9	Not Beta-Lactamase
A5IN20	CLASS B	B3	L1		A5IN20	UPF0173 family		A5IN20	Not Beta-Lactamase
A5UF43	CLASS B	B1	SIM		A5UF43	Metallo-beta-lactamase superfamily, Glyoxalase II family		A5UF43	Not Beta-Lactamase
A5VUS8	CLASS B	B3	L1		A5VUS8	UPF0173 family		A5VUS8	Not Beta-Lactamase
A5W167	CLASS B	B3	LRA		A5W167	Metallo-beta-lactamase superfamily, Glyoxalase II family		A5W167	Not Beta-Lactamase
A6LJT6	CLASS B	B3	L1		A6LJT6	UPF0173 family		A6LJT6	Not Beta-Lactamase
A6V707	CLASS B	B3	L1		A6V707	Metallo-beta-lactamase superfamily, Glyoxalase II family		A6V707	Not Beta-Lactamase
A6WMW5	CLASS B	B3	LRA		A6WMW5	Metallo-beta-lactamase superfamily, Glyoxalase II family		A6WMW5	Not Beta-Lactamase
A6WXE0	CLASS B	B3	LRA		A6WXE0	Metallo-beta-lactamase superfamily, Glyoxalase II family		A6WXE0	Not Beta-Lactamase
A6X565	CLASS B	B3	L1		A6X565	UPF0173 family		A6X565	Not Beta-Lactamase
A7FFK5	CLASS B	B3	LRA		A7FFK5	Metallo-beta-lactamase superfamily, Glyoxalase II family		A7FFK5	Not Beta-Lactamase
A7GTQ5	CLASS B	B3	L1		A7GTQ5	UPF0173 family		A7GTQ5	Not Beta-Lactamase
A7NB16	CLASS B	B3	LRA		A7NB16	Metallo-beta-lactamase superfamily, Glyoxalase II family		A7NB16	Not Beta-Lactamase
A8F681	CLASS B	B3	L1		A8F681	UPF0173 family		A8F681	Not Beta-Lactamase
A8GA75	CLASS B	B3	LRA		A8GA75	Metallo-beta-lactamase superfamily, Glyoxalase II family		A8GA75	Not Beta-Lactamase
A9BEI3	CLASS B	B3	LRA		A9BEI3	Metallo-beta-lactamase superfamily, Glyoxalase II family		A9BEI3	Not Beta-Lactamase
A9L0E9	CLASS B	B1	SIM		A9L0E9	Metallo-beta-lactamase superfamily, Glyoxalase II family		A9L0E9	Not Beta-Lactamase
A9MBN6	CLASS B	B3	L1		A9MBN6	UPF0173 family		A9MBN6	Not Beta-Lactamase
A9WYR5	CLASS B	B3	L1		A9WYR5	UPF0173 family		A9WYR5	Not Beta-Lactamase
B0KN02	CLASS B	B3	LRA		B0KN02	Metallo-beta-lactamase superfamily, Glyoxalase II family		B0KN02	Not Beta-Lactamase
B0RTE9	CLASS B	B3	LRA		B0RTE9	Metallo-beta-lactamase superfamily, Glyoxalase II family		B0RTE9	Not Beta-Lactamase
B0U365	CLASS B	B3	LRA		B0U365	Metallo-beta-lactamase superfamily, Glyoxalase II family		B0U365	Not Beta-Lactamase
B1JR44	CLASS B	B3	LRA		B1JR44	Metallo-beta-lactamase superfamily, Glyoxalase II family		B1JR44	Not Beta-Lactamase
B1LCS9	CLASS B	B3	L1		B1LCS9	UPF0173 family		B1LCS9	Not Beta-Lactamase
B1LHM1	CLASS B	B3	LRA		B1LHM1	Metallo-beta-lactamase superfamily, Glyoxalase II family		B1LHM1	Not Beta-Lactamase
B1XQ70	CLASS B	B3	LRA		B1XQ70	Metallo-beta-lactamase superfamily, Glyoxalase II family		B1XQ70	Not Beta-Lactamase
B1YIR0	CLASS B	B3	L1		B1YIR0	UPF0173 family		B1YIR0	Not Beta-Lactamase
B1ZNY5	CLASS B	B3	L1		B1ZNY5	UPF0173 family		B1ZNY5	Not Beta-Lactamase
B2I5S5	CLASS B	B3	LRA		B2I5S5	Metallo-beta-lactamase superfamily, Glyoxalase II family		B2I5S5	Not Beta-Lactamase
B2KAD1	CLASS B	B3	LRA		B2KAD1	Metallo-beta-lactamase superfamily, Glyoxalase II family		B2KAD1	Not Beta-Lactamase
B2SB60	CLASS B	B3	L1		B2SB60	UPF0173 family		B2SB60	Not Beta-Lactamase
B2SFR3	CLASS B	B3	LRA		B2SFR3	Metallo-beta-lactamase superfamily, Glyoxalase II family		B2SFR3	Not Beta-Lactamase
B2VHJ7	CLASS B	B3	LRA		B2VHJ7	Metallo-beta-lactamase superfamily, Glyoxalase II family		B2VHJ7	Not Beta-Lactamase
B3EA77	CLASS B	B3	L1		B3EA77	UPF0173 family		B3EA77	Not Beta-Lactamase
B3PXX1	CLASS B	B3	L1		B3PXX1	UPF0173 family		B3PXX1	Not Beta-Lactamase
B3R450	CLASS A		SDA		B3R450	GrpE family		B3R450	Not Beta-Lactamase
B4SLN7	CLASS B	B3	LRA		B4SLN7	Metallo-beta-lactamase superfamily, Glyoxalase II family		B4SLN7	Not Beta-Lactamase
B4UGT5	CLASS B	B3	L1		B4UGT5	UPF0173 family		B4UGT5	Not Beta-Lactamase
B5BDW7	CLASS B	B3	LRA		B5BDW7	Metallo-beta-lactamase superfamily, Glyoxalase II family		B5BDW7	Not Beta-Lactamase
B5F9V3	CLASS B	B3	LRA		B5F9V3	Metallo-beta-lactamase superfamily, Glyoxalase II family		B5F9V3	Not Beta-Lactamase
B5ZMI8	CLASS B	B3	L1		B5ZMI8	UPF0173 family		B5ZMI8	Not Beta-Lactamase
B6EJV4	CLASS B	B3	LRA		B6EJV4	Metallo-beta-lactamase superfamily, Glyoxalase II family		B6EJV4	Not Beta-Lactamase
B7GGS0	CLASS B	B3	L1		B7GGS0	UPF0173 family		B7GGS0	Not Beta-Lactamase
B7HFC6	CLASS B	B3	L1		B7HFC6	UPF0173 family		B7HFC6	Not Beta-Lactamase
B7IG18	CLASS B	B3	L1		B7IG18	UPF0173 family		B7IG18	Not Beta-Lactamase
B7IK11	CLASS B	B3	L1		B7IK11	UPF0173 family		B7IK11	Not Beta-Lactamase
B7N874	CLASS B	B3	LRA		B7N874	Metallo-beta-lactamase superfamily, Glyoxalase II family		B7N874	Not Beta-Lactamase
B7NKW6	CLASS B	B3	LRA		B7NKW6	Metallo-beta-lactamase superfamily, Glyoxalase II family		B7NKW6	Not Beta-Lactamase
B7VB64	CLASS B	B3	L1		B7VB64	Metallo-beta-lactamase superfamily, Glyoxalase II family		B7VB64	Not Beta-Lactamase
B8DHH0	CLASS B	B3	L1		B8DHH0	UPF0173 family		B8DHH0	Not Beta-Lactamase
B8E5A2	CLASS B	B3	LRA		B8E5A2	Metallo-beta-lactamase superfamily, Glyoxalase II family		B8E5A2	Not Beta-Lactamase
B8EPC4	CLASS B	B3	L1		B8EPC4	UPF0173 family		B8EPC4	Not Beta-Lactamase
B8ICA2	CLASS B	B3	L1		B8ICA2	Metallo-beta-lactamase superfamily, Glyoxalase II family		B8ICA2	Not Beta-Lactamase
B8JFV3	CLASS B	B3	LRA		B8JFV3	UPF0173 family		B8JFV3	Not Beta-Lactamase
B9J0B4	CLASS B	B3	L1		B9J0B4	UPF0173 family		B9J0B4	Not Beta-Lactamase
B9K9F6	CLASS B	B3	L1		B9K9F6	UPF0173 family		B9K9F6	Not Beta-Lactamase
C0Q6N0	CLASS B	B3	LRA		C0Q6N0	Metallo-beta-lactamase superfamily, Glyoxalase II family		C0Q6N0	Not Beta-Lactamase
C1EUV8	CLASS B	B3	L1		C1EUV8	UPF0173 family		C1EUV8	Not Beta-Lactamase
C1KVM4	CLASS B	B3	L1		C1KVM4	UPF0173 family		C1KVM4	Not Beta-Lactamase
C3K9Q0	CLASS B	B3	LRA		C3K9Q0	Metallo-beta-lactamase superfamily, Glyoxalase II family		C3K9Q0	Not Beta-Lactamase
C5BEP2	CLASS B	B3	LRA		C5BEP2	Metallo-beta-lactamase superfamily, Glyoxalase II family		C5BEP2	Not Beta-Lactamase
C6DC67	CLASS B	B3	LRA		C6DC67	Metallo-beta-lactamase superfamily, Glyoxalase II family		C6DC67	Not Beta-Lactamase
O31760	CLASS B	B1	IMP		O31760	Metallo-beta-lactamase superfamily, RNA-metabolizing metallo-beta-lactamase-like family, Bacterial RNase J subfamily		O31760	Not Beta-Lactamase
P05446	CLASS B	B3	LRA		P05446	Metallo-beta-lactamase superfamily, Glyoxalase II family		P05446	Not Beta-Lactamase
P07944	CLASS D		OXA		P07944	Transpeptidase family		P07944	Not Beta-Lactamase
P0A0A9	CLASS D		OXA		P0A0A9	Peptidase M56 family		P0A0A9	Not Beta-Lactamase
P0A0B0	CLASS D		OXA		P0A0B0	Peptidase M56 family		P0A0B0	Not Beta-Lactamase
P0A0B1	CLASS D		OXA		P0A0B1	Peptidase M56 family		P0A0B1	Not Beta-Lactamase
P0A0B2	CLASS D		OXA		P0A0B2	Peptidase M56 family		P0A0B2	Not Beta-Lactamase
P12287	CLASS D		OXA		P12287	Peptidase M56 family		P12287	Not Beta-Lactamase
P33652	CLASS A		PER		P33651	LysR transcriptional regulatory family		P33652	Not Beta-Lactamase
P39042	CLASS A		ARL		P39041	Peptidase M14 family		P39042	Not Beta-Lactamase
P44469	CLASS D		OXA		P44469	Transpeptidase family, MrdA subfamily		P44469	Not Beta-Lactamase
P54553	CLASS B	B3	LRA		P54553	Metallo-beta-lactamase superfamily		P54553	Not Beta-Lactamase
P64262	CLASS B	B3	GOB		P64262	Metallo-beta-lactamase superfamily, Glyoxalase II family		P64262	Not Beta-Lactamase
P64982	CLASS B	B3	LRA		P64982	Metallo-beta-lactamase superfamily		P64982	Not Beta-Lactamase
P71374	CLASS B	B1	SIM		P71374	Metallo-beta-lactamase superfamily, Glyoxalase II family		P71374	Not Beta-Lactamase
P96981	CLASS B	B3	LRA		P96981	Metallo-beta-lactamase superfamily, Glyoxalase II family		P96981	Not Beta-Lactamase
P9WKD0	CLASS D		LCR		P9WKD0	Transpeptidase family		P9WKD0	Not Beta-Lactamase
P9WKD1	CLASS D		LCR		P9WKD1	Transpeptidase family		P9WKD1	Not Beta-Lactamase
P9WLD6	CLASS B	B3	LRA		P9WLD6	Metallo-beta-lactamase superfamily		P9WLD6	Not Beta-Lactamase
P9WLD7	CLASS B	B3	LRA		P9WLD7	Metallo-beta-lactamase superfamily		P9WLD7	Not Beta-Lactamase
P9WMW2	CLASS B	B3	GOB		P9WMW2	Metallo-beta-lactamase superfamily, Glyoxalase II family		P9WMW2	Not Beta-Lactamase
P9WMW3	CLASS B	B3	GOB		P9WMW3	Metallo-beta-lactamase superfamily, Glyoxalase II family		P9WMW3	Not Beta-Lactamase
Q02940	CLASS C		CMY		Q02940	Class-C beta-lactamase family		Q02940	Not Beta-Lactamase
Q03524	CLASS D		OXA		Q03524	Transpeptidase family		Q03524	Not Beta-Lactamase
Q08889	CLASS B	B3	LRA		Q08888	Class-I aminoacyl-tRNA synthetase family		Q08889	Not Beta-Lactamase
Q08GP4	CLASS B	B3	LRA		Q08A51	DnaA family		Q08GP4	Not Beta-Lactamase
Q0AM20	CLASS B	B3	LRA		Q0AM08	Class-II aminoacyl-tRNA synthetase family		Q0AM20	Not Beta-Lactamase
Q0BMS2	CLASS B	B3	LRA		Q0BMQ8	Type III pantothenate kinase family		Q0BMS2	Not Beta-Lactamase
Q0I8S8	CLASS B	B3	LRA		Q0I8Q2	RuBisCO large chain family, Type I subfamily		Q0I8S8	Not Beta-Lactamase
Q0WHW5	CLASS B	B3	LRA		Q0WGE8	ROK (NagC/XylR) family, NagK subfamily		Q0WHW5	Not Beta-Lactamase
Q11DS3	CLASS B	B3	LRA		Q11DS0	MetA family		Q11DS3	Not Beta-Lactamase
Q13F06	CLASS B	B3	LRA		Q13F02	Prokaryotic/mitochondrial release factor family		Q13F06	Not Beta-Lactamase
Q14GJ6	CLASS B	B3	LRA		Q14GJ0	Class-II aminoacyl-tRNA synthetase family, ProS type 1 subfamily		Q14GJ6	Not Beta-Lactamase
Q1CAJ7	CLASS B	B3	LRA		Q1CAJ5	RNase H family		Q1CAJ7	Not Beta-Lactamase
Q1CFI4	CLASS B	B3	LRA		Q1CFH7	ABC transporter superfamily, Methionine importer (TC 3.A.1.24) family		Q1CFI4	Not Beta-Lactamase
Q1I7T2	CLASS B	B3	LRA		Q1I7P9	Cyanase family		Q1I7T2	Not Beta-Lactamase
Q1QQZ1	CLASS B	B3	LRA		Q1QQY7	Prokaryotic/mitochondrial release factor family		Q1QQZ1	Not Beta-Lactamase
Q21C03	CLASS B	B3	LRA		Q21BZ9	Prokaryotic/mitochondrial release factor family		Q21C03	Not Beta-Lactamase
Q21YF8	CLASS B	B3	LRA		Q21YF6	RNase H family		Q21YF8	Not Beta-Lactamase
Q24XZ4	CLASS B	B3	L1		Q24XZ0	Bacterial CoaD family		Q24XZ4	Not Beta-Lactamase
Q2A4E2	CLASS B	B3	LRA		Q2A4C9	Type III pantothenate kinase family		Q2A4E2	Not Beta-Lactamase
Q2IJC6	CLASS B	B3	L1		Q2IJC3	LeuD family, LeuD type 1 subfamily		Q2IJC6	Not Beta-Lactamase
Q2IPW2	CLASS B	B3	LRA		Q2IPT7	Class-I aminoacyl-tRNA synthetase family, TyrS type 1 subfamily		Q2IPW2	Not Beta-Lactamase
Q2J429	CLASS B	B3	LRA		Q2J423	Prokaryotic/mitochondrial release factor family		Q2J429	Not Beta-Lactamase
Q2K3M6	CLASS B	B3	LRA		Q2K3M2	Bacterial ribosomal protein bL28 family		Q2K3M6	Not Beta-Lactamase
Q2K941	CLASS B	B3	L1		Q2K940	GatC family		Q2K941	Not Beta-Lactamase
Q2RP80	CLASS B	B3	LRA		Q2RP31	Pantothenate synthetase family		Q2RP80	Not Beta-Lactamase
Q2YKL5	CLASS B	B3	L1		Q2YKL4	GatC family		Q2YKL5	Not Beta-Lactamase
Q3AL08	CLASS B	B3	LRA		Q3AL08	Metallo-beta-lactamase superfamily, Glyoxalase II family		Q3AL08	Not Beta-Lactamase
Q3AW74	CLASS A		PER		Q3AW74	Adenylate kinase family		Q3AW74	Not Beta-Lactamase
Q3AYI2	CLASS B	B3	LRA		Q3AYI2	Metallo-beta-lactamase superfamily, Glyoxalase II family		Q3AYI2	Not Beta-Lactamase
Q3BWP5	CLASS B	B3	LRA		Q3BWP5	Metallo-beta-lactamase superfamily, Glyoxalase II family		Q3BWP5	Not Beta-Lactamase
Q3J436	CLASS B	B3	LRA		Q3J436	Metallo-beta-lactamase superfamily, Glyoxalase II family		Q3J436	Not Beta-Lactamase
Q3SVQ1	CLASS B	B3	LRA		Q3SVQ1	Metallo-beta-lactamase superfamily, Glyoxalase II family		Q3SVQ1	Not Beta-Lactamase
Q46GM1	CLASS B	B3	LRA		Q46GM1	Metallo-beta-lactamase superfamily, Glyoxalase II family		Q46GM1	Not Beta-Lactamase
Q48KX8	CLASS B	B3	LRA		Q48KX8	Metallo-beta-lactamase superfamily, Glyoxalase II family		Q48KX8	Not Beta-Lactamase
Q4L5X8	CLASS B	B1	IMP		Q4L5X8	Metallo-beta-lactamase superfamily, RNA-metabolizing metallo-beta-lactamase-like family, Bacterial RNase J subfamily		Q4L5X8	Not Beta-Lactamase
Q4QJZ3	CLASS B	B1	SIM		Q4QJZ3	Metallo-beta-lactamase superfamily, Glyoxalase II family		Q4QJZ3	Not Beta-Lactamase
Q4URM1	CLASS B	B3	LRA		Q4URM1	Metallo-beta-lactamase superfamily, Glyoxalase II family		Q4URM1	Not Beta-Lactamase
Q4ZVL3	CLASS B	B3	L1		Q4ZVL3	Metallo-beta-lactamase superfamily, Glyoxalase II family		Q4ZVL3	Not Beta-Lactamase
Q57544	CLASS B	B3	GOB		Q57544	Metallo-beta-lactamase superfamily, Glyoxalase II family		Q57544	Not Beta-Lactamase
Q577Z5	CLASS B	B3	L1		Q577Z5	UPF0173 family		Q577Z5	Not Beta-Lactamase
Q5E3G3	CLASS B	B3	LRA		Q5E3G3	Metallo-beta-lactamase superfamily, Glyoxalase II family		Q5E3G3	Not Beta-Lactamase
Q5HK32	CLASS D		OXA		Q5HK32	Peptidase M56 family		Q5HK32	Not Beta-Lactamase
Q5LNN5	CLASS B	B3	LRA		Q5LNN5	Metallo-beta-lactamase superfamily, Glyoxalase II family		Q5LNN5	Not Beta-Lactamase
Q5NF43	CLASS B	B3	LRA		Q5NF43	Metallo-beta-lactamase superfamily, Glyoxalase II family		Q5NF43	Not Beta-Lactamase
Q5PFD6	CLASS B	B3	LRA		Q5PFD6	Metallo-beta-lactamase superfamily, Glyoxalase II family		Q5PFD6	Not Beta-Lactamase
Q5SLP1	CLASS B	B3	L1		Q5SLP1	Metallo-beta-lactamase superfamily, RNA-metabolizing metallo-beta-lactamase-like family		Q5SLP1	Not Beta-Lactamase
Q5WEE4	CLASS B	B3	L1		Q5WEE4	UPF0173 family		Q5WEE4	Not Beta-Lactamase
Q60BX0	CLASS B	B3	LRA		Q60BX0	Metallo-beta-lactamase superfamily, Glyoxalase II family		Q60BX0	Not Beta-Lactamase
Q65G70	CLASS B	B3	L1		Q65G70	UPF0173 family		Q65G70	Not Beta-Lactamase
Q667M5	CLASS B	B3	LRA		Q667M5	Metallo-beta-lactamase superfamily, Glyoxalase II family		Q667M5	Not Beta-Lactamase
Q6FYC3	CLASS B	B3	LRA		Q6FYC3	Metallo-beta-lactamase superfamily, Glyoxalase II family		Q6FYC3	Not Beta-Lactamase
Q6G1L3	CLASS B	B3	LRA		Q6G1L3	Metallo-beta-lactamase superfamily, Glyoxalase II family		Q6G1L3	Not Beta-Lactamase
Q6LN63	CLASS B	B3	LRA		Q6LN63	Metallo-beta-lactamase superfamily, Glyoxalase II family		Q6LN63	Not Beta-Lactamase
Q6ML19	CLASS B	B3	L1		Q6ML19	Metallo-beta-lactamase superfamily, Glyoxalase II family		Q6ML19	Not Beta-Lactamase
Q71Z90	CLASS B	B3	L1		Q71Z90	UPF0173 family		Q71Z90	Not Beta-Lactamase
Q795U4	CLASS B	B3	L1		Q795U4	UPF0173 family		Q795U4	Not Beta-Lactamase
Q7MQ55	CLASS B	B1	SIM		Q7MQ55	Metallo-beta-lactamase superfamily, Glyoxalase II family		Q7MQ55	Not Beta-Lactamase
Q7NG34	CLASS B	B3	LRA		Q7NG34	Metallo-beta-lactamase superfamily, Glyoxalase II family		Q7NG34	Not Beta-Lactamase
Q7VM19	CLASS B	B3	LRA		Q7VM19	Metallo-beta-lactamase superfamily, Glyoxalase II family		Q7VM19	Not Beta-Lactamase
Q817E2	CLASS B	B3	L1		Q817E2	UPF0173 family		Q817E2	Not Beta-Lactamase
Q87AD6	CLASS B	B3	L1		Q87AD6	Metallo-beta-lactamase superfamily		Q87AD6	Not Beta-Lactamase
Q87C74	CLASS B	B3	LRA		Q87C74	Metallo-beta-lactamase superfamily, Glyoxalase II family		Q87C74	Not Beta-Lactamase
Q87YS8	CLASS B	B3	LRA		Q87YS8	Metallo-beta-lactamase superfamily, Glyoxalase II family		Q87YS8	Not Beta-Lactamase
Q88FF3	CLASS B	B3	LRA		Q88FF3	Metallo-beta-lactamase superfamily, Glyoxalase II family		Q88FF3	Not Beta-Lactamase
Q89XT5	CLASS B	B3	LRA		Q89XT5	Metallo-beta-lactamase superfamily, Glyoxalase II family		Q89XT5	Not Beta-Lactamase
Q8FW66	CLASS B	B3	L1		Q8FW66	UPF0173 family		Q8FW66	Not Beta-Lactamase
Q8PBY0	CLASS B	B3	LRA		Q8PBY0	Metallo-beta-lactamase superfamily, Glyoxalase II family		Q8PBY0	Not Beta-Lactamase
Q8PNI0	CLASS B	B3	LRA		Q8PNI0	Metallo-beta-lactamase superfamily, Glyoxalase II family		Q8PNI0	Not Beta-Lactamase
Q8Y6V4	CLASS B	B3	L1		Q8Y6V4	UPF0173 family		Q8Y6V4	Not Beta-Lactamase
Q8YC59	CLASS B	B3	L1		Q8YC59	UPF0173 family		Q8YC59	Not Beta-Lactamase
Q92BD8	CLASS B	B3	L1		Q92BD8	UPF0173 family		Q92BD8	Not Beta-Lactamase
Q98G02	CLASS B	B3	LRA		Q98G02	Metallo-beta-lactamase superfamily, Glyoxalase II family		Q98G02	Not Beta-Lactamase
Q9I2T1	CLASS B	B3	L1		Q9I2S9	RNase H family		Q9I2T1	Not Beta-Lactamase
Q9L8R8	CLASS B	B3	LRA		Q9L8R8	Metallo-beta-lactamase superfamily		Q9L8R8	Not Beta-Lactamase
Q9PBI4	CLASS B	B3	LRA		Q9PBI4	Metallo-beta-lactamase superfamily, Glyoxalase II family		Q9PBI4	Not Beta-Lactamase
Q9PFB0	CLASS B	B3	L1		Q9PFB0	Metallo-beta-lactamase superfamily		Q9PFB0	Not Beta-Lactamase
Q9X0P5	CLASS B	B3	L1		Q9X0P5	UPF0173 family		Q9X0P5	Not Beta-Lactamase
A0A096ZEC9	CLASS B	B2	CPHA		A0A096ZEC9	Metallo-beta-lactamase superfamily		A0A096ZEC9	Class A
A3QET2	CLASS B	B3	LRA		A3QET2	Metallo-beta-lactamase superfamily, Glyoxalase II family		A3QET2	Class B
A4SPI6	CLASS B	B3	LRA		A4SPI6	Metallo-beta-lactamase superfamily, Glyoxalase II family		A4SPI6	Class B
A5ITN0	CLASS B	B3	L1		A5ITN0	UPF0173 family		A5ITN0	Class B
A5U493	CLASS A		SDA		A5U493	Class-A beta-lactamase family		A5U493	Class A
A5VVL2	CLASS C		ESC		A5VVL2	Peptidase S12 family		A5VVL2	Class A
A6QHP1	CLASS B	B3	L1		A6QHP1	UPF0173 family		A6QHP1	Class B
A6U2H3	CLASS B	B3	L1		A6U2H3	UPF0173 family		A6U2H3	Class B
A6U817	CLASS B	B3	L1		A6U817	UPF0173 family		A6U817	Class B
A6WYS5	CLASS C		CMY		A6WYS5	Peptidase S12 family		A6WYS5	Class A
A7X3D5	CLASS B	B3	L1		A7X3D5	UPF0173 family		A7X3D5	Class B
A8H589	CLASS B	B3	LRA		A8H589	Metallo-beta-lactamase superfamily, Glyoxalase II family		A8H589	Class B
A8Z2M2	CLASS B	B3	L1		A8Z2M2	UPF0173 family		A8Z2M2	Class B
A9CJ88	CLASS B	B3	L1		A9CJ88	UPF0173 family		A9CJ88	Class B
A9MCM7	CLASS C		AMPC		A9MCM7	Peptidase S12 family		A9MCM7	Class A
A9MZ21	CLASS B	B3	LRA		A9MZ21	Metallo-beta-lactamase superfamily, Glyoxalase II family		A9MZ21	Class B
A9N307	CLASS C		AMPC		A9N307	Peptidase S12 family, YfeW subfamily		A9N307	Class A
A9WVV8	CLASS C		AMPC		A9WVV8	Peptidase S12 family		A9WVV8	Class A
B1JBN3	CLASS B	B3	LRA		B1JBN3	Metallo-beta-lactamase superfamily, Glyoxalase II family		B1JBN3	Class B
B2FR57	CLASS B	B3	LRA		B2FR57	Metallo-beta-lactamase superfamily, Glyoxalase II family		B2FR57	Class B
B2SD81	CLASS C		AMPC		B2SD81	Peptidase S12 family		B2SD81	Class A
B3U538	CLASS D		OXA		B3U538	Class-D beta-lactamase family		B3U538	Class D
B4SV37	CLASS B	B3	LRA		B4SV37	Metallo-beta-lactamase superfamily, Glyoxalase II family		B4SV37	Class B
B4T0K5	CLASS C		AMPC		B4T0K5	Peptidase S12 family, YfeW subfamily		B4T0K5	Class A
B4TD53	CLASS C		AMPC		B4TD53	Peptidase S12 family, YfeW subfamily		B4TD53	Class A
B4TK83	CLASS B	B3	LRA		B4TK83	Metallo-beta-lactamase superfamily, Glyoxalase II family		B4TK83	Class B
B4TR50	CLASS C		AMPC		B4TR50	Peptidase S12 family, YfeW subfamily		B4TR50	Class A
B4TYG8	CLASS B	B3	LRA		B4TYG8	Metallo-beta-lactamase superfamily, Glyoxalase II family		B4TYG8	Class B
B5BB26	CLASS C		AMPC		B5BB26	Peptidase S12 family, YfeW subfamily		B5BB26	Class A
B5F0K5	CLASS C		AMPC		B5F0K5	Peptidase S12 family, YfeW subfamily		B5F0K5	Class A
B5F8X0	CLASS B	B3	LRA		B5F8X0	Metallo-beta-lactamase superfamily, Glyoxalase II family		B5F8X0	Class B
B5FJ56	CLASS B	B3	LRA		B5FJ56	Metallo-beta-lactamase superfamily, Glyoxalase II family		B5FJ56	Class B
B5FQG8	CLASS C		AMPC		B5FQG8	Peptidase S12 family, YfeW subfamily		B5FQG8	Class A
B5R447	CLASS B	B3	LRA		B5R447	Metallo-beta-lactamase superfamily, Glyoxalase II family		B5R447	Class B
B5R4I5	CLASS C		AMPC		B5R4I5	Peptidase S12 family, YfeW subfamily		B5R4I5	Class A
B5R5L1	CLASS B	B3	LRA		B5R5L1	Metallo-beta-lactamase superfamily, Glyoxalase II family		B5R5L1	Class B
B5RCU8	CLASS C		AMPC		B5RCU8	Peptidase S12 family, YfeW subfamily		B5RCU8	Class A
B5YIH1	CLASS B	B3	L1		B5YIH1	UPF0173 family		B5YIH1	Class B
B7HRQ4	CLASS B	B3	L1		B7HRQ4	UPF0173 family		B7HRQ4	Class B
B7JRY7	CLASS B	B3	L1		B7JRY7	UPF0173 family		B7JRY7	Class B
B7LW87	CLASS B	B3	LRA		B7LW87	Metallo-beta-lactamase superfamily, Glyoxalase II family		B7LW87	Class B
C0PZ64	CLASS C		AMPC		C0PZ64	Peptidase S12 family, YfeW subfamily		C0PZ64	Class A
C0RM93	CLASS C		AMPC		C0RM93	Peptidase S12 family		C0RM93	Class A
C3L8Z4	CLASS B	B3	L1		C3L8Z4	UPF0173 family		C3L8Z4	Class B
C3PB77	CLASS B	B3	L1		C3PB77	UPF0173 family		C3PB77	Class B
C7C422	CLASS B	B1	NDM		C7C422	Metallo-beta-lactamase superfamily, Class-B beta-lactamase family		C7C422	Class B
E1ANH6	CLASS A		KLUA		E1ANH6	Class-A beta-lactamase family		E1ANH6	Class A
O05213	CLASS C		AMPC		O05213	Peptidase S12 family		O05213	Class A
O05465	CLASS C		AMPC		O05465	Class-C beta-lactamase family		O05465	Class C
O07293	CLASS D		OXA		O07293	Class-D beta-lactamase family		O07293	Class D
O08337	CLASS A		SHA		O08337	Class-A beta-lactamase family		O08337	Class A
O08498	CLASS B	B1	BLAB		O08498	Metallo-beta-lactamase superfamily, Class-B beta-lactamase family		O08498	Class B
O31773	CLASS C		AMPC		O31773	Beta-lactamase family		O31773	Class A
O33807	CLASS A		KLUA		O33807	Class-A beta-lactamase family		O33807	Class A
O34409	CLASS B	B3	LRA		O34409	Metallo-beta-lactamase superfamily		O34409	Class B
O34769	CLASS B	B3	LRA		O34769	Metallo-beta-lactamase superfamily		O34769	Class B
O34910	CLASS B	B3	LRA		O34910	Metallo-beta-lactamase superfamily, Glyoxalase II family		O34910	Class B
O50608	CLASS C		AMPC		O50608	NA		O50608	Class A
O65975	CLASS A		KLUA		O65975	Class-A beta-lactamase family		O65975	Class A
O65976	CLASS A		KLUA		O65976	Class-A beta-lactamase family		O65976	Class A
O67893	CLASS B	B3	LRA		O67893	Metallo-beta-lactamase superfamily, Glyoxalase II family		O67893	Class B
O69395	CLASS A		KLUY		O69395	Class-A beta-lactamase family		O69395	Class A
O69773	CLASS C		SRT		O69773	Class-C beta-lactamase family		O69773	Class C
O84955	CLASS D		OXA		O84955	Class-D beta-lactamase family		O84955	Class D
P00807	CLASS A		PC1		P00807	Class-A beta-lactamase family		P00807	Class A
P00808	CLASS A		BCI		P00808	Class-A beta-lactamase family		P00808	Class A
P00809	CLASS A		BCI		P00809	Class-A beta-lactamase family		P00809	Class A
P00811	CLASS C		ESC		P00811	Class-C beta-lactamase family		P00811	Class C
P04190	CLASS B	B1	BLAB		P04190	Metallo-beta-lactamase superfamily, Class-B beta-lactamase family		P04190	Class B
P05192	CLASS A		LEN		P05192	Class-A beta-lactamase family		P05192	Class A
P05193	CLASS C		LAT		P05193	Class-C beta-lactamase family		P05193	Class C
P05364	CLASS C		ACT		P05364	Class-C beta-lactamase family		P05364	Class C
P06548	CLASS A		BCI		P06548	Class-A beta-lactamase family		P06548	Class A
P0A1V8	CLASS D		OXA		P0A1V8	Class-D beta-lactamase family		P0A1V8	Class D
P0A1V9	CLASS D		OXA		P0A1V9	Class-D beta-lactamase family		P0A1V9	Class D
P0A3M1	CLASS A		SHV		P0A3M1	Class-A beta-lactamase family		P0A3M1	Class A
P0A3M2	CLASS A		SHV		P0A3M2	Class-A beta-lactamase family		P0A3M2	Class A
P0A3M3	CLASS D		OXA		P0A3M3	Class-D beta-lactamase family		P0A3M3	Class D
P0A3M4	CLASS D		OXA		P0A3M4	Class-D beta-lactamase family		P0A3M4	Class D
P0A5I7	CLASS A		SDA		P0A5I7	Class-A beta-lactamase family		P0A5I7	Class A
P0A9Z7	CLASS A		SHV		P0A9Z7	Class-A beta-lactamase family		P0A9Z7	Class A
P0A9Z8	CLASS A		SHV		P0A9Z8	Class-A beta-lactamase family		P0A9Z8	Class A
P0A9Z9	CLASS A		SHV		P0A9Z9	Class-A beta-lactamase family		P0A9Z9	Class A
P0AA00	CLASS A		SHV		P0AA00	Class-A beta-lactamase family		P0AA00	Class A
P0AD63	CLASS A		SHV		P0AD63	Class-A beta-lactamase family		P0AD63	Class A
P0AD64	CLASS A		SHV		P0AD64	Class-A beta-lactamase family		P0AD64	Class A
P0AD70	CLASS C		AMPC		P0AD70	Beta-lactamase family		P0AD70	Class A
P0AD71	CLASS C		AMPC		P0AD71	Beta-lactamase family		P0AD71	Class A
P10424	CLASS A		BCI		P10424	Class-A beta-lactamase family		P10424	Class A
P10425	CLASS B	B1	BLAB		P10425	Metallo-beta-lactamase superfamily, Class-B beta-lactamase family		P10425	Class B
P10509	CLASS A		SDA		P10509	Class-A beta-lactamase family		P10509	Class A
P13661	CLASS D		OXA		P13661	Class-D beta-lactamase family		P13661	Class D
P14171	CLASS A		CARB		P14171	Class-A beta-lactamase family		P14171	Class A
P14488	CLASS B	B1	BLAB		P14488	Metallo-beta-lactamase superfamily, Class-B beta-lactamase family		P14488	Class B
P14489	CLASS D		OXA		P14489	Class-D beta-lactamase family		P14489	Class D
P14559	CLASS A		SDA		P14559	Class-A beta-lactamase family		P14559	Class A
P14560	CLASS A		SDA		P14560	Class-A beta-lactamase family		P14560	Class A
P15555	CLASS C		AMPC		P15555	Peptidase S12 family		P15555	Class A
P16897	CLASS A		CARB		P16897	Class-A beta-lactamase family		P16897	Class A
P18251	CLASS A		SHV		P18251	Class-A beta-lactamase family		P18251	Class A
P18357	CLASS D		OXA		P18357	Peptidase M56 family		P18357	Class A
P18539	CLASS C		SEC		P18539	Class-C beta-lactamase family		P18539	Class C
P22390	CLASS A		OXY		P22390	Class-A beta-lactamase family		P22390	Class A
P22391	CLASS A		OXY		P22391	Class-A beta-lactamase family		P22391	Class A
P23954	CLASS A		OXY		P23954	Class-A beta-lactamase family		P23954	Class A
P24735	CLASS C		PDC		P24735	Class-C beta-lactamase family		P24735	Class C
P25910	CLASS B	B1	CFIA		P25910	Metallo-beta-lactamase superfamily, Class-B beta-lactamase family		P25910	Class B
P26918	CLASS B	B1	CPHA		P26918	Metallo-beta-lactamase superfamily, Class-B beta-lactamase family		P26918	Class B
P28018	CLASS A		BCI		P28018	Class-A beta-lactamase family		P28018	Class A
P28585	CLASS A		CTXM		P28585	Class-A beta-lactamase family		P28585	Class A
P30896	CLASS A		SHV		P30896	Class-A beta-lactamase family		P30896	Class A
P30897	CLASS A		RTG		P30897	Class-A beta-lactamase family		P30897	Class A
P30898	CLASS A		CBLA		P30898	Class-A beta-lactamase family		P30898	Class A
P30899	CLASS A		CFXA		P30899	Class-A beta-lactamase family		P30899	Class A
P32959	CLASS C		AMPC		P32920	Uroporphyrinogen decarboxylase family		P32959	Class A
P35391	CLASS A		SDA		P35340	Class-II pyridine nucleotide-disulfide oxidoreductase family		P35391	Class A
P35392	CLASS A		SDA		P35391	Class-A beta-lactamase family		P35392	Class A
P35393	CLASS A		SDA		P35392	Class-A beta-lactamase family		P35393	Class A
P35695	CLASS D		OXA		P35678	NA		P35695	Class D
P37321	CLASS A		PER		P37313	ABC transporter superfamily		P37321	Class A
P37322	CLASS A		CARB		P37321	Class-A beta-lactamase family		P37322	Class A
P37323	CLASS A		SHV		P37322	Class-A beta-lactamase family		P37323	Class A
P39824	CLASS A		BCI		P39823	CDP-alcohol phosphatidyltransferase class-I family		P39824	Class A
P45460	CLASS C		CMY		P45460	Class-C beta-lactamase family		P45460	Class C
P52663	CLASS A		IMI		P52663	Class-A beta-lactamase family		P52663	Class A
P52664	CLASS A		OXY		P52664	Class-A beta-lactamase family		P52664	Class A
P52682	CLASS A		SME		P52682	Class-A beta-lactamase family		P52682	Class A
P52699	CLASS B	B1	IMP		P52699	Metallo-beta-lactamase superfamily, Class-B beta-lactamase family		P52699	Class B
P52700	CLASS B	B3	L1		P52700	Metallo-beta-lactamase superfamily, Class-B beta-lactamase family		P52700	Class B
P54427	CLASS D		OXA		P54427	Class-D beta-lactamase family		P54427	Class D
P54501	CLASS B	B3	L1		P54501	Metallo-beta-lactamase superfamily, Glyoxalase II family		P54501	Class B
P62593	CLASS A		TEM		P62593	Class-A beta-lactamase family		P62593	Class A
P62594	CLASS A		TEM		P62594	Class-A beta-lactamase family		P62594	Class A
P67325	CLASS B	B3	L1		P67325	UPF0173 family		P67325	Class B
P67918	CLASS A		ROB		P67918	Class-A beta-lactamase family		P67918	Class A
P67919	CLASS A		ROB		P67919	Class-A beta-lactamase family		P67919	Class A
P67920	CLASS A		ROB		P67920	Class-A beta-lactamase family		P67920	Class A
P74841	CLASS A		KLUA		P74841	Class-A beta-lactamase family		P74841	Class A
P75849	CLASS B	B3	GOB		P75849	Metallo-beta-lactamase superfamily, Glyoxalase II family		P75849	Class B
P77619	CLASS C		AMPC		P77619	Peptidase S12 family, YfeW subfamily		P77619	Class A
P80298	CLASS A		OXY		P80298	Class-A beta-lactamase family		P80298	Class A
P80545	CLASS A		FONA		P80545	Class-A beta-lactamase family		P80545	Class A
P81781	CLASS A		CARB		P81781	Class-A beta-lactamase family		P81781	Class A
P85302	CLASS C		AMPC		P85302	Class-C beta-lactamase family		P85302	Class C
P94958	CLASS C		DHA		P94958	Class-C beta-lactamase family		P94958	Class C
P96348	CLASS A		SHV		P96348	Class-A beta-lactamase family		P96348	Class A
P96465	CLASS A		L2		P96465	Class-A beta-lactamase family		P96465	Class A
P99149	CLASS B	B3	L1		P99149	UPF0173 family		P99149	Class B
P9WKD2	CLASS A		SDA		P9WKD2	Class-A beta-lactamase family		P9WKD2	Class A
P9WKD3	CLASS A		SDA		P9WKD3	Class-A beta-lactamase family		P9WKD3	Class A
P9WLZ2	CLASS C		AMPC		P9WLZ2	NA		P9WLZ2	Class A
P9WLZ3	CLASS C		AMPC		P9WLZ3	NA		P9WLZ3	Class A
Q00982	CLASS D		OXA		Q00982	Class-D beta-lactamase family		Q00982	Class D
Q00983	CLASS D		LCR		Q00983	Class-D beta-lactamase family		Q00983	Class D
Q01166	CLASS A		CTXM		Q01166	Class-A beta-lactamase family		Q01166	Class A
Q03170	CLASS A		CARB		Q03170	Class-A beta-lactamase family		Q03170	Class A
Q03680	CLASS A		SDA		Q03680	Class-A beta-lactamase family		Q03680	Class A
Q04EG2	CLASS B	B3	L1		Q04EG2	UPF0173 family		Q04EG2	Class B
Q06316	CLASS A		SDA		Q06306	Aerolysin family		Q06316	Class A
Q06317	CLASS C		AMPC		Q06316	Class-A beta-lactamase family		Q06317	Class A
Q06650	CLASS A		SDA		Q06610	LysR transcriptional regulatory family		Q06650	Class A
Q06778	CLASS D		OXA		Q06774	Class-III pyridoxal-phosphate-dependent aminotransferase family, HemL subfamily		Q06778	Class D
Q07VA9	CLASS B	B3	LRA		Q07VA0	Bacterial ribosomal protein bL32 family		Q07VA9	Class B
Q0BWR4	CLASS B	B3	LRA		Q0BWP1	Gamma-glutamyl phosphate reductase family		Q0BWR4	Class B
Q1H188	CLASS B	B3	L1		Q1H169	Thymidylate kinase family		Q1H188	Class B
Q1MHJ7	CLASS B	B3	L1		Q1MHJ6	GatC family		Q1MHJ7	Class B
Q28TK3	CLASS B	B3	LRA		Q28TJ9	ATPase delta chain family		Q28TK3	Class B
Q2FG31	CLASS B	B3	L1		Q2FG30	Peptidase M24B family		Q2FG31	Class B
Q2FVH6	CLASS C		AMPC		Q2FVF1	ABC transporter superfamily		Q2FVH6	Class A
Q2FXM0	CLASS B	B3	L1		Q2FXL9	Peptidase M24B family		Q2FXM0	Class B
Q2FZK3	CLASS C		AMPC		Q2FZK2	Cytochrome c oxidase bacterial subunit 4 family		Q2FZK3	Class A
Q2N9P7	CLASS B	B3	LRA		Q2N9P5	ATPase B chain family		Q2N9P7	Class B
Q2YLB4	CLASS C		AMPC		Q2YL86	Leucine-binding protein family		Q2YLB4	Class A
Q2YTD3	CLASS B	B3	L1		Q2YTD2	Peptidase M24B family		Q2YTD3	Class B
Q3JRV4	CLASS B	B3	L1		Q3JRV4	Metallo-beta-lactamase superfamily		Q3JRV4	Class B
Q3KE79	CLASS B	B3	LRA		Q3KE79	Metallo-beta-lactamase superfamily, Glyoxalase II family		Q3KE79	Class B
Q44056	CLASS A		CARB		Q44056	Class-A beta-lactamase family		Q44056	Class A
Q44674	CLASS A		BCI		Q44674	Class-A beta-lactamase family		Q44674	Class A
Q45129	CLASS C		AMPC		Q45129	NA		Q45129	Class C
Q45726	CLASS A		BCI		Q45726	Class-A beta-lactamase family		Q45726	Class A
Q47066	CLASS A		KLUA		Q47066	Class-A beta-lactamase family		Q47066	Class A
Q47FN7	CLASS B	B3	L1		Q47FN7	Metallo-beta-lactamase superfamily, Glyoxalase II family		Q47FN7	Class B
Q48406	CLASS A		TEM		Q48406	Class-A beta-lactamase family		Q48406	Class A
Q48743	CLASS C		AMPC		Q48743	Class-C beta-lactamase family		Q48743	Class C
Q49649	CLASS B	B3	GOB		Q49649	Metallo-beta-lactamase superfamily, Glyoxalase II family		Q49649	Class B
Q4FP49	CLASS B	B3	LRA		Q4FP49	Metallo-beta-lactamase superfamily, Glyoxalase II family		Q4FP49	Class B
Q4L748	CLASS B	B3	L1		Q4L748	UPF0173 family		Q4L748	Class B
Q51355	CLASS A		CARB		Q51355	Class-A beta-lactamase family		Q51355	Class A
Q51429	CLASS D		OXA		Q51429	Class-D beta-lactamase family		Q51429	Class D
Q51574	CLASS D		OXA		Q51574	Class-D beta-lactamase family		Q51574	Class D
Q579G4	CLASS C		AMPC		Q579G4	Peptidase S12 family		Q579G4	Class A
Q57LN2	CLASS C		AMPC		Q57LN2	Peptidase S12 family, YfeW subfamily		Q57LN2	Class A
Q57SZ8	CLASS B	B3	LRA		Q57SZ8	Metallo-beta-lactamase superfamily, Glyoxalase II family		Q57SZ8	Class B
Q59514	CLASS A		BRO		Q59514	Class-A beta-lactamase family		Q59514	Class A
Q59517	CLASS A		BLAF		Q59517	Class-A beta-lactamase family		Q59517	Class A
Q5FRJ7	CLASS C		AMPC		Q5FRJ7	Peptidase S12 family		Q5FRJ7	Class A
Q5HDB2	CLASS C		AMPC		Q5HDB2	NA		Q5HDB2	Class A
Q5HH27	CLASS C		AMPC		Q5HH27	NA		Q5HH27	Class A
Q5KWA1	CLASS B	B3	L1		Q5KWA1	UPF0173 family		Q5KWA1	Class B
Q5PCQ2	CLASS C		AMPC		Q5PCQ2	Peptidase S12 family, YfeW subfamily		Q5PCQ2	Class A
Q5QZL0	CLASS B	B3	LRA		Q5QZL0	Metallo-beta-lactamase superfamily, Glyoxalase II family		Q5QZL0	Class B
Q5XD24	CLASS B	B3	GOB		Q5XD24	Metallo-beta-lactamase superfamily		Q5XD24	Class B
Q5YXD6	CLASS A		FAR		Q5YXD6	Class-A beta-lactamase family		Q5YXD6	Class A
Q633I4	CLASS B	B3	L1		Q633I4	UPF0173 family		Q633I4	Class B
Q6D1V5	CLASS B	B3	LRA		Q6D1V5	Metallo-beta-lactamase superfamily, Glyoxalase II family		Q6D1V5	Class B
Q6G6M9	CLASS C		AMPC		Q6G6M9	NA		Q6G6M9	Class A
Q6G8M0	CLASS B	B3	L1		Q6G8M0	UPF0173 family		Q6G8M0	Class B
Q6GAF6	CLASS C		AMPC		Q6GAF6	NA		Q6GAF6	Class A
Q6GDZ1	CLASS C		AMPC		Q6GDZ1	NA		Q6GDZ1	Class A
Q6GG00	CLASS B	B3	L1		Q6GG00	UPF0173 family		Q6GG00	Class B
Q6GI27	CLASS C		AMPC		Q6GI27	NA		Q6GI27	Class A
Q6HCR8	CLASS B	B3	L1		Q6HCR8	UPF0173 family		Q6HCR8	Class B
Q6NC62	CLASS B	B3	LRA		Q6NC62	Metallo-beta-lactamase superfamily, Glyoxalase II family		Q6NC62	Class B
Q72ZC1	CLASS B	B3	L1		Q72ZC1	UPF0173 family		Q72ZC1	Class B
Q7A185	CLASS C		AMPC		Q7A185	NA		Q7A185	Class A
Q7A2T0	CLASS C		AMPC		Q7A2T0	NA		Q7A2T0	Class A
Q7A3Q5	CLASS C		AMPC		Q7A3Q5	NA		Q7A3Q5	Class A
Q7A6A2	CLASS C		AMPC		Q7A6A2	NA		Q7A6A2	Class A
Q7D3U0	CLASS B	B3	LRA		Q7D3U0	Metallo-beta-lactamase superfamily		Q7D3U0	Class B
Q81KX6	CLASS B	B3	L1		Q81KX6	UPF0173 family		Q81KX6	Class B
Q848S4	CLASS A		SHV		Q848S4	Class-A beta-lactamase family		Q848S4	Class A
Q848S6	CLASS A		KPC		Q848S6	Class-A beta-lactamase family		Q848S6	Class A
Q89AN4	CLASS B	B3	LRA		Q89AN4	Metallo-beta-lactamase superfamily, Glyoxalase II family		Q89AN4	Class B
Q8FV99	CLASS C		AMPC		Q8FV99	Peptidase S12 family		Q8FV99	Class A
Q8NUZ4	CLASS C		AMPC		Q8NUZ4	NA		Q8NUZ4	Class A
Q8NW56	CLASS B	B3	L1		Q8NW56	UPF0173 family		Q8NW56	Class B
Q8UAA9	CLASS B	B3	L1		Q8UAA9	Metallo-beta-lactamase superfamily		Q8UAA9	Class C
Q8XBJ0	CLASS C		AMPC		Q8XBJ0	Peptidase S12 family, YfeW subfamily		Q8XBJ0	Class A
Q8YD27	CLASS C		AMPC		Q8YD27	Peptidase S12 family		Q8YD27	Class A
Q8Z4S7	CLASS C		AMPC		Q8Z4S7	Peptidase S12 family, YfeW subfamily		Q8Z4S7	Class A
Q8Z983	CLASS B	B3	LRA		Q8Z983	Metallo-beta-lactamase superfamily, Glyoxalase II family		Q8Z983	Class B
Q8ZN80	CLASS C		AMPC		Q8ZN80	Peptidase S12 family, YfeW subfamily		Q8ZN80	Class A
Q8ZRM2	CLASS B	B3	LRA		Q8ZRM2	Metallo-beta-lactamase superfamily, Glyoxalase II family		Q8ZRM2	Class B
Q92QK9	CLASS B	B3	L1		Q92QK9	UPF0173 family		Q92QK9	Class B
Q93LM8	CLASS A		SHV		Q93LM8	Class-A beta-lactamase family		Q93LM8	Class A
Q99RJ0	CLASS C		AMPC		Q99RJ0	NA		Q99RJ0	Class A
Q9AHN9	CLASS A		SHV		Q9AHN9	Class-A beta-lactamase family		Q9AHN9	Class A
Q9EZQ7	CLASS A		AST		Q9EZK4	SarA family		Q9EZQ7	Class A
Q9F663	CLASS A		KPC		Q9F646	NA		Q9F663	Class A
Q9K303	CLASS B	B1	BLAB		Q9K2Y1	Outer membrane factor (OMF) (TC 1.B.17) family		Q9K303	Class B
Q9KJ74	CLASS C		AMPC		Q9KJ74	NA		Q9KJ74	Class A
Q9KJA7	CLASS B	B1	BLAB		Q9KJA7	Metallo-beta-lactamase superfamily, Class-B beta-lactamase family		Q9KJA7	Class B
Q9KJA8	CLASS B	B1	BLAB		Q9KJA8	Metallo-beta-lactamase superfamily, Class-B beta-lactamase family		Q9KJA8	Class B
Q9KJA9	CLASS B	B1	BLAB		Q9KJA9	Metallo-beta-lactamase superfamily, Class-B beta-lactamase family		Q9KJA9	Class B
Q9KJB0	CLASS B	B1	BLAB		Q9KJB0	Metallo-beta-lactamase superfamily, Class-B beta-lactamase family		Q9KJB0	Class B
Q9KX40	CLASS C		LHK		Q9KX40	Class-A beta-lactamase family		Q9KX40	Class A
Q9R976	CLASS D		OXA		Q9R976	Class-D beta-lactamase family		Q9R976	Class D
Q9RB01	CLASS B	B1	BLAB		Q9RB01	Metallo-beta-lactamase superfamily, Class-B beta-lactamase family		Q9RB01	Class B
Q9S169	CLASS A		SHV		Q9S169	Class-A beta-lactamase family		Q9S169	Class A
Q9S424	CLASS A		SHV		Q9S424	Class-A beta-lactamase family		Q9S424	Class A
Q9XBN7	CLASS B	B1	BLAB		Q9XBN7	Metallo-beta-lactamase superfamily, Class-B beta-lactamase family		Q9XBN7	Class B
Q9ZBA9	CLASS C		CMY		Q9ZBA9	Peptidase S12 family		Q9ZBA9	Class A
