# Supplementary material for: β-LacFamPred: An online tool for prediction and classification of β-lactamase class, subclass, and family
Source: Front Microbiol. 2023 Jan 12;13:1039687. doi: 10.3389/fmicb.2022.1039687 (PMC9878453; doi:10.3389/fmicb.2022.1039687)
Supplement: Supplementary file 5 [file Table_4.XLSX]

## Sheet: Table S4
Table S4: The performance of Meta-MARC tool on an independent dataset (Gene Sequences)
Meta-MARC Tool
Ambler's Class	Actual Gene Type	Total sequences in each BL Family	Threshold	TP	FP	TN	FN	Precision (%)	Recall (%)	F-measure (%)	Accuracy
A	GES/IBC	21	1e-06	20	1	1320	1	95.23	95.23	95.23	0.99
	TEM	163		160	3	1176	3	98.15	98.15	98.15	0.99
	NMC/IMI	4		4	0	1338	0	100	100	100	1
	KPC	5		4	1	1336	1	80	80	80	0.99
	SHV/LEN/OKP	186		182	4	1152	4	97.84	97.84	97.84	0.99
	PER	9		7	2	1331	2	77.77	77.77	77.77	0.99
	SME	3		3	0	1339	0	100	100	100	1
	CTXM/KLUA/ KLUY/TOHO	167		164	3	1172	3	98.2	98.2	98.2	0.99
B	SIM	1		0	1	1340	1	0	0	0	0
	IND	8		8	0	1334	0	100	100	100	100
	IMP	40		38	2	1300	2	95	95	95	0.99
	NDM	6		6	0	1336	0	100	100	100	100
	VIM	36		32	4	1302	4	88.88	88.88	88.88	0.99
	BlaB	12		12	0	1330	0	100	100	100	100
	DIM	1		0	1	1340	1	0	0	0	0
	TMB	2		0	2	1338	2	0	0	0	0
	GIM	1		0	1	1340	1	0	0	0	0
	CphA	8		8	0	1334	0	100	100	100	100
	GOB	16		16	0	1326	0	100	100	100	100
C	ACC	11		11	0	1331	0	100	100	100	100
	DHA	23		18	5	1314	5	78.26	78.26	78.26	0.99
	ACT/MIR	49		48	1	1292	1	97.95	97.95	97.95	0.99
	PDC	39		32	7	1296	7	82.05	82.05	82.05	0.98
	ADC	62		53	9	1271	9	85.48	85.48	85.48	0.98
	LAT	123		123	0	1219	0	100	100	100	100
	SRT/SST	10		8	2	1330	2	80	80	80	0.99
	CMY/MOX/FOX/AmpC	39		36	3	1300	3	92.3	92.3	92.3	0.99
	EC	87		0	87	1168	87	0	0	0	0
D	OXA	210		206	4	1128	4	98.09	98.09	98.09	0.99
Total	29 BL Families	1342 Protein Sequences		1199 TP	143 FP	37433 TN	143 FN

## Sheet: Table S5
Table S5: The performance of ResFinder tool on an independent dataset (Gene Sequences)
ResFinder Tool
Ambler's Class	Actual Gene Type	Total sequences in each BL Family	Threshold	TP	FP	TN	FN	Precision (%)	Recall (%)	F-measure (%)	Accuracy
A	GES/IBC	21	1e-06	21	0	1321	0	100	100	100	1
	TEM	163		163	0	1179	0	100	100	100	1
	NMC/IMI	4		4	0	1338	0	100	100	100	1
	KPC	5		5	0	1337	0	100	100	100	1
	SHV/LEN/OKP	186		186	0	1156	0	100	100	100	1
	PER	9		8	0	1332	0	100	100	100	1
	SME	3		3	1	1339	1	100	100	100	1
	CTXM/KLUA/ KLUY/TOHO	167		167	0	1175	0	100	100	100	1
B	SIM	1		1	0	1341	0	100	100	100	1
	IND	8		8	0	1334	0	100	100	100	1
	IMP	40		40	0	1302	0	100	100	100	1
	NDM	6		6	0	1336	0	100	100	100	1
	VIM	36		35	1	1305	1	96.87	96.87	96.87	0.99
	BlaB	12		12	0	1330	0	100	100	100	1
	DIM	1		1	0	1341	0	100	100	100	1
	TMB	2		1	1	1339	1	50	50	50	0.99
	GIM	1		1	0	1341	0	100	100	100	1
	CphA	8		8	0	1334	0	100	100	100	1
	GOB	16		16	0	1326	0	100	100	100	1
C	ACC	11		11	0	1331	0	100	100	100	1
	DHA	23		23	0	1319	0	100	100	100	1
	ACT/MIR	49		49	0	1293	0	100	100	100	1
	PDC	39		32	7	1296	7	82.05	82.05	82.05	0.98
	ADC	62		62	0	1280	0	100	100	100	1
	LAT	123		123	0	1219	0	100	100	100	1
	SRT/SST	10		10	0	1332	0	100	100	100	1
	CMY/MOX/FOX/AmpC	39		37	2	1301	2	94.87	94.87	94.87	0.99
	EC	87		0	87	1168	87	0	0	0	0
D	OXA	210		209	1	1131	1	99.52	99.52	99.52	0.99
Total	29 BL Families	1342 Protein Sequences		1242 TP	100 FP	37476 TN	100 FN

## Sheet: Table S6
Table S6: The performance of β-LacFamPred tool on an independent dataset (Gene Sequences)
β-LacFamPred Tool
Ambler's Class	Actual Gene Type	Total sequences in each BL Family	Threshold	TP	FP	TN	FN	Precision (%)	Recall (%)	F-measure (%)	Accuracy
A	GES/IBC	21	1e-06	21	0	1321	0	100	100	100	1
	TEM	163		162	1	1178	1	99.38	99.38	99.38	0.99
	NMC/IMI	4		4	0	1338	0	100	100	100	1
	KPC	5		5	0	1337	0	100	100	100	1
	SHV/LEN/OKP	186		186	0	1156	0	100	100	100	1
	PER	9		9	0	1333	0	100	100	100	1
	SME	3		3	0	1339	0	100	100	100	1
	CTXM/KLUA/ KLUY/TOHO	167		167	0	1175	0	100	100	100	1
B	SIM	1		1	0	1341	0	100	100	100	1
	IND	8		8	0	1334	0	100	100	100	1
	IMP	40		40	0	1302	0	100	100	100	1
	NDM	6		6	0	1336	0	100	100	100	1
	VIM	36		36	0	1306	0	100	100	100	1
	BlaB	12		12	0	1330	0	100	100	100	1
	DIM	1		1	0	1341	0	100	100	100	1
	TMB	2		2	0	1340	0	100	100	100	1
	GIM	1		1	0	1341	0	100	100	100	1
	CphA	8		8	0	1334	0	100	100	100	1
	GOB	16		16	0	1326	0	100	100	100	1
C	ACC	11		11	0	1331	0	100	100	100	1
	DHA	23		23	0	1319	0	100	100	100	1
	ACT/MIR	49		49	0	1293	0	100	100	100	1
	PDC	39		39	0	1303	0	100	100	100	1
	ADC	62		62	0	1280	0	100	100	100	1
	LAT	123		123	0	1219	0	100	100	100	1
	SRT/SST	10		10	0	1332	0	100	100	100	1
	CMY/MOX/FOX/AmpC	39		36	3	1300	3	92.3	92.3	92.3	0.99
	EC	87		87	0	1255	0	100	100	100	1
D	OXA	210		209	1	1131	1	99.52	99.52	99.52	0.99
Total	29 BL Families	1342 Protein Sequences		1337 TP	5 FP	37571 TN	5 FN

## Sheet: Table S7
Table S7: The performance of AMRFinderPlus tool on an independent dataset (Protein Sequences)
AMRFinderPlus Tool
Ambler's Class	Actual Gene Type	Total sequences in each BL Family	Threshold	TP	FP	TN	FN	Precision (%)	Recall (%)	F-measure (%)	Accuracy
A	GES/IBC	21	1e-06	21	0	1321	0	100	100	100	1
	TEM	163		163	0	1179	0	100	100	100	1
	NMC/IMI	4		4	0	1338	0	100	100	100	1
	KPC	5		5	0	1337	0	100	100	100	1
	SHV/LEN/OKP	186		0	186	970	186	0	0	0	0
	PER	9		9	0	1333	0	100	100	100	1
	SME	3		3	0	1339	0	100	100	100	1
	CTXM/KLUA/ KLUY/TOHO	167		165	2	1173	2	98.8	98.8	98.8	0.99
B	SIM	1		1	0	1341	0	100	100	100	1
	IND	8		8	0	1334	0	100	100	100	1
	IMP	40		38	2	1300	2	95	95	95	0.99
	NDM	6		6	0	1336	0	100	100	100	100
	VIM	36		36	0	1306	0	100	100	100	100
	BlaB	12		12	0	1330	0	100	100	100	100
	DIM	1		1	0	1341	0	100	100	100	100
	TMB	2		1	1	1339	1	50	50	50	0.99
	GIM	1		0	1	1340	1	0	0	0	0
	CphA	8		8	0	1334	0	100	100	100	1
	GOB	16		16	0	1326	0	100	100	100	1
C	ACC	11		11	0	1331	0	100	100	100	1
	DHA	23		23	0	1319	0	100	100	100	1
	ACT/MIR	49		49	0	1293	0	100	100	100	1
	PDC	39		39	0	1303	0	100	100	100	1
	ADC	62		60	2	1278	2	96.77	96.77	96.77	0.99
	LAT	123		115	8	1211	8	93.49	93.49	93.49	0.98
	SRT/SST	10		10	0	1332	0	100	100	100	1
	CMY/MOX/FOX/AmpC	39		12	27	1276	27	30.76	30.76	30.76	0.95
	EC	87		0	87	1168	87	0	0	0	0
D	OXA	210		210	0	1132	0	100	100	100	1
Total	29 BL Families	1342 Protein Sequences		1026 TP	316 FP	37260 TN	316 FN

## Sheet: Table S8
Table S8: The performance of RGI-CARD tool on an independent dataset (Protein Sequences)
RGI-CARD Tool
Ambler's Class	Actual Gene Type	Total sequences in each BL Family	Threshold	TP	FP	TN	FN	Precision (%)	Recall (%)	F-measure (%)	Accuracy
A	GES/IBC	21	Perfect & Strict Hits	21	0	1321	0	100	100	100	1
	TEM	163		163	0	1179	0	100	100	100	1
	NMC/IMI	4		4	0	1338	0	100	100	100	1
	KPC	5		5	0	1337	0	100	100	100	1
	SHV/LEN/OKP	186		182	4	1152	4	97.84	97.84	97.84	0.99
	PER	9		7	2	1331	2	77.77	77.77	77.77	0.99
	SME	3		3	0	1339	0	100	100	100	1
	CTXM/KLUA/ KLUY/TOHO	167		165	2	1173	2	98.8	98.8	98.8	0.99
B	SIM	1		1	0	1341	0	100	100	100	1
	IND	8		8	0	1334	0	100	100	100	1
	IMP	40		37	3	1299	3	92.5	92.5	92.5	0.99
	NDM	6		6	0	1336	0	100	100	100	1
	VIM	36		35	1	1305	1	97.22	97.22	97.22	0.99
	BlaB	12		12	0	1330	0	100	100	100	100
	DIM	1		1	0	1341	0	100	100	100	100
	TMB	2		1	1	1339	1	50	50	50	0.99
	GIM	1		0	1	1340	1	0	0	0	0
	CphA	8		6	2	1332	2	75	75	75	0.99
	GOB	16		16	0	1326	0	100	100	100	1
C	ACC	11		11	0	1331	0	100	100	100	1
	DHA	23		20	3	1316	3	86.95	86.95	86.95	0.99
	ACT/MIR	49		49	0	1293	0	100	100	100	1
	PDC	39		32	7	1296	7	82.05	82.05	82.05	0.98
	ADC	62		54	8	1272	8	87.09	87.09	87.09	0.98
	LAT	123		0	123	1096	123	0	0	0	0
	SRT/SST	10		8	2	1330	2	80	80	80	0.99
	CMY/MOX/FOX/AmpC	39		24	15	1288	15	61.53	61.53	61.53	0.97
	EC	87		35	52	1203	52	40.22	40.22	40.22	0.92
D	OXA	210		209	1	1131	1	99.52	99.52	99.52	0.99
Total	29 BL Families	1342 Protein Sequences		1115 TP	227 FP	37349 TN	227 FN

## Sheet: Table S9
Table S9: The performance of LactFP tool on an independent dataset (Protein Sequences)
LactFP Tool
Ambler's Class	Actual Gene Type	Total sequences in each BL Family	Threshold	TP	FP	TN	FN	Precision (%)	Recall (%)	F-measure (%)	Accuracy
A	GES/IBC	21	1e-06	21	0	1321	0	100	100	100	1
	TEM	163		24	139	1040	139	14.72	14.72	14.72	0.79
	NMC/IMI	4		4	0	1338	0	100	100	100	1
	KPC	5		4	1	1336	1	80	80	80	0.99
	SHV/LEN/OKP	186		59	127	1029	127	31.72	31.72	31.72	0.81
	PER	9		9	0	1333	0	100	100	100	100
	SME	3		3	0	1339	0	100	100	100	100
	CTXM/KLUA/ KLUY/TOHO	167		116	51	1124	51	69.46	69.46	69.46	0.92
B	SIM	1		1	0	1341	0	100	100	100	1
	IND	8		8	0	1334	0	100	100	100	1
	IMP	40		32	8	1294	8	80	80	80	0.98
	NDM	6		6	0	1336	0	100	100	100	1
	VIM	36		36	0	1306	0	100	100	100	1
	BlaB	12		12	0	1330	0	100	100	100	1
	DIM	1		1	0	1341	0	100	100	100	1
	TMB	2		2	0	1340	0	100	100	100	1
	GIM	1		1	0	1341	0	100	100	100	1
	CphA	8		8	0	1334	0	100	100	100	1
	GOB	16		0	16	1310	16	0	0	0	0
C	ACC	11		11	0	1331	0	100	100	100	1
	DHA	23		23	0	1319	0	100	100	100	1
	ACT/MIR	49		49	0	1293	0	100	100	100	1
	PDC	39		0	39	1264	39	0	0	0	0
	ADC	62		0	62	1218	62	0	0	0	0
	LAT	123		55	68	1151	68	44.71	44.71	44.71	0.89
	SRT/SST	10		10	0	1332	0	100	100	100	1
	CMY/MOX/FOX/AmpC	39		37	2	1301	2	94.87	94.87	94.87	0.99
	EC	87		0	87	1168	87	0	0	0	0
D	OXA	210		210	0	1132	0	100	100	100	1
Total	29 BL Families	1342 Protein Sequences		742 TP	600 FP	36976 TN	600 FN

## Sheet: Table S10
Table S10: The performance of β-LacFamPred tool on an independent dataset (Protein Sequences)
β-LacFamPred Tool
Ambler's Class	Actual Gene Type	Total sequences in each BL Family	Threshold	TP	FP	TN	FN	Precision (%)	Recall (%)	F-measure (%)	Accuracy
A	GES/IBC	21	1e-06	21	0	1321	0	100	100	100	1
	TEM	163		163	0	1179	0	100	100	100	1
	NMC/IMI	4		4	0	1338	0	100	100	100	1
	KPC	5		5	0	1337	0	100	100	100	1
	SHV/LEN/OKP	186		186	0	1156	0	100	100	100	1
	PER	9		9	0	1333	0	100	100	100	1
	SME	3		3	0	1339	0	100	100	100	1
	CTXM/KLUA/ KLUY/TOHO	167		165	2	1173	2	98.8	98.8	98.8	0.99
B	SIM	1		1	0	1341	0	100	100	100	1
	IND	8		8	0	1334	0	100	100	100	1
	IMP	40		40	0	1302	0	100	100	100	1
	NDM	6		6	0	1336	0	100	100	100	1
	VIM	36		36	0	1306	0	100	100	100	1
	BlaB	12		12	0	1330	0	100	100	100	1
	DIM	1		1	0	1341	0	100	100	100	1
	TMB	2		2	0	1340	0	100	100	100	1
	GIM	1		1	0	1341	0	100	100	100	1
	CphA	8		8	0	1334	0	100	100	100	1
	GOB	16		16	0	1326	0	100	100	100	1
C	ACC	11		11	0	1331	0	100	100	100	1
	DHA	23		23	0	1319	0	100	100	100	1
	ACT/MIR	49		49	0	1293	0	100	100	100	1
	PDC	39		39	0	1303	0	100	100	100	1
	ADC	62		60	2	1278	2	96.77	96.77	96.77	0.99
	LAT	123		123	0	1219	0	100	100	100	100
	SRT/SST	10		10	0	1332	0	100	100	100	100
	CMY/MOX/FOX/AmpC	39		25	14	1289	14	64.1	64.1	64.1	0.97
	EC	87		83	4	1251	4	95.4	95.4	95.4	0.99
D	OXA	210		210	0	1132	0	100	100	100	100
Total	29 BL Families	1342 Protein Sequences		1320 TP	22 FP	37554 TN	22 FP
